# Supplementary material for: DNA methylation patterns reflect individual's lifestyle independent of obesity
Source: Clin Transl Med. 2022 Jun 12;12(6):e851. doi: 10.1002/ctm2.851 (PMC9189420; doi:10.1002/ctm2.851)
Supplement: Supplementary file 11 — Supplemental Table 1 Detailed scoring system: diet score was assessed using Food Frequency Questionnaire (FFQ) information; favourable food intake got decreased scoring points with increased frequency, and unfavourable food intake reached higher scores with regular consumption (high diet scores indicate unhealthy nutrition intake). Physical activity was rated via activity categories and MET‐min/week divided into quartiles, counted by the Short‐Form International Physical Activity Questionnaire (SF‐IPAQ, less active means higher scores). Smoking assessment is based on actual smoking status and information about pack years (higher nicotine consumption means higher scores). Alcohol consumption was considered harmful by the cut‐offs based on Deutsche Gesellschaft für Ernährung (DGE) recommendations (exceeded consumption means higher scores) Supplemental Table 2 Study characteristics of the subgroups: phenotypic data are described for discovery and validation cohort subjects within the healthy (≤5th percentile) and unhealthy (≥95th percentile) living extreme subgroups as the mean ± standard deviation (SD) Supplemental Table 3 Self‐designed primer sequences: self‐designed primer sequences were used to validate candidate CpGs (F2R like thrombin or trypsin receptor 3 [F2RL34] and retinoic acid receptor alpha [RARA]) with the pyrosequencing technique based on the PyroMark Q24 platform Supplemental Table 4 All lifestyle‐specific differentially methylated regions (DMRs): overview of all significant (minimum smoothed FDR <5%) DMRs of the healthy versus unhealthy lifestyle analysis Supplemental Table 5 Lifestyle‐specific KEGG pathway enrichment analysis: KEGG pathway overrepresentation analysis for differentially methylated regions (DMRs) from the healthy versus unhealthy lifestyle score analysis. All significant DMRs were included. Enrichment p‐values were adjusted using Benjamini–Hochberg correction, and FDR <5% was considered statistically significant Supplemental Table 6 Dif [file CTM2-12-e851-s004.xlsx]

## Sheet: Suppl. Table 1
Supplemental Table 1 - Detailed Scoring System
Lifestyle-Score:	Diet score		Physical activity score		Smoking score		Alcohol score			final lifestyle score
FFQ-Code	Score unfavorable foods (a)	Score favorable foods (b)	Category (a)	Score	Smoking Status (a)	Score	sex	Alcohol intake (g/d) (a)	Score	Diet (a+b)
1-several times per day	3	0	1- low	10	Non-Smoking	0	Female	>10	5	+
2-(almost) each day	2	0	2- moderate	5	Previous Smoking	5		<=10	0	Physical Activity (a+b)
3-several times per week	2	1	3- intense	0	Current Smoking	10	Male	>20	5	+
4-once per week	1	1	Quartile (MET-min/week) (b)	Score	Quartile (pack-years) (b)	Score		<=20	0	Smoking (a+b)
5-2–3 times per month	1	2	1th (<=1977)	10	1th (<=3.9208)	0				+
6-once or less a month	0	2	2nd - 3rd. (1978-6611)	5	2nd - 3rd. (3.9209 – 24.5279)	5				Alcohol (a+b)
7-rather never	0	3	4th (>=6612)	0	4th (>=24.4280)	10
	including: meat incl. chicken; cold cuts/ sausages; roasted/panfried potatoproducts; barbecue; smoked products; preped meals; fast food e.g hamburger, Doener, Bratwurst, Currywurst; sugar sweetened beverages;excluding sweets, chips, butter, cake -> was significant negative correlated with BMI	Fish; fresh/frozen vegetables;canned vegetables; raw vegetables; Whole Grain products; Water consumption; exluding: fruits, grains/corn, pasta/rice -> sign. positive correlated with BMI

## Sheet: Suppl. Table 2
Supplemental Table 2 - Study Characteristics of the subgroups
N=4107 (total cohort)
	Healthy Lifestyle (LS≤5th pct)		Unhealthy Lifestyle (LS≥95th pct)		P-Values (LS 5th pct vs. LS 95th pct)		P-Values (Discovery vs.Validation cohort)
	Discovery cohort	Validation cohort	Discovery cohort	Validation cohort	Discovery cohort	Validation cohort	LS 5th pct	LS 95th pct
N	48	113	50	100
Sex (N: female/male)	36/12	94/19	18/32	35/65	<1x10-3	<1x10-11	0.28	0.91
Age (years)	57.6 ± 6.8	57.7 ± 13.3	58.3 ± 5.5	55 ± 10.5	0.56	0.11	0.23	0.01
BMI (kg/m²)	28.48 ± 6.21	27.01 ± 6.13	28.9 ± 6.69	27.22 ± 6.29	0.75	0.81	0.31	0.13
BMI category (N: lean/obese/overweight)	23/-/25	70/-/43	25/-/25	61/-/39	0.99	0.99	0.16	0.2
WHR	0.89 ± 0.08	0.88 ± 0.07	0.98 ± 0.09	0.96 ± 0.1	<1x10-6	<1x10-9	0.82	0.36
Waist circumference (cm)	94.72 ± 15.43	92.31 ± 14.6	103.66 ± 17.28	99.35 ± 17.87	<0.01	<0.01	0.47	0.14
Fasting plasma glucose (mmol/l)	5.60 ± 0.93	5.58 ± 0.86	5.74 ± 0.79	5.62 ± 0.79	0.42	0.69	0.98	0.29
Fasting plasma insulin (pmol/l)	64.98 ± 45.56	61.13 ± 44.6	75.54 ± 46.28	67.31 ± 45.83	0.26	0.32	0.86	0.25
Plasma LDL (mmol/l)	3.30 ± 0.88	3.24 ± 0.89	3.72 ± 0.94	3.5 ± 0.95	<0.05	<0.05	0.97	0.17
Plasma HDL (mmol/l)	1.72 ± 0.41	1.8 ± 0.4	1.51 ± 0.39	1.48 ± 0.39	<0.05	<1x10-7	0.23	0.65
Plasma Apolipoprotein A1 (g/l)	1.75 ± 0.26	1.78 ± 0.26	1.65 ± 0.26	1.62 ± 0.27	<0.05	<1x10-4	0.38	0.56
Plasma Triglycerides (mmol/l)	1.20 ± 0.66	1.1 ± 0.53	1.64 ± 0.91	1.57 ± 1.01	<0.01	<1x10-4	0.69	0.32
Diet Score (range: 3-27)	8.48 ± 2.05	8.5 ± 1.96	14.78 ± 2.99	15.09 ± 3.01	<1x10-15	<1x10-15	0.72	0.52
PA Score (range: 0-20)	0.63 ± 1.67	0.66 ± 1.7	18 ± 2.86	17.25 ± 3.58	<1x10-15	<1x10-15	0.9	0.28
Smoking Score (range: 0-20)	0.1 ± 0.72	0.09 ± 0.66	17.5 ± 3.07	17.1 ± 3.03	<1x10-15	<1x10-15	0.93	0.39
Alcohol Score (range 0-5)	0.1 ± 0.72	0.13 ± 0.81	2.8 ± 2.51	3.05 ± 2.45	<1x10-9	<1x10-15	0.81	0.56
LS (range: 3-66)	9.31 ± 1.82	9.39 ± 1.56	53.08 ± 3.97	52.49 ± 3.9	<1x10-15	<1x10-15	0.89	0.36

## Sheet: Suppl. Table 3
Supplemental Table 3 - Self-designed primer sequences
Primer - F2RL3	Id	Sequence	Nt	Tm, ºC	%GC
PCR	F1	GGGTTGGGTGTTTATTAGGT	20	59.3	45
PCR	R1	AAACAACCCCAAAACCAACAAAAAATCA	28	58.4	32.1
Sequencing	S1	GGGGTTGTAGGTTAATGG	18	46.3	50
Target Polymorphisms	Position4, Position5, Position6
Sequence to Analyze	GTTGGYGTTG TGGGTGTTGG TTAYGTAGGT ATTTYGGTTG TTTTTTATTA TGTTGTTGAT G
Primer- RARA	Id	Sequence	Nt	Tm, ºC	%GC
PCR	F1	GTGGGGATTTAGTGTGAGAA	20	58.4	45
PCR	R1	CCTCCTCCTCTCCAAATTC	19	59.2	52.6
Sequencing	S1	GTTTTTTGTTTAGTTTGGATTTTG	24	44.6	25
Target Polymorphisms	Position8, Position9
Sequence to Analyze	T TTTTYGTTT TAGTTTYGTT TTTTTTTYGT TTTTTTTTAG TTG

## Sheet: Suppl. Table 4
Supplemental Table 4 - All lifestyle specific Differentially Methylated Regions (DMRs)
Chromosome	Start	End	Strand	Number CpGs	Min. smoothed FDR	Max. difference	Mean difference	UCSC RefGene name
chr2	233283010	233286870	*	15	6.97193e-34	0.083337	0.0253812	NA
chr20	57425515	57429025	*	66	3.02558e-22	-0.0309678	-0.0105448	GNAS;GNAS-AS1
chr5	190822	192650	*	16	5.22289e-22	-0.0627611	-0.0175324	LRRC14B
chr17	48911141	48913424	*	26	8.70199e-22	0.0535152	0.018523	WFIKKN2
chr19	16998493	17001305	*	15	2.99469e-21	0.0894582	0.0136021	F2RL3
chr5	373378	374252	*	4	5.35809e-21	0.193804	0.0457394	AHRR
chr17	73823769	73825227	*	7	1.22361e-20	-0.062518	-0.0394235	UNC13D
chr15	90345999	90346923	*	5	1.72483e-19	-0.0859034	-0.0445631	ANPEP
chr2	21265912	21268152	*	17	5.75673e-17	0.049093	0.0267337	APOB
chr6	32117379	32123701	*	94	9.47423e-15	0.0426857	0.00726409	LOC100507547;PPT2;PPT2-EGFL8;PRRT1
chr6	33047185	33049505	*	21	1.19801e-13	0.0816055	0.0360986	HLA-DPA1;HLA-DPB1
chr15	75018065	75020202	*	28	1.06775e-12	0.0653222	0.0113649	CYP1A1
chr11	86510915	86512100	*	10	2.26513e-12	0.0462699	0.0091423	PRSS23
chr3	194014481	194015171	*	7	3.89585e-12	0.0503233	0.0334987	NA
chr3	22412124	22414843	*	10	4.48934e-12	-0.0915108	-0.0353824	ZNF385D
chr2	241975035	241976658	*	8	2.09719e-11	-0.105742	-0.034067	SNED1
chr17	14205803	14208363	*	17	2.26868e-11	0.0328498	0.0166348	HS3ST3B1;MGC12916
chr7	157405965	157406737	*	6	9.89334e-10	-0.0584997	-0.0434222	PTPRN2
chr22	51065435	51066924	*	12	1.14586e-09	0.0732424	0.0116509	ARSA
chr5	143190915	143192588	*	9	1.17695e-09	-0.0257082	-0.00702522	HMHB1
chr14	74226931	74228393	*	13	1.23637e-09	0.0287403	0.00686786	MIDEAS
chr15	74724562	74725593	*	3	1.67995e-09	0.0310791	0.0173982	SEMA7A
chr17	77923971	77925938	*	15	2.44313e-09	0.0483738	0.0184362	TBC1D16
chr1	209978796	209980186	*	15	3.50484e-09	-0.04349	-0.017226	IRF6
chr12	14720100	14722066	*	16	5.74954e-09	0.0468619	0.0152562	PLBD1
chr7	27142275	27144302	*	21	1.24936e-08	0.0775245	0.0200873	HOXA2
chr7	16505094	16506521	*	9	1.24992e-08	-0.0587145	-0.0298111	SOSTDC1
chr6	29648161	29649084	*	21	1.27008e-08	0.0706839	0.0464361	ZFP57
chr14	38063480	38065435	*	18	1.32279e-08	-0.0226992	-0.00364515	FOXA1
chr8	93114951	93116100	*	12	1.9893e-08	0.0253336	0.00408969	RUNX1T1
chr19	1265302	1266391	*	6	2.15479e-08	0.0272258	0.0119992	CIRBP
chr11	126172682	126174769	*	22	2.5281e-08	0.0544259	0.0114869	DCPS
chr9	130660399	130661175	*	6	3.0147e-08	0.0361035	0.0194266	ST6GALNAC6
chr17	80188598	80190154	*	14	3.60127e-08	0.0250029	0.00742586	SLC16A3
chr17	201737	203392	*	12	4.44218e-08	-0.0288941	-0.0126713	RPH3AL
chr5	369969	370479	*	4	4.63253e-08	0.043915	0.0182545	AHRR
chr1	92946700	92947961	*	6	7.03132e-08	0.0867884	0.0345771	GFI1
chr5	127872767	127874587	*	19	1.02443e-07	-0.0215699	-0.00777935	FBN2
chr6	30411932	30412351	*	4	1.02443e-07	-0.0429058	-0.0305332	NA
chr6	170553133	170555276	*	9	1.27402e-07	-0.0519568	-0.0361306	NA
chr11	2906981	2908471	*	29	1.29067e-07	0.0445546	0.00657195	CDKN1C
chr21	40123882	40124848	*	5	1.53405e-07	-0.0317616	-0.00399675	LINC00114
chr10	125754300	125755854	*	7	1.54104e-07	-0.0351412	-0.0196895	NA
chr16	8960833	8962449	*	13	1.62817e-07	0.0486199	0.0136423	CARHSP1
chr20	642436	645199	*	10	1.87313e-07	0.0378673	0.00741513	SCRT2;SRXN1
chr8	145027226	145028886	*	13	2.57739e-07	0.0384508	0.0159134	PLEC
chr4	72119734	72120167	*	3	3.1869e-07	-0.0555496	-0.0402381	SLC4A4
chr7	71868406	71868494	*	3	3.57702e-07	-0.0449	-0.0277072	CALN1
chr19	44487436	44488612	*	13	3.73777e-07	-0.0272612	-0.00993258	ZNF155
chr15	42787188	42788175	*	16	3.83232e-07	-0.0232387	-0.0103333	SNAP23
chr17	934534	935884	*	9	3.83232e-07	0.0645132	0.0289239	ABR
chr17	45949677	45949878	*	5	4.08384e-07	0.0503108	0.0374087	NA
chr2	202483740	202484583	*	11	4.14041e-07	0.0332111	0.0174432	C2CD6
chr14	54421010	54422357	*	11	4.30618e-07	-0.0134939	-0.00564575	BMP4
chr20	55835831	55836676	*	4	4.50739e-07	-0.0630064	-0.048501	BMP7
chr13	113097140	113097975	*	6	4.75138e-07	-0.0340319	-0.020235	NA
chr2	220298547	220300568	*	16	5.67852e-07	0.0299723	0.0144052	SPEG
chr3	113160071	113161177	*	14	5.99764e-07	0.0413179	0.0206047	CFAP44
chr15	90734476	90735422	*	4	6.27988e-07	-0.0330304	-0.0251837	SEMA4B
chr10	134650068	134650743	*	3	6.29248e-07	-0.0470219	-0.0237097	CFAP46
chr7	27168962	27171528	*	30	6.32691e-07	-0.0484683	-0.01431	HOXA3;HOXA4
chr6	30719807	30720484	*	6	6.74925e-07	0.0462348	0.0147111	NA
chr1	42384564	42385941	*	6	7.07403e-07	-0.0533674	-0.0288612	HIVEP3
chr1	236557165	236559675	*	19	7.2325e-07	0.0367133	0.0112323	EDARADD
chr19	58962093	58963245	*	13	7.94728e-07	0.0113739	-0.00033706	ZNF324B
chr22	32438947	32439391	*	5	8.13832e-07	-0.0471006	-0.0370763	SLC5A1
chr4	25865178	25866396	*	9	8.6398e-07	0.0265918	0.00868112	SEL1L3
chr19	291022	292131	*	10	8.88924e-07	-0.042365	-0.0157215	PLPP2
chr1	31845904	31846873	*	11	9.21773e-07	-0.019396	-0.0112328	FABP3
chr1	111217406	111218554	*	11	9.21773e-07	0.0433682	0.00843266	KCNA3
chr3	71803339	71804859	*	13	9.60397e-07	0.0495933	0.0130828	EIF4E3;GPR27
chr19	2290843	2291872	*	8	1.09255e-06	0.072666	0.0298684	LINGO3;SPPL2B
chr6	170557102	170558102	*	6	1.1415e-06	-0.0721045	-0.0434242	NA
chr12	26110666	26112124	*	14	1.18791e-06	-0.0480838	-0.0126019	RASSF8;RASSF8-AS1
chr16	67879671	67880355	*	3	1.34851e-06	0.0234407	0.0072399	CENPT;NUTF2
chr7	45002287	45002980	*	4	1.36505e-06	-0.0812661	-0.0385427	MYO1G
chr1	44430285	44430921	*	3	1.49957e-06	-0.0376414	-0.0207458	DPH2;IPO13
chr10	130830901	130832393	*	10	1.52738e-06	-0.0278975	-0.00352177	NA
chr11	2919689	2921176	*	18	1.59558e-06	0.0378063	0.00864781	SLC22A18;SLC22A18AS
chr3	27772033	27772805	*	6	1.85855e-06	-0.0184424	-0.00791487	NA
chr17	21156233	21157499	*	12	2.23673e-06	-0.0479148	-0.0168379	NATD1
chr13	36048892	36051073	*	17	2.76797e-06	0.0243232	0.00754908	MIR548F5;NBEA
chr4	163084858	163085697	*	12	2.82004e-06	-0.0253714	-0.00731202	FSTL5
chr2	70311984	70313833	*	12	2.91747e-06	0.0433396	0.0156276	PCBP1;PCBP1-AS1
chr2	97524719	97525009	*	5	3.49008e-06	0.0215144	0.0181951	ANKRD39
chr17	74072957	74074118	*	7	3.9157e-06	-0.045262	-0.0189332	GALR2;SRP68;ZACN
chr1	163037784	163039184	*	16	4.02679e-06	-0.0561705	-0.0173325	RGS4
chr12	54954337	54955143	*	6	4.17582e-06	-0.0407435	-0.0146638	PDE1B
chr1	169677313	169677921	*	4	4.28544e-06	-0.0482522	-0.0333271	C1orf112;SELL
chr6	56111812	56113034	*	9	4.68445e-06	-0.0435001	-0.00337642	COL21A1
chr19	52900469	52901639	*	15	4.69406e-06	0.0306954	0.0064663	ZNF528
chr16	70837763	70838524	*	3	4.91203e-06	-0.0604727	-0.0164165	VAC14
chr8	144659492	144661051	*	15	5.22944e-06	-0.0366803	-0.0165418	MROH6;NAPRT
chr6	29691408	29692995	*	24	5.72947e-06	0.0423274	0.0101074	HLA-F
chr9	98314632	98316500	*	7	5.78535e-06	0.0333886	0.0072153	NA
chr13	46424943	46425929	*	10	5.80201e-06	-0.0223024	-0.00932774	SIAH3
chr1	16553267	16554984	*	10	6.05261e-06	0.055034	0.0193105	NA
chr16	68269041	68272111	*	23	6.18229e-06	0.0324066	0.0101415	ESRP2
chr10	115438155	115439884	*	17	6.24343e-06	-0.0129156	-0.0018721	CASP7
chr16	73099917	73101264	*	6	6.48232e-06	0.0362198	0.0194783	NA
chr1	151103642	151105478	*	11	6.63796e-06	0.0410972	0.0191818	SEMA6C
chr16	89181807	89182492	*	7	6.68083e-06	-0.0140457	-0.00851871	ACSF3
chr15	23809945	23811572	*	14	6.91861e-06	-0.040959	-0.0219475	MIR4508;MKRN3
chr17	19881268	19882222	*	11	7.7148e-06	-0.0325643	-0.00884314	AKAP10
chr20	19193824	19194649	*	7	7.83869e-06	0.0443279	0.0141199	SLC24A3
chr5	35229788	35231272	*	13	7.86621e-06	-0.0336156	-0.0100949	PRLR
chr11	6440065	6441289	*	18	7.94558e-06	-0.026094	-0.00696806	APBB1
chr3	52811637	52814643	*	16	7.97533e-06	-0.024849	-0.00626413	ITIH1
chr6	30710462	30712373	*	50	8.11251e-06	-0.0246065	-0.00151675	FLOT1;IER3
chr4	1858231	1858883	*	3	8.51218e-06	0.0265421	0.00927728	LETM1
chr1	24644596	24646205	*	18	8.98583e-06	-0.0174145	-0.00623538	GRHL3
chr5	171056823	171057575	*	7	9.23649e-06	0.0427799	0.0361848	NA
chr4	77723057	77723800	*	6	9.60989e-06	0.0436532	0.0240701	NA
chr1	2144244	2145655	*	10	1.0034e-05	0.0354369	0.0129598	NA
chr3	137487770	137489312	*	7	1.0503e-05	-0.0130359	-0.00184741	NA
chr19	3480363	3480940	*	7	1.2333e-05	-0.0444421	-0.0299517	SMIM24
chr16	57672401	57673993	*	9	1.2619e-05	-0.0271516	-0.0105357	ADGRG1
chr1	173174650	173176090	*	8	1.28998e-05	0.0228158	-0.00513975	TNFSF4
chr8	145637966	145639652	*	9	1.32593e-05	-0.0347673	-0.0173743	CPSF1;SLC39A4
chr1	221509067	221509763	*	3	1.35298e-05	-0.0330789	-0.0192482	LINC02817
chr4	18320820	18321251	*	4	1.35878e-05	-0.0367123	-0.0300529	NA
chr10	8373416	8374526	*	7	1.39588e-05	-0.0299331	-0.0157244	NA
chr5	150161299	150163018	*	4	1.46507e-05	0.0396182	0.0149698	SMIM3
chr8	144797929	144799376	*	14	1.4776e-05	0.0521207	0.00529495	MAPK15
chr3	11643341	11643630	*	5	1.49111e-05	-0.031555	-0.0219262	VGLL4
chr15	80351213	80352558	*	17	1.49642e-05	-0.0335805	-0.0108913	ZFAND6
chr10	90984672	90985062	*	3	1.54934e-05	0.0560397	0.0498414	LIPA
chr21	46714226	46715205	*	5	1.59872e-05	0.0430764	0.0293258	LINC00205
chr16	8805422	8807308	*	16	1.63527e-05	0.0437136	0.0214257	ABAT
chr2	201674914	201676437	*	11	1.63719e-05	0.0195352	0.00491451	BZW1
chr14	88788343	88789655	*	12	1.66746e-05	-0.0463897	-0.0127004	KCNK10
chr16	57519987	57521330	*	11	1.67067e-05	-0.0305166	-0.0104101	DOK4
chr1	17766238	17767282	*	6	1.69424e-05	0.0387346	0.00342066	RCC2
chr11	122451407	122452135	*	3	1.78742e-05	-0.0195191	-0.0184051	NA
chr4	86395989	86396765	*	14	1.80114e-05	-0.0456355	-0.0109011	ARHGAP24
chr14	103415458	103416389	*	6	1.85655e-05	-0.0330356	-0.0120008	CDC42BPB
chr16	85362963	85363209	*	4	1.88794e-05	0.0507478	0.0362932	NA
chr12	25403102	25405280	*	27	1.89318e-05	-0.036274	-0.00688238	KRAS
chr2	66666267	66668012	*	17	1.89767e-05	-0.0130623	-0.00432852	MEIS1
chr3	187387189	187388737	*	15	1.89767e-05	0.0325149	-0.00304165	SST
chr18	31802071	31803067	*	10	1.90358e-05	-0.0104055	-0.00336716	NOL4
chr6	33770212	33772366	*	10	1.95587e-05	0.0281878	0.0175701	MLN
chr2	74728623	74730047	*	10	2.13839e-05	0.0321917	0.0142719	LBX2;LBX2-AS1
chr13	51417469	51418614	*	12	2.20765e-05	0.0210331	0.0115088	DLEU7;DLEU7-AS1
chr6	144385609	144387124	*	19	2.24546e-05	0.0377197	0.00768026	PLAGL1
chr19	45909124	45910448	*	16	2.28164e-05	-0.0197123	-0.00362394	POLR1G;PPP1R13L
chr6	138893111	138893718	*	6	2.30698e-05	-0.0557318	-0.0191352	NHSL1
chr2	225265564	225266960	*	12	2.33381e-05	-0.0343194	-0.00767755	FAM124B
chr11	7597402	7598673	*	11	2.33381e-05	-0.0462597	-0.0153304	PPFIBP2
chr13	111226725	111228197	*	7	2.40995e-05	0.0269886	0.0060326	NA
chr3	29377160	29377980	*	3	2.4182e-05	-0.0723962	-0.0446452	RBMS3
chr2	163695111	163696187	*	9	2.41863e-05	-0.0341031	-0.0126278	KCNH7
chr13	67802655	67805065	*	18	2.46757e-05	-0.041857	-0.0111367	PCDH9
chr16	85122558	85123778	*	4	2.48576e-05	0.0231834	0.00744562	KIAA0513
chr11	123524938	123526191	*	10	2.49023e-05	-0.0279719	-0.01005	SCN3B
chr4	78978133	78979207	*	12	2.50495e-05	-0.0130118	-0.00253735	FRAS1
chr20	42142005	42143502	*	29	2.50908e-05	-0.0233778	-0.0051356	L3MBTL1
chr17	76354621	76355674	*	7	2.5232e-05	0.0262029	0.0146688	SOCS3
chr15	26108391	26109614	*	29	2.67885e-05	0.0305973	0.00247421	ATP10A
chr14	77247777	77248049	*	5	2.75729e-05	0.0579605	0.0249646	VASH1
chr1	206223701	206224554	*	7	2.80153e-05	0.0345867	0.00233049	AVPR1B
chr2	5831370	5834638	*	13	2.86732e-05	-0.0179648	-0.00612393	SOX11
chr4	1684739	1686288	*	9	3.02823e-05	0.0213312	-0.00192546	FAM53A
chr7	1882776	1883760	*	8	3.03564e-05	0.0499932	0.0264935	MAD1L1;MIR4655
chr7	95025194	95026937	*	24	3.15389e-05	-0.0369357	-0.0103756	PON1;PON3
chr1	206306094	206307060	*	5	3.34668e-05	-0.0221763	-0.0117334	NA
chr2	239139911	239140910	*	9	3.37405e-05	-0.041316	-0.0196077	LINC02610;TARDBPP3
chr5	28809037	28810645	*	9	3.37685e-05	0.0292277	0.0180343	NA
chr20	61446962	61447929	*	29	3.41432e-05	-0.0430585	-0.0088134	COL9A3
chr6	31124978	31126284	*	18	3.46169e-05	0.0346151	0.00488648	CCHCR1;TCF19
chr5	154998	155199	*	4	3.72396e-05	0.0270832	0.022364	PLEKHG4B
chr6	32846924	32847845	*	15	3.83991e-05	0.0429565	0.0214164	NA
chr1	150254280	150255880	*	14	3.89577e-05	0.0234401	0.00424203	CIART
chr14	81425912	81426577	*	5	4.02307e-05	-0.0420717	-0.0206538	CEP128;TSHR
chr5	368394	368843	*	3	4.02307e-05	0.0379936	0.0242632	AHRR
chr16	75150456	75150880	*	8	4.07457e-05	0.0292242	0.0248551	LDHD
chr19	51774264	51775111	*	7	4.35214e-05	0.047437	0.0279617	NA
chr1	2344426	2346088	*	18	4.42061e-05	0.0374437	0.00996722	PEX10
chr14	105858487	105859242	*	3	4.49066e-05	0.0269542	0.0135128	PACS2
chr4	81117853	81119473	*	13	4.6253e-05	0.0330108	0.0165567	PRDM8
chr4	2469589	2471043	*	16	4.77654e-05	0.0309321	0.00376689	RNF4
chr1	161128567	161130207	*	18	4.89296e-05	0.0165393	0.00258133	UFC1;USP21
chr3	147140880	147142415	*	13	5.08837e-05	-0.0362166	-0.00626303	NA
chr21	40176506	40177189	*	8	5.08837e-05	0.0614252	0.0119933	ETS2
chr8	65289139	65290484	*	9	5.19722e-05	-0.017715	-0.00391007	MIR124-2;MIR124-2HG
chr8	125740425	125741566	*	13	5.21836e-05	0.035108	0.00671867	MTSS1
chr20	62084549	62084833	*	3	5.28734e-05	-0.0447373	-0.0365698	KCNQ2
chr9	137978190	137979399	*	9	5.64985e-05	-0.0476747	-0.0184127	OLFM1
chr17	79372242	79374741	*	16	5.70143e-05	0.0308431	0.00516554	BAHCC1;MIR4740
chr5	93953562	93955080	*	22	5.70829e-05	0.0237355	-1.22138e-05	KIAA0825;SLF1
chr14	105647194	105648697	*	9	5.73212e-05	-0.0464221	-0.0064671	NUDT14
chr9	130639739	130640786	*	12	5.75806e-05	0.0234228	0.00890425	AK1
chr21	46492095	46494274	*	9	5.81854e-05	0.0294051	0.0152068	ADARB1;SSR4P1
chr1	167486978	167488503	*	8	6.17454e-05	-0.0283003	-0.0183283	CD247
chr19	56988398	56990070	*	11	6.26196e-05	-0.0193151	-0.00854394	ZNF667;ZNF667-AS1
chr6	133561368	133562776	*	36	6.31311e-05	-0.022889	-0.00774131	EYA4
chr4	184642625	184642971	*	4	6.52434e-05	-0.0454813	-0.0416665	NA
chr19	10735474	10736448	*	10	6.68625e-05	0.0592289	0.0211574	SLC44A2
chr1	151030968	151031323	*	6	6.70446e-05	0.0136532	0.00330387	CDC42SE1;MLLT11
chr1	244093755	244096161	*	7	6.82528e-05	0.0424868	0.0217569	LINC02774
chr19	39465821	39467435	*	15	6.98493e-05	0.0400908	0.0133187	FBXO17
chr2	46465	47716	*	15	7.05514e-05	-0.031985	-0.0102878	FAM110C
chr7	101555980	101556938	*	8	7.07019e-05	-0.0287855	-0.0120412	CUX1
chr5	151150029	151151000	*	7	7.11441e-05	0.0346378	0.00813219	G3BP1;LOC100652758
chr15	86315115	86315211	*	3	7.15338e-05	-0.0251638	-0.0147891	KLHL25;MIR1276
chr3	46617183	46619131	*	7	7.30856e-05	0.0413569	0.0233149	LRRC2;TDGF1
chr14	101348158	101350872	*	26	7.40587e-05	0.0319458	0.0073651	MIR127;MIR136;MIR432;MIR433;RTL1
chr16	2770211	2771425	*	10	7.48836e-05	-0.0199115	0.00332711	PRSS27
chr5	138610977	138611766	*	5	7.51239e-05	0.0221037	0.0176289	MATR3;SNHG4;SNORA74A
chr5	320888	321681	*	3	7.87294e-05	0.0345291	0.0180145	AHRR
chr17	7164634	7166281	*	13	7.97399e-05	0.0317167	0.00588697	CLDN7
chr10	129947756	129948776	*	5	8.02885e-05	0.0373364	0.0114295	NA
chr9	127562983	127563860	*	4	8.56878e-05	-0.0316059	-0.0185725	OLFML2A
chr12	52207897	52208899	*	4	8.71916e-05	0.0506523	0.0248804	NA
chr18	46064542	46066011	*	12	8.76656e-05	0.0314477	0.00239338	CTIF
chr1	241587126	241588176	*	9	9.09138e-05	-0.0293475	-0.00869245	NA
chr7	1068125	1068617	*	3	9.09138e-05	0.0297378	0.0118529	C7orf50
chr5	2756361	2757802	*	7	9.21196e-05	-0.0233084	-0.00657869	IRX2
chr10	126826304	126827067	*	5	9.4918e-05	0.0257496	0.0124755	CTBP2
chr10	134818842	134819662	*	6	9.5811e-05	-0.0224761	-0.0102976	NA
chr19	51893804	51894617	*	7	0.000100421	-0.0311918	-0.00838059	C19orf84;LIM2
chr1	870791	871546	*	7	0.000105272	-0.041232	-0.0370477	SAMD11
chr1	41156520	41157828	*	19	0.000105651	0.0298256	0.00713918	NFYC;NFYC-AS1
chr1	17914070	17914803	*	4	0.000108715	0.0260481	0.0139512	ARHGEF10L
chr4	81187906	81189164	*	6	0.000109505	0.0215578	-0.00325312	FGF5
chr1	854766	855649	*	12	0.000110973	0.0288474	0.0101332	LINC02593;SAMD11
chr16	86852700	86853235	*	3	0.000111949	0.0333428	0.0253606	NA
chr7	12443146	12444115	*	13	0.000112584	-0.0403429	-0.0133167	VWDE
chr10	32216031	32217076	*	8	0.000112584	0.0402678	0.0172323	ARHGAP12
chr7	90224886	90226284	*	15	0.000114911	-0.0148927	-0.0062557	CDK14
chr15	90357202	90357992	*	3	0.000114911	0.0321938	0.0119209	ANPEP
chr1	7913081	7914017	*	8	0.000115433	0.0413608	0.0153965	UTS2
chr16	20084851	20085897	*	10	0.00011585	-0.0283306	-0.0112999	GPR139
chr16	19589790	19590554	*	5	0.00011585	-0.0318298	-0.00964568	VPS35L
chr20	57582292	57583709	*	23	0.000116893	-0.0252284	-0.00343139	CTSZ
chr10	135190860	135192232	*	23	0.000118505	0.0192455	0.00422055	ECHS1;PAOX
chr3	39448643	39449544	*	7	0.000118505	0.0209865	0.00977056	RPSA;SNORA6;SNORA62
chr16	86591940	86592652	*	5	0.000120603	0.0301777	0.0174339	MTHFSD
chr19	17932512	17933786	*	4	0.000121474	0.0270621	0.0125996	INSL3
chr20	13975439	13977219	*	19	0.00012181	-0.0346592	-0.0083093	MACROD2;SEL1L2
chr1	153232348	153234037	*	6	0.000122165	-0.0246839	-0.0112106	LORICRIN
chr14	75535155	75537231	*	15	0.000122766	0.0327836	0.00631392	ACYP1;ZC2HC1C
chr7	106685033	106686041	*	4	0.000124229	0.0227122	0.00432117	PRKAR2B
chr1	202310824	202311492	*	9	0.000124539	-0.0133548	-0.00900556	UBE2T
chr17	9549496	9550545	*	8	0.00012745	0.0295796	0.0221418	USP43
chr11	134257744	134258597	*	7	0.000127497	0.0320228	0.0137415	B3GAT1
chr10	134597884	134601490	*	36	0.000128749	-0.0338477	-0.00949699	NKX6-2
chr20	60294656	60295700	*	6	0.000133006	-0.0365031	-0.0217343	CDH4
chr8	626528	627809	*	8	0.000133136	-0.0368112	-0.00102089	ERICH1
chr6	105584149	105585490	*	14	0.00013565	0.0222875	0.00227848	BVES;BVES-AS1
chr10	134062078	134062614	*	4	0.000136013	-0.0651987	-0.0253836	STK32C
chr15	68522181	68523155	*	9	0.000137223	0.0318124	0.00808354	CLN6
chr21	45285836	45287137	*	5	0.0001381	-0.0290713	0.00501551	AGPAT3
chr5	66253919	66255772	*	9	0.000138113	-0.0240886	-0.01367	MAST4
chr22	22734186	22734960	*	4	0.000139533	0.0304066	0.0205919	NA
chr5	114937535	114938640	*	20	0.000142818	-0.0265387	-0.0074423	TICAM2;TMED7-TICAM2
chr1	120255318	120256112	*	5	0.000144926	0.0348578	0.017892	PHGDH
chr6	31238388	31239411	*	9	0.000146884	0.0830709	0.0272682	HLA-B;HLA-C
chr18	5578880	5579883	*	5	0.000152835	0.0331917	0.0146215	EPB41L3
chr6	33129024	33134325	*	58	0.000154785	0.0337709	0.00521951	COL11A2
chr1	112045871	112047187	*	11	0.000155149	-0.0206396	-0.00472114	ADORA3
chr12	116985025	116986371	*	6	0.000155474	0.022863	-0.00491198	NA
chr6	31695599	31697280	*	31	0.000155986	0.0298418	0.0078678	DDAH2
chr9	128651435	128652652	*	5	0.000156635	-0.0386769	-0.0172194	PBX3
chr8	53477881	53479270	*	10	0.000157831	-0.0175675	-0.00437882	ALKAL1
chr11	120195717	120197726	*	11	0.000160217	-0.0439288	-0.00793428	TLCD5
chr22	43043757	43044788	*	5	0.000165353	0.0301234	0.0108453	CYB5R3
chr4	154605468	154606177	*	3	0.000167064	-0.0101258	-0.00255573	TLR2
chr20	37359533	37359998	*	5	0.000168468	0.0149983	-0.000250261	NA
chr12	96252066	96253460	*	17	0.00017332	0.0250252	0.00377539	SNRPF
chr11	110296837	110297121	*	3	0.000173999	-0.0260775	-0.0193485	FDX1
chr11	105479967	105481702	*	21	0.000175034	-0.0328496	-0.00537266	GRIA4
chr17	39184318	39184887	*	4	0.000175861	-0.0211459	-0.00361991	KRTAP1-5
chr16	57728173	57729107	*	7	0.000180936	-0.0165254	-0.00560414	DRC7
chr1	4193126	4194412	*	5	0.000182821	0.045353	0.0119535	NA
chr13	20160420	20161246	*	5	0.000189313	-0.0332358	-0.017244	NA
chr7	47621223	47622718	*	13	0.000190007	-0.0326894	-0.0038297	TNS3
chr1	25256369	25258332	*	28	0.000190448	0.0280043	0.00534154	RUNX3
chr3	157217187	157218259	*	13	0.000191495	-0.0301119	-0.00597931	VEPH1
chr3	190335248	190336306	*	3	0.000193905	0.0500431	0.0226121	IL1RAP
chr15	54270514	54271167	*	6	0.00019655	-0.0119313	-0.00873434	NA
chr11	62066533	62067691	*	6	0.000196965	-0.036612	-0.00862403	SCGB1D4
chr6	27635558	27638391	*	10	0.000198319	-0.0367316	-0.0152352	NA
chr12	52416192	52417019	*	8	0.000200914	0.0269868	0.0101541	NR4A1
chr18	3593461	3595113	*	12	0.000201864	-0.0185869	-0.00505176	DLGAP1;DLGAP1-AS1
chr17	41607535	41608691	*	10	0.000202573	-0.0174938	-0.00860852	ETV4
chr7	154684051	154685308	*	11	0.000203417	-0.0617066	-0.0168843	DPP6
chr4	646853	648752	*	10	0.000205003	0.0238472	0.00417789	PDE6B
chr1	91190891	91192803	*	17	0.00020892	0.040466	0.00521675	NA
chr6	29795501	29796614	*	14	0.000209895	0.0356459	0.011489	HLA-G;HLA-H
chr5	55007918	55008611	*	15	0.000212093	-0.0227824	-0.00139176	SLC38A9
chr18	23713407	23714084	*	12	0.000216217	0.0346658	0.0158318	PSMA8
chr19	294042	295123	*	3	0.0002174	-0.0596077	-0.0201052	PLPP2
chr16	66399746	66400599	*	10	0.000217509	-0.0160076	-0.00521182	CDH5
chr2	198649443	198650603	*	13	0.000218356	0.032361	0.0170451	BOLL
chr6	32764865	32765402	*	14	0.000218996	-0.0191766	-0.00470681	NA
chr19	2545986	2547067	*	5	0.000220699	0.0394495	0.0254994	GNG7
chr21	47318899	47319633	*	3	0.000221096	0.0306528	0.0206072	PCBP3
chr9	131083986	131085530	*	17	0.000221107	0.0143299	0.000903267	COQ4;TRUB2
chr7	128494060	128494696	*	7	0.00022114	0.0203993	0.0101229	FLNC
chr7	11871535	11872745	*	10	0.000221437	-0.0235303	-0.0118785	THSD7A
chr8	144098507	144099991	*	10	0.000222911	0.0303982	0.00759009	LY6E;LY6E-DT
chr3	141144022	141145231	*	5	0.000224158	0.0245026	0.0114135	ZBTB38
chr14	104190678	104191347	*	5	0.000225457	-0.029846	-0.0151671	ZFYVE21
chr10	118368264	118368986	*	3	0.000228196	0.0529519	0.0238828	PNLIPRP1
chr2	239628381	239629498	*	8	0.00024027	-0.0338759	-0.0044952	NA
chr2	87018382	87019612	*	10	0.000241695	0.0327396	0.0109806	CD8A;RMND5A
chr1	3527627	3528682	*	12	0.000246624	-0.0386997	-0.010275	MEGF6
chr12	97300410	97301661	*	18	0.000254566	-0.0178933	-0.00202223	NEDD1
chr14	76393953	76395305	*	3	0.000256606	-0.0249865	-0.0153884	TTLL5
chr2	234215396	234216562	*	12	0.000256985	-0.0240015	-0.00155863	SAG
chr5	154230173	154230438	*	5	0.000257683	-0.020357	-0.0165143	FAXDC2
chr1	9488706	9489434	*	6	0.000258984	-0.0321194	-0.00321657	NA
chr7	99954042	99955101	*	6	0.000260024	-0.0245032	-0.00537522	PILRB
chr10	134150119	134150760	*	11	0.00026569	-0.0348555	-0.0225028	LRRC27;STK32C
chr3	128690194	128690824	*	3	0.000270516	-0.0330596	-0.0223508	CFAP92
chr3	57456170	57456332	*	3	0.000276796	-0.0321641	-0.00933131	DNAH12
chr7	99195655	99196468	*	5	0.000279382	0.0372625	0.0270257	TMEM225B
chr7	48129797	48130197	*	5	0.000280212	0.0340141	0.0187682	UPP1
chr3	53700141	53700263	*	3	0.000280372	-0.0581668	-0.0529356	CACNA1D
chr1	15497910	15498551	*	8	0.000280819	-0.0299897	-0.0095017	TMEM51
chr12	50101027	50101564	*	6	0.000286796	-0.0216459	-0.00776064	FMNL3
chr10	130726406	130726701	*	3	0.000287833	-0.0661414	-0.0521503	NA
chr12	8380001	8380472	*	5	0.000300152	-0.050423	-0.0278994	FAM90A1
chr20	57330819	57331560	*	4	0.00030061	0.0299263	0.0109211	NA
chr13	76334000	76334866	*	7	0.000307843	-0.0225341	-0.0140927	LMO7
chr5	78907212	78908220	*	9	0.000309876	0.0377007	0.00283638	TENT2
chr11	111168594	111169865	*	16	0.000311045	0.0299825	0.00817271	COLCA1;COLCA2
chr22	28838631	28839352	*	6	0.000311181	-0.0251195	-0.0124906	TTC28
chr21	44817305	44817925	*	4	0.000311643	0.0233246	0.0113891	NA
chr4	66535145	66536772	*	22	0.000319586	-0.0207875	-0.00416921	EPHA5;EPHA5-AS1
chr10	32734072	32735380	*	12	0.000320134	-0.0346676	-0.00510066	NA
chr5	58652602	58652948	*	5	0.00032025	-0.022292	-0.0141185	PDE4D
chr6	41168185	41169391	*	8	0.000320254	-0.0206596	-0.00900986	TREML2
chr11	14664598	14665355	*	9	0.000322215	0.0174096	0.00455755	PDE3B;PSMA1
chr19	39522548	39523626	*	10	0.000324175	0.0574028	0.0163778	FBXO27
chr17	79503292	79504745	*	7	0.000327711	-0.0487604	-0.0182066	FSCN2
chr6	30227729	30228431	*	21	0.000332709	0.0285973	0.00925862	HCG17;HLA-L
chr14	45722289	45723370	*	13	0.000335526	0.0396741	0.0104055	MIS18BP1
chr20	36887672	36889728	*	14	0.00033646	0.0474981	0.00556535	KIAA1755
chr10	45494806	45496315	*	12	0.00033646	-0.0273333	-0.00710692	ZNF22;ZNF22-AS1
chr3	52351355	52351963	*	6	0.00033646	-0.0362666	-0.0265901	DNAH1
chr8	22551655	22552961	*	5	0.000337975	0.027739	0.00490115	EGR3
chr1	19600141	19601069	*	8	0.000341046	-0.0666094	-0.0247988	AKR7L
chr12	22590017	22590199	*	3	0.000344944	0.0331437	0.0267657	NA
chr22	17955450	17956641	*	9	0.00035102	-0.0298101	-0.0134055	CECR2
chr14	106320669	106322986	*	16	0.000360271	0.0332995	0.00894474	NA
chr1	19181040	19181419	*	5	0.000364622	-0.0589265	-0.0239559	TAS1R2
chr5	122758260	122759733	*	15	0.000370189	-0.00978707	-0.0019355	CEP120
chr11	124737554	124738157	*	3	0.000370986	-0.0190256	-0.0100028	ROBO3
chr2	5865442	5866470	*	6	0.000374238	-0.0164231	-0.00603057	NA
chr11	67397595	67399029	*	8	0.000382064	0.0241499	0.00411454	NUDT8;TBX10
chr1	228331879	228332502	*	6	0.000385265	-0.0230072	-0.00233289	GJC2;GUK1
chr18	61088726	61090281	*	14	0.00038615	0.0396993	0.00275933	VPS4B
chr15	90292730	90295301	*	15	0.000388913	0.0175782	0.00667465	MESP1
chr16	31020735	31022521	*	11	0.000390745	-0.0367797	-0.0112701	STX1B
chr20	13200685	13201551	*	20	0.000391992	-0.0305849	-0.0091232	ISM1
chr9	139903316	139904151	*	5	0.000391992	0.0361937	0.0170829	ABCA2
chr12	1714851	1715055	*	3	0.00039425	-0.0141223	-0.0100873	WNT5B
chr18	60051870	60052464	*	5	0.000395505	0.0465745	0.0296277	TNFRSF11A
chr4	15780238	15781202	*	7	0.000398091	0.0120738	0.00108881	CD38
chr19	15342548	15343425	*	11	0.000404385	0.0391199	0.00306669	EPHX3
chr2	30144152	30145152	*	11	0.000404786	-0.021707	-0.00791421	ALK
chr1	76261602	76262984	*	11	0.000408907	0.021269	0.0119261	MSH4
chr17	78560478	78560916	*	3	0.000410293	-0.0363624	-0.0251413	RPTOR
chr2	70932281	70933416	*	3	0.000411003	0.0230464	0.0177761	ADD2
chr3	184032711	184034132	*	12	0.000412989	0.024601	0.00563236	EIF4G1
chr2	31043419	31044164	*	4	0.000416625	0.0189483	0.00641177	NA
chr12	56324837	56325736	*	8	0.000419417	0.0171189	0.00168638	DGKA;PYM1
chr2	26205095	26206226	*	10	0.000420039	0.0312235	0.00282666	KIF3C
chr5	601475	602552	*	7	0.000420039	0.0379758	0.0183226	LOC100996325
chr19	14016603	14017658	*	17	0.000424039	0.0470363	0.00688461	BRME1;CC2D1A
chr10	1233675	1234983	*	6	0.000424459	-0.0193445	-0.0136037	ADARB2
chr17	75789279	75790091	*	6	0.000425602	-0.0627306	-0.0271302	NA
chr17	1395371	1396298	*	8	0.000427454	0.022895	0.0127583	MYO1C
chr11	118965121	118966503	*	11	0.000432059	-0.00752676	0.000393608	H2AX
chr12	133464665	133465592	*	11	0.000435526	0.0185223	0.00324137	CHFR
chr17	25798180	25799447	*	11	0.000436561	0.0311852	0.00922583	KSR1
chr16	1143566	1144264	*	4	0.000436561	-0.0311681	-0.0259221	C1QTNF8
chr2	79738545	79739278	*	6	0.000442101	-0.0380824	-0.0197056	CTNNA2
chr3	139061956	139063360	*	15	0.000446052	0.028705	0.00177996	MRPS22
chr15	60770518	60771505	*	7	0.000447597	0.0109504	0.00433022	ICE2
chr19	7561739	7562555	*	7	0.000447862	-0.0264057	-0.00454215	TEX45
chr19	14591033	14591345	*	5	0.000447862	0.0604169	0.0222901	GIPC1;PTGER1
chr12	57937334	57937454	*	3	0.000453139	-0.0307037	-0.0200968	DCTN2
chr12	49730687	49731991	*	12	0.000456974	-0.0245604	-0.00442863	C1QL4
chr11	89867385	89868104	*	14	0.000460833	-0.0226025	-0.0126449	NAALAD2
chr11	61322107	61324205	*	10	0.000465828	-0.0258752	-0.0110583	SYT7
chr10	134821210	134822001	*	4	0.000466482	0.0370298	0.0196282	NA
chr4	89978251	89978732	*	7	0.000469395	-0.019984	-0.0120122	FAM13A
chr2	51254102	51255480	*	8	0.000470423	0.0394528	0.0160551	NRXN1
chr6	3054085	3054884	*	5	0.00047401	0.0362238	0.00918978	NA
chr19	34174345	34175554	*	20	0.000478519	0.031138	-0.00355319	CHST8
chr6	12749567	12750392	*	5	0.000478547	-0.0172713	-0.0093044	PHACTR1
chr5	399012	400201	*	5	0.000482098	0.0491262	0.00730122	AHRR
chr3	170136159	170137240	*	12	0.00048311	-0.0293239	-0.00888142	CLDN11
chr1	166135963	166136996	*	13	0.000484411	-0.0187351	-0.00665359	FAM78B
chr4	143766602	143768275	*	13	0.000502104	-0.0136667	-0.00230309	INPP4B
chr17	27346732	27347260	*	6	0.000502104	0.0210151	0.0120532	NA
chr6	39196071	39197655	*	10	0.00050486	-0.0607029	-0.00760008	KCNK5
chr2	69968414	69969591	*	14	0.00050489	-0.0248767	-0.00467509	ANXA4
chr6	2999095	3000377	*	14	0.000505326	-0.0418799	-0.00992422	NQO2
chr19	18873037	18873268	*	3	0.00051021	-0.0374106	-0.0196018	CRTC1
chr5	137773712	137775041	*	13	0.00051318	-0.0333558	-0.00844473	REEP2
chr5	140561239	140562562	*	9	0.000513358	-0.0413893	-0.0192063	PCDHB16
chr11	76812596	76813364	*	5	0.000513358	0.0155134	-0.000701572	CAPN5;OMP
chr12	131715734	131715773	*	3	0.000514574	-0.0296397	-0.0133329	NA
chr8	114448659	114450231	*	13	0.000514856	-0.0224542	-0.00326787	CSMD3
chr19	2774149	2775228	*	7	0.000518356	0.0197811	0.00978616	SGTA
chr10	80872926	80873797	*	3	0.000519548	0.0215459	0.0163464	ZMIZ1
chr19	54515169	54515811	*	4	0.000521357	0.0385566	0.0289576	CACNG6
chr9	137966584	137967652	*	12	0.000536331	0.040008	-0.00589997	OLFM1
chr15	96909816	96911696	*	8	0.000536331	-0.0184303	0.00438332	NA
chr19	36119199	36120543	*	13	0.000546488	-0.0343656	-0.00237593	RBM42
chr1	156163116	156164745	*	14	0.000551725	0.0300793	0.00502914	SLC25A44
chr17	31254544	31255635	*	12	0.000551855	-0.0195035	-0.00694187	TMEM98
chr5	59188112	59188920	*	3	0.000556229	-0.0186095	-0.0119571	PDE4D
chr10	42970351	42971732	*	11	0.000559462	0.0460863	0.0147664	LINC00839
chr3	147122315	147127662	*	48	0.000561928	0.0248964	-0.00242808	ZIC1;ZIC4
chr6	24489671	24491098	*	7	0.000563536	-0.0221226	-0.00265482	ALDH5A1;GPLD1
chr7	19183280	19184555	*	8	0.000564726	-0.015069	-0.0056009	FERD3L
chr1	153721986	153722548	*	4	0.000578235	-0.027972	-0.00481321	INTS3
chr6	23177275	23178052	*	5	0.000579664	-0.0339281	-0.0154478	NA
chr19	4769001	4769688	*	13	0.000581882	-0.0331522	-0.00694894	MIR7-3;MIR7-3HG
chr10	45359611	45360313	*	5	0.000585616	-0.043925	-0.0236585	TMEM72-AS1
chr9	79520919	79521848	*	9	0.00058595	-0.0150665	-0.00573829	PRUNE2
chr19	6534760	6535078	*	5	0.00058806	0.0327659	0.0232851	TNFSF9
chr15	91414499	91416118	*	14	0.000589333	0.0217149	0.0030586	FURIN
chr16	67927351	67928026	*	3	0.000591276	0.0287757	0.00819865	PSKH1
chr3	79067596	79069442	*	15	0.000591688	-0.0100802	-0.00320253	ROBO1
chr2	43385231	43386412	*	3	0.000594763	-0.0205513	-0.0123813	NA
chr1	204485075	204486394	*	12	0.000602934	0.0278919	0.00478865	MDM4
chr11	22648074	22648618	*	3	0.000606323	-0.0122925	-0.00603209	FANCF
chr5	87439075	87441969	*	13	0.000607218	-0.031794	-0.0115092	NA
chr7	100660212	100660957	*	7	0.000607218	-0.0214307	-0.00744552	MUC12;MUC17
chr4	40631741	40633572	*	14	0.000608679	-0.0186084	-0.00453237	RBM47
chr12	104443742	104444435	*	11	0.000611341	-0.022854	-0.00964288	GLT8D2
chr16	11680891	11681807	*	10	0.000613977	0.0385119	0.00371222	LITAF
chr11	98890677	98892283	*	15	0.00063029	-0.0169303	-0.00334744	CNTN5
chr6	108444105	108445534	*	9	0.000634718	-0.0493991	-0.0229392	NA
chr7	612458	612876	*	4	0.000637681	0.0227172	0.00984407	PRKAR1B
chr11	45392566	45393309	*	9	0.00065425	-0.0233264	-0.00804439	NA
chr10	22765645	22766320	*	5	0.000656812	0.0415992	0.0187391	NA
chr17	79167630	79167836	*	3	0.000657272	0.0145343	0.0104215	CEP131
chr10	124638200	124639782	*	16	0.000659001	0.0375146	0.0119554	C10orf88B;FAM24B;FAM24B-CUZD1
chr2	220197274	220197989	*	6	0.000661508	-0.0550433	-0.00545241	RESP18
chr11	8228022	8228508	*	3	0.00066326	-0.0173853	-0.0093712	NA
chr10	102760724	102761169	*	3	0.000664826	-0.0281916	-0.0103276	LZTS2
chr17	38472961	38473789	*	6	0.000666195	0.0242131	0.0166503	RARA
chr8	86350278	86351195	*	13	0.000683894	-0.0171725	-0.00573834	CA13;CA3
chr6	17280551	17283113	*	22	0.000687986	0.0353837	0.00171435	RBM24
chr5	40835193	40835760	*	13	0.000694981	0.0509062	0.00964488	RPL37;SNORD72
chr11	32416984	32417943	*	8	0.000694981	-0.0311817	-0.0139473	WT1
chr8	27850178	27850772	*	9	0.000699656	-0.0212011	-0.0041452	SCARA5
chr4	93225565	93226926	*	11	0.000701269	-0.0115387	-0.000415779	GRID2
chr14	29227941	29229249	*	8	0.000705309	-0.0180758	-0.00926471	NA
chr17	75765496	75766979	*	3	0.000710338	0.0161837	0.0100827	NA
chr16	52580266	52581405	*	6	0.000710479	-0.0260076	-0.0103546	TOX3
chr8	143858763	143860090	*	18	0.000713901	-0.0372805	-0.0104858	LYNX1
chr11	2720229	2722713	*	34	0.000714112	0.0374155	0.00168973	KCNQ1;KCNQ1OT1
chr21	38592612	38593284	*	5	0.000717513	0.0315336	0.00843028	DSCR9
chr1	231555522	231556682	*	5	0.000726622	-0.012145	-0.00722396	EGLN1
chr7	47092529	47093015	*	4	0.000729316	0.035282	0.0195245	NA
chr1	156072803	156074182	*	4	0.000730077	0.0293734	0.0164652	LMNA
chr20	741723	742683	*	4	0.000732102	0.0316219	0.0177022	SLC52A3
chr9	14315886	14316462	*	4	0.000732239	0.0200439	-0.000247437	NFIB
chr3	24535656	24537801	*	24	0.000733309	-0.023686	-0.00621251	THRB;THRB-AS1
chr17	41131552	41132971	*	20	0.000733324	-0.0196457	-0.00303426	PTGES3L;PTGES3L-AARSD1;RUNDC1
chr11	118977379	118978508	*	13	0.000735977	-0.0222137	0.000576051	C2CD2L;DPAGT1
chr17	32581466	32582828	*	7	0.000736512	-0.0167539	-0.00626019	CCL2
chr6	30139478	30140713	*	21	0.000738937	-0.0457063	-0.0020117	TRIM15
chr6	28757018	28757569	*	4	0.000748643	-0.056616	-0.0284392	NA
chr11	2846681	2847778	*	9	0.000749624	-0.0179203	-0.00135901	KCNQ1
chr1	236095453	236096728	*	3	0.000765938	-0.0267974	-0.0202645	NA
chr17	77815779	77816711	*	3	0.000768023	0.0142993	0.00450012	CBX4
chr20	30308956	30310246	*	5	0.000774686	0.0238509	0.0126847	BCL2L1
chr21	27106707	27108257	*	24	0.000775545	-0.0247731	-0.00156879	ATP5PF;GABPA
chr2	127412692	127414108	*	13	0.000776949	0.0172734	-0.00488467	GYPC
chr16	1122630	1123333	*	8	0.000778132	-0.030992	-0.00536166	SSTR5;SSTR5-AS1
chr8	26370107	26371804	*	13	0.000779955	-0.0142446	-0.0048822	DPYSL2;PNMA2
chr1	10709185	10711695	*	10	0.000780283	-0.0445087	-0.0176933	CASZ1
chr4	57522493	57524770	*	15	0.000782661	-0.063789	-0.0126053	HOPX
chr11	94134015	94135029	*	13	0.000783861	-0.0351563	-0.00647579	GPR83
chr1	24306751	24307535	*	13	0.00078831	0.0207965	0.000805834	SRSF10
chr19	18721531	18721840	*	3	0.000789944	0.0345765	0.0107622	CRLF1;TMEM59L
chr1	209798721	209799353	*	5	0.000789965	0.0354259	0.0137586	LAMB3;MIR4260
chr8	1892271	1892956	*	3	0.000799484	0.0388496	0.0287099	ARHGEF10
chr11	65149417	65150358	*	13	0.000806563	-0.0185321	-0.00636168	FRMD8;SLC25A45
chr8	74887999	74888597	*	8	0.000815165	0.0497863	0.00263549	ELOC;TMEM70
chr4	125634258	125635220	*	5	0.000819483	-0.0307248	-0.0130041	ANKRD50
chr7	24797102	24798855	*	16	0.000821295	0.026033	0.00946982	GSDME
chr19	45579378	45580221	*	12	0.000821295	0.0157618	0.00570625	GEMIN7;ZNF296
chr4	1750374	1750476	*	3	0.000821295	-0.0278362	-0.0117938	NA
chr3	73610847	73611772	*	6	0.00082135	-0.0262992	-0.00399943	PDZRN3
chr6	74289464	74290516	*	4	0.000823766	0.0379002	0.0115174	NA
chr12	108634147	108634275	*	3	0.000832001	-0.0445647	-0.0398303	WSCD2
chr22	31002362	31003655	*	16	0.00083475	0.0137325	-0.0042307	PES1;TCN2
chr1	10601389	10601833	*	3	0.000835585	0.0235326	0.00489455	PEX14
chr1	10764512	10764896	*	3	0.000837408	0.0335825	0.0228875	CASZ1
chr4	104640560	104641554	*	11	0.000837719	-0.0183113	-0.00837507	TACR3
chr2	39187533	39188006	*	5	0.000841473	0.01912	0.0118	ARHGEF33;LOC375196
chr2	113992694	113994035	*	9	0.000841729	0.0619414	0.0453753	PAX8;PAX8-AS1
chr13	41706227	41708153	*	11	0.000842278	0.0211009	0.00447395	KBTBD6
chr15	51633381	51634583	*	8	0.000849751	-0.0186724	-0.00869006	CYP19A1;GLDN
chr6	16217234	16218436	*	5	0.000852747	-0.0614877	-0.0272275	NA
chr7	27224700	27226329	*	29	0.000853899	-0.0299384	-0.00469352	HOXA10;HOXA10-HOXA9;HOXA11;HOXA11-AS
chr16	88547533	88547861	*	4	0.000854763	0.0189532	0.0126092	ZFPM1
chr10	13481846	13482639	*	5	0.000855984	-0.0565927	-0.0189099	BEND7
chr21	46954058	46955202	*	5	0.000860372	-0.018104	-0.00635826	SLC19A1
chr7	16625747	16626530	*	4	0.000861159	0.0484354	0.0287669	NA
chr14	105131910	105132869	*	7	0.000865208	0.0253942	0.0062326	NA
chr19	58094517	58095659	*	12	0.000871735	-0.0209124	-0.00511172	ZIK1;ZNF416
chr12	11708469	11709857	*	7	0.000874141	0.0382113	0.0278151	LINC01252
chr13	88324169	88325393	*	10	0.000879816	-0.028482	-0.0098834	MIR4500HG;SLITRK5
chr6	44225648	44226520	*	7	0.000895489	0.024631	0.00878265	MIR4647;NFKBIE;SLC35B2
chr17	80673675	80675235	*	13	0.000900453	-0.0245381	-0.00761917	FN3KRP
chr19	55013104	55013954	*	7	0.000906925	-0.0630009	-0.0178915	LAIR2
chr11	132662455	132662963	*	4	0.000910498	-0.0568083	-0.0434619	OPCML
chr1	156785998	156786723	*	9	0.000911622	-0.0138908	-0.00584046	NTRK1;SH2D2A
chr10	20104935	20106089	*	11	0.000920541	-0.0168809	-0.00505147	PLXDC2
chr10	135333451	135334122	*	7	0.000932104	-0.0304068	-0.0116964	SCART1
chr12	88973398	88974665	*	15	0.000935756	-0.0178429	-0.00523439	KITLG
chr22	30783074	30783995	*	10	0.000942649	0.0523371	0.00757204	RNF215
chr1	113050539	113051171	*	6	0.000943142	-0.0251578	-0.00177979	WNT2B
chr17	39890994	39892088	*	10	0.000947299	0.0415527	0.00372933	HAP1;JUP
chr17	80407031	80407779	*	8	0.000949888	-0.0206271	-0.00917125	CYBC1
chr4	567537	568514	*	4	0.000950617	0.0412755	0.00363956	NA
chr21	38069950	38071688	*	16	0.000953731	0.0212292	-0.000128521	SIM2
chr22	37750979	37751263	*	3	0.000953731	0.0305263	0.0120171	NA
chr18	76737888	76739120	*	10	0.000956068	-0.0165497	0.000863223	SALL3
chr21	46964226	46965042	*	7	0.000957846	0.0269961	0.0143462	SLC19A1
chr7	2701419	2701802	*	5	0.000958546	0.0238479	0.0180448	TTYH3
chr21	37535372	37536685	*	6	0.000971828	-0.0242075	-0.00725457	DOP1B
chr20	44033595	44034880	*	11	0.000972305	-0.017036	-0.00258698	DBNDD2;SYS1-DBNDD2
chr11	5601832	5602123	*	4	0.000972305	0.0200583	0.0039131	HBG2;OR52B6
chr2	240144335	240146162	*	5	0.000974161	-0.0378212	-0.0166586	HDAC4
chr20	24973741	24974513	*	5	0.000983512	-0.036118	-0.0127364	APMAP
chr7	26577897	26579614	*	4	0.0009843	0.0395055	0.0172215	KIAA0087
chr2	231732669	231734563	*	4	0.000987439	0.0265732	0.0185273	ITM2C
chr11	32451461	32452839	*	12	0.000991826	0.0332539	0.0127206	WT1;WT1-AS
chr6	150070030	150070714	*	7	0.000995221	0.0259101	0.0138858	NUP43;PCMT1
chr9	36738765	36739781	*	3	0.000995931	0.0552192	0.0133793	NA
chr7	157293538	157294502	*	8	0.000998853	0.0276418	0.0120271	NA
chr7	157646656	157647847	*	8	0.000999166	-0.0160925	-0.00491644	PTPRN2;PTPRN2-AS1
chr11	395625	397613	*	10	0.00100663	-0.0466963	-0.015558	PKP3
chr16	86011615	86012573	*	7	0.00103007	-0.0218338	-0.0103272	NA
chr1	230777617	230778096	*	9	0.00103187	0.0357404	0.00638987	COG2
chr4	7647940	7649606	*	6	0.00104085	-0.0230118	-0.0113494	SORCS2
chr6	79942971	79944186	*	7	0.00105417	-0.03337	-0.00507628	HMGN3;HMGN3-AS1
chr1	24068409	24069431	*	3	0.00105486	-0.011954	0.00102002	ELOA
chr1	211652276	211652741	*	4	0.00105994	-0.0343792	-0.0251021	RD3
chr19	36605252	36606395	*	11	0.00106163	-0.00802381	-0.00182563	POLR2I;TBCB
chr13	103451435	103452789	*	11	0.00106329	0.00669771	0.000343421	BIVM;POGLUT2
chr6	166401018	166402753	*	15	0.00106492	0.014491	-0.00205644	LINC00473;LINC00602
chr15	98835851	98837004	*	12	0.00106566	-0.0457408	-0.00478684	NA
chr3	29684415	29685093	*	4	0.00106568	0.0168128	0.0041015	RBMS3
chr11	62344463	62344975	*	4	0.00106912	-0.0353857	-0.0103707	EEF1G;TUT1
chr19	10697690	10698384	*	9	0.0010733	0.0370365	0.0172503	AP1M2
chr8	21988724	21989531	*	7	0.0010764	0.0289155	0.0126822	HR
chr6	33091111	33093109	*	18	0.00108328	0.0473776	0.0161316	HLA-DPB2
chr2	25427064	25427652	*	6	0.00108703	0.0553782	0.0238036	NA
chr20	36530296	36531652	*	9	0.00109001	-0.0278966	-0.00656496	VSTM2L
chr11	831584	832821	*	8	0.00109643	0.0250082	0.0136626	CD151;CRACR2B
chr4	187125413	187126139	*	5	0.00109643	-0.0665026	-0.0359907	CYP4V2
chr20	17943403	17944845	*	5	0.00109867	0.0286507	0.0205291	MGME1;SNORD17;SNX5
chr6	74018833	74020214	*	11	0.00110081	-0.0271188	0.000223751	KHDC1
chr14	73392648	73394847	*	16	0.0011079	-0.00988008	-0.000674173	DCAF4
chr10	45420821	45420996	*	3	0.00111423	-0.0210619	-0.0162276	TMEM72;TMEM72-AS1
chr11	107729479	107730551	*	13	0.00111509	-0.0263644	-0.00598321	SLC35F2
chr19	5977966	5978790	*	13	0.00111529	0.0132098	0.000540521	LOC100128568;RANBP3
chr1	158323482	158324471	*	4	0.00112526	-0.0387926	-0.010713	CD1E
chr10	134120448	134121712	*	11	0.00113368	-0.0260465	-0.0103433	STK32C
chr5	149682233	149683334	*	9	0.00114219	0.0204035	0.000570528	ARSI
chr12	58011837	58013942	*	25	0.00114321	0.0298805	0.00726622	SLC26A10
chr2	139227577	139228296	*	3	0.00114573	-0.0215595	-0.0123918	NA
chr10	134790769	134791702	*	10	0.00114581	-0.0387852	-0.00801571	NA
chr2	160568689	160569678	*	15	0.00114636	-0.013081	-0.00172797	BAZ2B;MARCHF7
chr2	109236744	109237735	*	5	0.00115074	-0.0177858	-0.0103552	LIMS1
chr12	6304557	6305192	*	6	0.00115277	0.0192447	0.00864446	CD9
chr2	88751158	88752836	*	13	0.00115883	0.0151069	0.0023488	FOXI3
chr4	38868940	38869779	*	15	0.00115938	0.0270988	0.00202264	FAM114A1;MIR574
chr14	104689833	104690882	*	8	0.00117143	-0.026022	-0.0111126	NA
chr13	27745469	27746386	*	8	0.00117233	-0.033932	-0.0193864	USP12
chr8	144371144	144372051	*	6	0.00117294	-0.0714979	-0.0369362	ZNF696
chr2	237088462	237088919	*	3	0.00117357	-0.0173043	-0.00772461	NA
chr16	31453406	31453948	*	4	0.00117793	0.0359755	0.0177261	ZNF843
chr7	56118783	56119637	*	13	0.00120109	-0.0122114	-0.000673288	CCT6A;PSPH
chr5	134180705	134182149	*	17	0.00120735	-0.0323692	-0.00382945	C5orf24
chr17	8868480	8869105	*	7	0.00121395	0.0208471	0.00231609	PIK3R5
chr12	12244945	12245710	*	3	0.00121522	0.0217064	0.0196866	BCL2L14;ETV6
chr19	54023732	54024435	*	13	0.00121885	0.0265428	-0.00230137	ZNF331
chr6	33286790	33291586	*	82	0.00122512	0.0273562	0.000560634	DAXX;TAPBP;ZBTB22
chr5	138677941	138678409	*	6	0.00122757	0.00835382	0.000815906	PAIP2
chr1	239549600	239550303	*	8	0.00122944	-0.0303785	-0.00953419	CHRM3
chr6	28554680	28558113	*	46	0.00123976	0.0298024	-0.00255616	ZBED9
chr22	42760647	42761604	*	3	0.00124383	0.0369365	0.0237581	NA
chr18	57564897	57567904	*	15	0.001258	0.0387429	0.0103571	PMAIP1
chr15	37190548	37190998	*	5	0.00126386	0.0376626	0.00798788	MEIS2
chr14	105885531	105886413	*	11	0.00126475	-0.0484672	-0.0190775	MTA1
chr12	131355340	131355834	*	4	0.00127476	0.0278344	0.0137724	RAN
chr5	175199915	175200576	*	7	0.00127561	-0.0231119	-0.00589683	NA
chr5	176078832	176080248	*	3	0.00127589	0.0277452	0.00161854	TSPAN17
chr18	2906750	2907472	*	5	0.00127992	0.0313572	0.00629191	EMILIN2
chr22	23160841	23161379	*	4	0.00128076	-0.0200498	-0.00868683	MIR650
chr4	69312514	69313197	*	4	0.00128188	-0.0346264	-0.019901	TMPRSS11E
chr7	93550752	93551275	*	9	0.00128292	-0.0337649	-0.0102671	GNG11
chr9	137660514	137660670	*	3	0.00128401	0.0233834	0.0210742	COL5A1
chr9	72590778	72591441	*	3	0.00128877	-0.0303777	-0.0139918	NA
chr8	6481431	6481608	*	3	0.00129047	-0.0292155	-0.0202411	MCPH1
chr7	27154537	27155974	*	15	0.00129222	0.0228634	0.0114272	HOXA3
chr7	101558597	101559888	*	12	0.00129764	0.0231955	0.00693964	CUX1
chr17	1636606	1637391	*	5	0.00129807	0.0248146	0.013646	WDR81
chr3	9773022	9773672	*	6	0.00130448	-0.0139331	-0.00440343	BRPF1
chr19	55692003	55693151	*	5	0.00130588	-0.0269088	-0.0135305	PTPRH;SYT5
chr1	151300083	151300904	*	12	0.00130597	-0.0256111	0.00359466	PI4KB
chr15	96873850	96875830	*	17	0.00131	0.0268414	0.000392263	MIR1469;NR2F2;NR2F2-AS1
chr1	16810670	16810776	*	3	0.00131617	0.024345	0.0186484	CROCCP3
chr16	85427738	85429035	*	5	0.0013166	-0.0202163	0.00694872	NA
chr14	100068637	100070564	*	8	0.001329	0.0296279	0.00799061	CCDC85C
chr7	42276810	42277410	*	14	0.00133489	-0.0121033	-0.000623711	GLI3
chr22	42679444	42679804	*	3	0.00135752	0.0169267	0.00489586	NA
chr17	48636344	48638703	*	31	0.00136728	0.0234752	0.000440425	CACNA1G;CACNA1G-AS1
chr5	87962828	87963592	*	7	0.00136853	-0.0151888	-0.0068891	LINC00461;MIR9-2
chr3	100053070	100053950	*	12	0.00137738	0.0152497	0.00278811	NIT2
chr1	25298480	25298996	*	3	0.00137738	0.0209029	0.00751394	NA
chr15	83875649	83877135	*	10	0.00137905	-0.0184974	-0.00347461	HDGFL3
chr5	6581774	6583103	*	6	0.001381	0.0348058	0.0090155	LINC01018
chr4	47032325	47034181	*	15	0.0014023	0.0319776	-0.00100421	GABRB1
chr10	106087985	106090233	*	9	0.0014023	0.0152143	-0.000996205	ITPRIP
chr2	46842958	46843974	*	6	0.00140562	-0.00716525	-0.00410756	CRIPT;PIGF
chr5	16179012	16180419	*	16	0.00141058	-0.0323206	-0.00955819	MARCHF11
chr15	42119684	42120681	*	11	0.00142359	-0.0253983	-0.00415651	JMJD7;JMJD7-PLA2G4B;MAPKBP1
chr6	147091024	147092242	*	6	0.00142392	-0.0255931	-0.00899649	ADGB
chr9	29212927	29213880	*	6	0.0014278	-0.0131879	-0.00771519	LINGO2
chr5	1122753	1123154	*	5	0.00143636	0.0138534	0.00871954	NA
chr10	13204003	13204696	*	4	0.00144499	0.0189829	0.00691694	MCM10
chr17	37894014	37895886	*	15	0.00144859	-0.0181132	-0.0089849	GRB7
chr1	93544497	93545831	*	10	0.00145134	-0.014148	-0.00478777	MTF2
chr1	44399069	44401857	*	18	0.00145191	-0.0265214	0.00812391	ARTN
chr8	145741413	145742229	*	4	0.00146744	0.021325	0.00702346	LRRC14;RECQL4
chr13	93878969	93879769	*	9	0.00147714	-0.0324772	-0.0083831	GPC6
chr7	96745696	96746356	*	3	0.00147967	-0.0199615	-0.00215857	SDHAF3
chr17	75312165	75313094	*	3	0.00148269	0.0258498	0.0191776	SEPTIN9
chr2	191878353	191879164	*	12	0.00148726	0.0152448	-0.00036927	STAT1
chr14	61787418	61788345	*	10	0.00148771	0.0324931	0.00269469	PRKCH
chr9	139948584	139949577	*	6	0.00149346	0.0294435	0.0160954	ENTPD2
chr10	14050455	14052028	*	13	0.00149497	-0.0440298	-0.021908	FRMD4A
chr3	101659630	101660066	*	3	0.00149874	-0.0275512	-0.0157242	LINC02085
chr9	136131118	136131739	*	5	0.00150579	0.0514221	0.0275372	ABO
chr2	154335184	154336401	*	16	0.00150949	0.0232113	-0.00291657	RPRM
chr19	1961017	1961727	*	5	0.00150998	0.0174426	0.0038546	CSNK1G2
chr17	56494554	56495283	*	5	0.00151726	0.0216333	0.00232031	RNF43
chr14	94423111	94424707	*	11	0.00151881	0.0167683	0.00732083	ASB2
chr20	43378953	43379501	*	4	0.0015234	0.0428539	0.0193628	KCNK15
chr10	89418800	89420794	*	21	0.00153633	0.017638	0.00132359	PAPSS2
chr12	82152229	82153290	*	16	0.00153743	-0.0191338	-0.00613523	PPFIA2
chr6	30921592	30922043	*	3	0.00154984	-0.0232784	-0.00831701	MUCL3
chr19	8273505	8274513	*	14	0.00155365	0.0465282	-0.00128106	CERS4
chr9	118501557	118502187	*	4	0.00157549	-0.0269065	-0.0107609	NA
chr12	46766294	46767289	*	9	0.00157857	-0.0356476	-0.00862628	SLC38A2
chr6	53409850	53411302	*	12	0.00159375	0.024079	0.00239264	GCLC
chr17	75032801	75033339	*	4	0.00159519	-0.0281493	-0.0155459	NA
chr17	79419366	79420424	*	8	0.00159636	0.0269205	0.00525555	BAHCC1;MIR3186
chr12	93835624	93837247	*	14	0.00159652	0.0169021	-0.00127943	UBE2N
chr1	95006977	95008479	*	14	0.00160869	-0.00959042	-0.00283054	F3
chr14	21904906	21906134	*	11	0.00160933	-0.0295429	-0.00369531	CHD8
chr5	176559334	176560265	*	5	0.00161472	0.0561278	0.026537	NSD1
chr9	110249749	110251983	*	8	0.00161712	0.0576373	0.00253642	KLF4
chr6	26757644	26758395	*	5	0.00161925	-0.0246456	-0.0121796	NA
chr1	15911089	15912213	*	6	0.00161965	0.0234873	0.00722418	AGMAT;DNAJC16
chr3	49044317	49045655	*	17	0.00162592	-0.0175869	-0.00122622	P4HTM;WDR6
chr12	62860029	62861114	*	13	0.00163182	0.0233251	0.0012698	MON2
chr11	32455025	32456069	*	8	0.00163196	0.0185916	0.00521823	WT1;WT1-AS
chr3	3151899	3152916	*	6	0.00163374	0.0248836	0.0149404	IL5RA
chr1	1196457	1196747	*	3	0.00163374	0.0310566	0.0243312	UBE2J2
chr17	45898841	45899862	*	5	0.00163778	-0.0316099	-0.0123936	OSBPL7
chr2	220309434	220310232	*	6	0.00164057	0.0278096	0.0122581	SPEG
chr14	77294264	77294668	*	6	0.00164133	0.0367369	0.0152655	LRRC74A
chr22	25335346	25336286	*	7	0.00164324	0.0273608	0.0136053	TMEM211
chr19	14042840	14044197	*	5	0.00164374	0.0251975	0.014966	PODNL1
chr9	34457129	34457500	*	4	0.00165019	0.0241259	0.014177	DNAI1;FAM219A
chr12	31078790	31079406	*	6	0.00165302	0.0298855	0.0123558	TSPAN11
chr1	203097234	203098085	*	9	0.0016566	0.0219139	0.00237419	ADORA1
chr10	102802857	102803372	*	3	0.0016571	-0.0210465	-0.00725722	NA
chr18	44789949	44790841	*	4	0.00165769	-0.0187052	-0.0128238	NA
chr1	144995682	144996395	*	5	0.00165841	0.0229455	0.00687019	LOC653513;NBPF20;NBPF9;PDE4DIP
chr4	40057241	40059856	*	16	0.00165959	-0.0180241	-0.00189505	LOC344967;N4BP2
chr7	134001087	134002746	*	15	0.00167275	0.0238263	0.00546195	SLC35B4
chr17	67956864	67957967	*	6	0.00167275	0.0217081	0.00560079	NA
chr17	4079262	4079652	*	4	0.00167318	-0.0257067	-0.0196085	ANKFY1
chr10	44806558	44807790	*	4	0.00167318	-0.028714	-0.000932264	NA
chr3	72226488	72227063	*	4	0.00168302	-0.0151865	-0.010933	NA
chr17	8056492	8057770	*	5	0.00168989	0.0110181	-0.004198	PER1
chr18	35145353	35147826	*	33	0.00170599	-0.0149862	-0.00289997	CELF4
chr14	104345945	104347395	*	8	0.00170599	-0.0134903	-0.00942899	NA
chr17	1956958	1958412	*	43	0.00170872	0.0330688	-0.000104482	HIC1;MIR132;MIR212
chr8	81397601	81397789	*	8	0.00172398	-0.0549755	-0.00640774	ZBTB10
chr2	233246431	233246922	*	3	0.00172646	0.0303416	0.0151836	ALPP
chr12	55725479	55725991	*	3	0.00172926	-0.0246836	-0.00429955	OR6C3
chr4	5990590	5991345	*	3	0.00173388	-0.0225009	-0.00239688	NA
chr19	821008	821565	*	3	0.00173515	0.0112932	-0.00134139	PLPPR3
chr2	3583570	3583963	*	3	0.00173944	0.0426149	0.0288897	NA
chr16	90014962	90016004	*	8	0.00174482	-0.0359357	-0.0107939	DEF8
chr16	66864375	66865626	*	10	0.00175942	0.0206243	0.00322204	NAE1
chr12	132862024	132864302	*	13	0.00176115	-0.0280282	-0.0091016	GALNT9
chr6	169283989	169285077	*	8	0.00176834	-0.0204155	-0.00712826	NA
chr10	79470169	79471118	*	5	0.00177019	-0.0324291	-0.00925477	NA
chr7	4874285	4875094	*	8	0.00177121	0.0302612	0.0134381	RADIL
chr17	8012578	8013680	*	7	0.00177519	0.0351839	0.0125602	ALOXE3
chr7	27212357	27214296	*	16	0.00177754	-0.0213115	-0.00544717	HOXA10;HOXA10-HOXA9;MIR196B
chr7	94537347	94538408	*	11	0.00179145	-0.0111334	-0.00538832	PPP1R9A
chr19	18509358	18509973	*	3	0.00179445	0.0355144	0.0186245	LRRC25
chr4	38320637	38321262	*	6	0.00179614	-0.0285439	-0.0107669	NA
chr13	112986575	112986978	*	5	0.00179654	-0.0417792	-0.0241212	NA
chr1	3055958	3057366	*	9	0.00180437	0.0206647	0.00550172	PRDM16
chr12	72148251	72148853	*	10	0.00181337	0.0255881	0.00517277	RAB21
chr5	125758447	125759291	*	10	0.00181375	-0.0275229	-0.00405973	GRAMD2B
chr12	113435438	113435980	*	3	0.00181394	0.0205442	0.0114069	OAS2
chr16	15950840	15951230	*	6	0.00181959	-0.0243532	-0.0119375	MYH11
chr21	45704786	45706101	*	15	0.00183391	0.0318072	0.0149429	AIRE
chr5	162992841	162993262	*	4	0.00183895	-0.0352032	-0.0122477	NA
chr19	42893103	42894930	*	10	0.00184526	-0.0309577	-0.0114392	CNFN
chr17	48919431	48920013	*	3	0.001848	0.0148346	0.00483295	WFIKKN2
chr16	11723154	11724177	*	4	0.00185391	-0.0226991	-0.00976747	NA
chr17	19771360	19772219	*	8	0.00185471	0.0302855	0.0196183	ULK2
chr4	83719449	83720629	*	13	0.00185518	-0.0236811	-0.00424157	SCD5
chr2	33359059	33359688	*	11	0.00185796	-0.0197416	-0.0097792	LTBP1
chr16	3077878	3078339	*	3	0.00186207	-0.0322724	-0.0106283	BICDL2;HCFC1R1;LOC100128770
chr2	87015813	87016720	*	5	0.00186227	0.0288672	0.0116406	CD8A;RMND5A
chr19	38746538	38747292	*	11	0.00186605	0.0267006	0.00354262	PPP1R14A
chr11	117051786	117052397	*	4	0.00186814	0.0265387	0.013678	SIDT2
chr6	111195301	111195976	*	9	0.00186962	-0.0198758	-0.00312001	AMD1
chr1	166049757	166050477	*	4	0.00187309	-0.0198063	-0.0108758	FAM78B
chr6	10382800	10384104	*	11	0.00187691	0.0195577	0.00296043	NA
chr2	99438903	99439997	*	5	0.00188014	0.0284331	0.0146297	CRACDL
chr3	46447826	46449636	*	16	0.00188161	-0.0211523	-0.00808739	CCRL2
chr13	79968174	79968324	*	3	0.00188161	0.030954	0.0255769	RBM26
chr19	17597326	17597999	*	6	0.00188325	0.0241199	0.0141789	SLC27A1
chr10	21462441	21463858	*	14	0.00188572	-0.025011	-0.00423905	NEBL;NEBL-AS1
chr6	30034178	30035234	*	18	0.00189141	-0.0223093	-0.00281544	PPP1R11;ZNRD1ASP
chr14	38724255	38724945	*	5	0.00189309	-0.0192702	-0.00806063	CLEC14A
chr5	1227968	1229127	*	5	0.00189688	-0.0369239	-0.0209213	SLC6A18
chr13	23412250	23412996	*	5	0.00190172	0.0729099	0.0337173	NA
chr6	18264287	18265299	*	10	0.00190945	-0.0110312	-0.00120215	DEK
chr6	166756218	166756786	*	4	0.00191683	-0.0211729	-0.00818935	LOC100289495;SFT2D1
chr8	144654887	144655679	*	12	0.00191856	-0.0219809	-0.00794834	MROH6
chr4	177713813	177715040	*	3	0.0019275	-0.0365567	-0.0118195	VEGFC
chr22	50523686	50524691	*	16	0.00193032	-0.0143953	-0.0058461	MLC1;MOV10L1
chr21	45883590	45883864	*	3	0.00193305	0.0286322	0.0228259	NA
chr8	11659497	11660968	*	19	0.00194117	0.0142869	0.00377114	FDFT1
chr6	31465344	31466722	*	19	0.00194374	-0.00911464	0.000120115	MICB
chr9	18473902	18474243	*	5	0.00195383	-0.0154615	-0.00844896	ADAMTSL1
chr13	77460298	77461426	*	15	0.0019558	0.0275687	0.00233776	KCTD12
chr5	115962086	115962584	*	3	0.0019558	-0.0300489	-0.0208496	NA
chr3	157260159	157261595	*	14	0.00196087	-0.0151013	-0.00404187	SLC66A1L
chr5	405488	406046	*	4	0.00196087	-0.0149481	-0.0124317	AHRR
chr5	132165899	132167026	*	7	0.00196805	0.0287214	0.00759945	SHROOM1
chr19	42873162	42873953	*	8	0.0019684	0.0207729	0.00676488	MEGF8
chr4	726697	728041	*	5	0.00197634	-0.0284846	-0.00594751	PCGF3
chr15	31617459	31617764	*	5	0.00197807	0.0209561	0.00870654	KLF13
chr7	81399587	81400745	*	7	0.00199059	-0.02326	-0.00817437	HGF
chr16	84327245	84328719	*	13	0.00199556	0.0104295	-0.00208996	WFDC1
chr17	79817963	79819480	*	14	0.00199577	0.0131501	0.000374261	P4HB
chr6	4950308	4950673	*	3	0.00199577	-0.0136298	0.0012671	CDYL
chr12	132905611	132906443	*	9	0.0019975	-0.0220636	-0.0123625	GALNT9
chr2	26726190	26726995	*	5	0.00200214	0.0115684	0.00434033	OTOF
chr15	39873060	39874413	*	10	0.00200573	0.0216505	0.00216734	THBS1
chr20	45141911	45142576	*	9	0.00200823	-0.0191767	-0.00617216	ZNF334
chr7	2082255	2083583	*	9	0.00201604	0.0426387	0.00467599	MAD1L1
chr2	119603969	119605441	*	10	0.00201803	-0.0255529	-0.00479714	EN1
chr7	2551247	2551996	*	6	0.00201803	-0.0192794	-0.007953	LFNG
chr15	34806592	34807221	*	5	0.00202147	-0.014334	-0.00670739	NA
chr10	129845509	129846082	*	6	0.00202343	-0.0228838	-0.0082681	PTPRE
chr6	35479910	35480779	*	7	0.00202483	0.0351151	0.0103984	TULP1
chr18	24219872	24220737	*	3	0.00203496	0.027412	0.0148973	KCTD1
chr6	83074812	83075187	*	3	0.00203635	0.0304288	0.0157782	TPBG
chr2	66664345	66665027	*	9	0.00204127	-0.0151035	-0.00760057	MEIS1;MEIS1-AS3
chr1	6313858	6314113	*	3	0.00204531	0.030559	0.0198408	GPR153
chr1	113216243	113217204	*	13	0.00205101	-0.0245628	-0.00588389	MOV10
chr11	22687582	22688474	*	9	0.00206108	0.0397203	0.0146628	GAS2
chr6	31632171	31634890	*	52	0.00206847	0.0233851	-0.000991216	C6orf47;CSNK2B;GPANK1;LY6G5B
chr16	21963849	21965022	*	13	0.00208175	-0.0232708	-0.00632848	UQCRC2
chr16	4986962	4987927	*	12	0.00208175	-0.0187035	-0.00696983	PPL
chr20	17950131	17950965	*	5	0.00208215	0.0373461	0.00490958	MGME1;SNX5
chr15	85114169	85114479	*	3	0.00208215	0.0153328	0.00172808	LINC00933;UBE2Q2P1
chr1	112161618	112162084	*	4	0.00208825	0.0651647	0.0360284	RAP1A
chr20	43180850	43181661	*	3	0.00208993	0.0324587	0.0251667	PKIG
chr1	983386	984428	*	6	0.00209144	0.0214141	0.0121457	AGRN
chr22	50720813	50723019	*	8	0.00210204	0.0253184	0.00735707	PLXNB2
chr5	134364583	134364968	*	3	0.00210204	0.0277498	0.00929226	C5orf66;PITX1
chr6	41604740	41605994	*	5	0.00210237	0.0465265	0.0106208	MDFI
chr5	1489818	1489889	*	3	0.00211146	0.0212183	0.0210091	LPCAT1
chr19	53661755	53662958	*	11	0.0021167	-0.0177566	-0.00588061	ZNF347
chr20	25603976	25606029	*	19	0.00211684	0.0217243	0.00356903	NANP
chr19	58326009	58326618	*	10	0.00212847	-0.0129802	-0.00645864	ZNF552;ZNF587;ZNF587B
chr13	46189838	46190198	*	9	0.00212847	-0.0145902	-0.00482148	ERICH6B
chr8	146228110	146228920	*	14	0.00213511	-0.020281	-0.00205748	ZNF252P;ZNF252P-AS1
chr18	67624071	67624393	*	3	0.00213643	-0.0383771	-0.0165033	CD226
chr2	74779799	74780272	*	7	0.00213837	0.0378075	0.0147949	DOK1;LOXL3
chr17	19290353	19291120	*	8	0.00214707	-0.0149768	-0.0079097	MFAP4
chr6	32811690	32813715	*	49	0.00215647	-0.0121078	-0.00272454	PSMB8;PSMB8-AS1;TAP1
chr4	99064102	99064904	*	9	0.00215786	0.0391749	0.0154937	STPG2
chr14	62331131	62331920	*	6	0.00217049	0.0399795	0.021728	NA
chr14	102973717	102975405	*	8	0.0021871	0.0279215	0.0110255	ANKRD9
chr5	112072926	112073958	*	16	0.00219004	-0.0363223	-0.00631135	APC
chr13	34256111	34256553	*	3	0.00221408	0.0154895	0.0126194	NA
chr14	22950395	22951393	*	6	0.00221695	-0.0337953	-0.0182429	NA
chr16	1821856	1822795	*	6	0.00223176	0.023946	0.00354394	EME2;MRPS34;NME3
chr1	114696350	114697113	*	14	0.00223393	-0.0185118	-0.00310039	SYT6
chr6	111888446	111888870	*	6	0.00224094	-0.0178397	-0.0107677	TRAF3IP2;TRAF3IP2-AS1
chr2	204103311	204104171	*	8	0.00224227	-0.0330821	-0.00471449	CYP20A1
chr13	113897950	113898827	*	3	0.00224227	0.0238332	0.0049346	CUL4A
chr19	3931338	3933856	*	14	0.00225485	0.0256606	-0.00173347	NMRK2
chr7	151503515	151503608	*	4	0.00225731	-0.0171006	-0.0135482	PRKAG2
chr3	129611515	129613115	*	10	0.00226403	0.0289896	0.00117682	TMCC1;TMCC1-AS1
chr22	43505892	43507665	*	30	0.00228262	0.0294485	0.0018044	BIK
chr9	101469203	101470884	*	7	0.00228262	0.0403209	0.00151737	GABBR2
chr19	42927668	42929067	*	9	0.00230754	0.0338299	0.0115363	LIPE;LIPE-AS1
chr1	63988325	63989705	*	18	0.00230841	-0.0116826	-0.00362596	EFCAB7;ITGB3BP
chr7	54609534	54610192	*	12	0.00231396	-0.0179498	-0.0070053	VSTM2A
chr7	27208577	27210940	*	19	0.00232029	0.0269776	-0.000285194	HOXA10;HOXA10-AS;HOXA10-HOXA9;HOXA9;MIR196B
chr12	133083102	133083593	*	4	0.00232307	-0.0248257	-0.0165763	FBRSL1
chr7	45613590	45614848	*	9	0.00232501	0.0213281	0.00704637	ADCY1
chr21	47169994	47170466	*	5	0.00232738	0.0266415	0.00542819	PCBP3
chr19	55995052	55996652	*	11	0.00233738	0.0215256	-0.00111351	NAT14;SSC5D;ZNF628
chr20	48184639	48186174	*	9	0.00234302	0.0318293	0.00789846	PTGIS
chr3	52231311	52231840	*	5	0.00234652	0.0195411	0.011879	ALAS1
chr21	46798244	46798617	*	3	0.00235195	0.0215648	0.0170394	NA
chr17	68164127	68166241	*	17	0.00236618	-0.0276852	-0.00593015	KCNJ2;KCNJ2-AS1
chr5	139737425	139738364	*	4	0.00237182	0.0143077	-0.00187203	SLC4A9
chr10	75007255	75008351	*	6	0.00237532	0.0156541	0.00390457	DNAJC9;DNAJC9-AS1;MRPS16
chr17	76037035	76037562	*	6	0.00238213	-0.0431756	-0.0213935	TNRC6C
chr4	7512177	7512528	*	5	0.00238525	-0.0456362	-0.0198439	SORCS2
chr21	43327823	43327978	*	3	0.00238525	0.0233729	0.0131628	C2CD2
chr4	75230391	75231177	*	9	0.00238531	-0.0298427	-0.00808051	EREG
chr7	142582859	142583404	*	4	0.00238547	0.0201146	0.0138052	TRPV6
chr13	34250594	34251651	*	6	0.00238739	-0.0275638	-0.0147573	STARD13
chr6	106433985	106434623	*	5	0.00241854	0.0583435	0.0147056	NA
chr10	6441693	6443025	*	3	0.00242328	-0.0196739	-0.0125599	NA
chr11	27744049	27744759	*	7	0.00243249	-0.022067	-0.00630708	BDNF
chr6	22147182	22148082	*	6	0.00243922	-0.0153887	-0.0100569	CASC15;NBAT1
chr7	117512803	117513956	*	8	0.00244198	-0.0200142	-0.00940871	CTTNBP2
chr12	133066054	133067734	*	20	0.00244421	-0.0344888	-0.0112061	FBRSL1
chr12	106974623	106977074	*	22	0.00246367	0.0444126	-9.37154e-05	LOC100287944;RFX4
chr5	850745	851101	*	3	0.00246722	-0.0309661	-0.0137864	ZDHHC11
chr1	19832006	19832487	*	3	0.00248701	-0.0216773	-0.00633855	NA
chr8	146276606	146277845	*	5	0.00250498	-0.0344527	-0.0019949	C8orf33
chr1	209779784	209779995	*	3	0.00251787	0.0302057	0.0110662	CAMK1G
chr19	12776725	12777903	*	21	0.00251877	0.0196841	0.000445281	MAN2B1;WDR83
chr14	96000633	96001369	*	13	0.00251877	-0.0183181	-0.00208204	GLRX5;SNHG10
chr4	122853693	122854532	*	9	0.00251877	-0.0506488	-0.0161678	TRPC3
chr16	2479381	2480552	*	6	0.00251877	0.0103085	0.000766977	CCNF
chr20	58568926	58569565	*	4	0.00251877	0.0191942	-0.00420326	CDH26
chr5	7348324	7348673	*	3	0.00251877	-0.0280606	-0.0203722	NA
chr7	43232981	43233971	*	3	0.00253158	-0.0388388	-0.0125819	HECW1
chr11	70439937	70440910	*	5	0.0025398	-0.0218327	-0.00129991	SHANK2
chr14	23586582	23586886	*	3	0.00254089	-0.0225774	-0.0156003	CEBPE
chr19	8578767	8579199	*	9	0.0025435	-0.0135645	-0.00182612	ZNF414
chr6	29594481	29595661	*	13	0.00254884	0.0348565	0.0110444	GABBR1
chr19	42702481	42703852	*	5	0.00255692	0.0128239	0.00216578	DEDD2
chr11	3647086	3648013	*	7	0.00256622	-0.0157942	-0.00510869	TRPC2
chr14	31027639	31028244	*	9	0.00257683	-0.0259841	-0.00386589	G2E3
chr16	15818810	15819363	*	3	0.00257683	0.0185085	0.00795461	MYH11;NDE1
chr17	27892866	27893731	*	5	0.00257722	0.0246744	0.00523953	ABHD15;TP53I13
chr18	74203484	74204135	*	5	0.00257914	-0.0120388	-0.00512394	ZNF516;ZNF516-DT
chr1	6639249	6640149	*	10	0.00258125	0.0332559	0.0090417	TAS1R1;ZBTB48
chr2	26828219	26829772	*	6	0.00258474	-0.0164615	4.25324e-05	CIB4
chr10	116696671	116697985	*	10	0.00259863	-0.0305369	-0.00431719	TRUB1
chr1	58898552	58898793	*	3	0.00260156	-0.0623118	-0.0474519	DAB1
chr10	22623047	22624374	*	9	0.00260538	0.0296284	0.0107311	NA
chr10	23632825	23634319	*	8	0.00260817	-0.0321461	-0.00711436	C10orf67
chr1	41284582	41285496	*	5	0.00262195	0.0346898	0.0151089	KCNQ4
chr5	149545907	149546934	*	8	0.00262419	0.0426563	0.0220376	CDX1
chr10	13628544	13629624	*	9	0.00262725	-0.00971777	-1.44199e-05	PRPF18
chr3	49209160	49210221	*	3	0.00263942	0.0220024	0.0108103	KLHDC8B
chr22	19701108	19702664	*	14	0.00263954	0.02848	-0.00567951	SEPT5-GP1BB
chr12	121976655	121976833	*	3	0.00264548	0.0273576	0.0149061	KDM2B
chr6	26043820	26044405	*	8	0.00265	0.0206768	0.00818983	H2BC3;H3C3
chr9	130564509	130565470	*	13	0.00267698	-0.0531116	-0.0092088	FPGS
chr6	143771318	143772728	*	18	0.00268239	0.0130263	0.000779343	ADAT2;PEX3
chr7	45299616	45299766	*	3	0.00268914	-0.0268028	-0.00848741	NA
chr11	68637568	68638100	*	3	0.00269104	-0.0628809	-0.0345971	NA
chr16	67261905	67263524	*	6	0.00269347	-0.0174943	-0.000534454	FHOD1;LRRC29;TMEM208
chr11	116371188	116371487	*	5	0.00269347	-0.0470557	-0.026852	NA
chr6	28583655	28584464	*	14	0.00269731	0.0306866	0.0117411	NA
chr8	69243752	69244553	*	7	0.00270055	-0.011811	-0.00559754	C8orf34;C8orf34-AS1
chr10	60936025	60937257	*	19	0.00271283	-0.0369601	-0.00761331	PHYHIPL
chr17	7906521	7908103	*	6	0.00271819	0.0329899	0.0142527	GUCY2D
chr9	130454217	130454671	*	5	0.00271819	0.0234313	0.0201012	MIR3911;STXBP1
chr4	3318625	3319541	*	6	0.00272231	0.0361029	0.0151741	RGS12
chr10	105677453	105678654	*	15	0.00273032	-0.0413428	-0.00842916	STN1
chr12	125633643	125634553	*	6	0.0027386	-0.0382316	-0.0140351	NA
chr1	41444578	41445793	*	19	0.00276039	0.0157553	0.00268345	CTPS1
chr6	27258466	27259237	*	9	0.00276039	0.0191952	0.00531956	NA
chr16	67430099	67430454	*	3	0.00276157	0.0263104	0.0227273	TPPP3;ZDHHC1
chr2	229045958	229047110	*	12	0.00277118	-0.0237117	-0.00729738	SPHKAP
chr3	13521634	13522740	*	14	0.00279012	0.0138697	0.00274141	HDAC11
chr1	154237531	154238265	*	3	0.00280451	-0.0532581	-0.0358744	UBAP2L
chr7	98553760	98554099	*	4	0.00280475	0.0198362	0.0136433	TRRAP
chr9	135036217	135037343	*	9	0.00280843	-0.0105009	-0.00279647	NTNG2
chr2	25527080	25527366	*	3	0.00281055	-0.0350685	-0.0116432	DNMT3A
chr11	8008673	8009242	*	8	0.00282872	-0.0600079	-0.009571	EIF3F
chr22	44464449	44465038	*	9	0.0028317	-0.0177012	-0.00986664	PARVB
chr12	122442301	122443562	*	4	0.00283236	-0.0388511	-0.0237231	NA
chr9	19103069	19104016	*	8	0.00283825	-0.019588	-0.00666153	HAUS6
chr3	120003292	120003884	*	6	0.00285075	0.0638019	0.020881	NA
chr8	144222015	144222455	*	5	0.00286145	-0.0393183	-0.0294523	NA
chr14	71066865	71067802	*	9	0.00286314	-0.0381202	-0.00952711	MED6
chr17	73029893	73031159	*	6	0.00286332	0.00923713	0.00261737	KCTD2
chr14	50910667	50910968	*	3	0.00287254	-0.0379006	-0.0205822	MAP4K5
chr20	21105829	21106966	*	12	0.00288889	-0.024746	-0.010526	KIZ
chr6	28504908	28505429	*	6	0.00289137	0.020334	-0.00405953	NA
chr13	103425389	103426051	*	5	0.00289796	-0.019032	-0.00361871	TEX30
chr13	96705123	96706104	*	10	0.00289811	-0.0171758	-0.00763162	UGGT2
chr6	110796274	110796813	*	3	0.00290012	-0.0303568	-0.0143634	SLC22A16
chr3	8774922	8775601	*	6	0.002903	0.0256678	0.00761134	CAV3;SSUH2
chr1	43205605	43206309	*	6	0.00290875	0.0150289	0.00982922	CLDN19
chr14	102372393	102372657	*	3	0.0029126	-0.0318045	-0.00506721	PPP2R5C
chr18	74276822	74277491	*	3	0.00291599	-0.0125787	-0.0087639	NA
chr15	89377583	89378209	*	3	0.00291983	0.0329395	0.0193498	ACAN
chr5	111755039	111756360	*	9	0.00292106	0.0202397	0.00129612	EPB41L4A;EPB41L4A-DT
chr2	189155551	189156621	*	10	0.00293065	-0.0157604	-0.00567979	GULP1
chr1	218523325	218524558	*	3	0.00293603	-0.0309409	-0.0148229	TGFB2;TGFB2-AS1
chr15	29862036	29862801	*	5	0.0029385	-0.0313425	-0.014241	FAM189A1
chr20	9496625	9497330	*	3	0.00295411	-0.00840499	-0.00404439	LAMP5
chr11	32125186	32125738	*	3	0.00295559	-0.0188215	-0.0161688	RCN1
chr6	136172226	136173085	*	7	0.00297616	-0.0183663	-0.010665	PDE7B
chr1	222014008	222014996	*	4	0.00297756	-0.0241317	-0.0162516	NA
chr2	3129847	3130349	*	4	0.00297991	0.0179069	0.00754159	NA
chr17	72732432	72733290	*	15	0.00298644	0.0249223	0.00439106	RAB37
chr11	66034681	66036038	*	51	0.00298833	-0.0423999	-0.00346619	KLC2;RAB1B
chr2	167231969	167232696	*	7	0.00299777	-0.00751903	-0.00346971	SCN9A
chr2	203776148	203777060	*	13	0.00299792	-0.0115102	-0.00192858	CARF;WDR12
chr22	37499853	37500722	*	6	0.00300043	0.0142018	0.00491175	TMPRSS6
chr9	14346276	14347122	*	4	0.00300902	-0.00916685	0.00162349	NFIB
chr2	238768032	238769419	*	9	0.00301128	0.0376755	0.0138151	RAMP1
chr17	59493993	59494444	*	5	0.00301128	-0.00886824	-0.00331872	NA
chr10	80008235	80008637	*	4	0.00301128	-0.0237818	-0.0124599	LINC00856
chr15	41777661	41778987	*	4	0.00301795	0.0415369	0.0173369	NA
chr16	85027930	85028515	*	3	0.00301993	-0.0210911	-0.00405652	ZDHHC7
chr2	121223534	121224327	*	7	0.00301997	0.0429729	0.0213527	LINC01101
chr20	34129142	34130163	*	14	0.00302374	0.0161102	0.00299807	ERGIC3
chr1	23279278	23280477	*	7	0.00302964	-0.0278748	-0.0165689	NA
chr5	137367832	137369294	*	11	0.00303351	-0.0203714	-0.00462706	FAM13B
chr3	172312523	172313107	*	4	0.00303351	-0.0564427	-0.029415	NA
chr3	88107415	88107754	*	3	0.00304154	-0.00710303	-0.00231455	CGGBP1
chr4	186456009	186456976	*	11	0.0030453	0.0194132	-0.00305142	PDLIM3
chr22	21213387	21214125	*	6	0.00304831	0.0193144	0.00604568	PI4KA;SNAP29
chr11	64405054	64406051	*	8	0.00307053	0.0278051	0.0142952	NRXN2
chr2	14772312	14773274	*	10	0.0030768	-0.0261288	-0.00608797	LRATD1
chr12	52240368	52242166	*	9	0.00309287	0.0167535	0.00354717	NA
chr4	3671067	3671697	*	5	0.00309287	0.0265092	0.0180559	NA
chr4	154680314	154680909	*	3	0.00309749	0.0307763	0.01467	RNF175
chr5	55148279	55148974	*	5	0.0030981	0.0719715	0.00602133	IL31RA
chr3	51976427	51977385	*	5	0.00312536	0.0233051	0.0124231	PARP3;RRP9
chr1	154475068	154475688	*	4	0.00312562	-0.0253037	0.00289944	SHE;TDRD10
chr1	53526834	53528224	*	11	0.00312917	-0.0127508	-0.00677029	PODN
chr11	69631981	69633070	*	8	0.00312917	-0.0207628	-0.00675188	FGF3
chr15	68110824	68112070	*	8	0.0031427	0.0422511	0.0180623	SKOR1
chr6	38607245	38608904	*	15	0.00315561	-0.0221342	0.00100017	BTBD9
chr12	96336121	96337004	*	11	0.00316496	-0.0221623	-0.00110081	AMDHD1;CCDC38
chr1	35913782	35914081	*	3	0.00316496	-0.0251381	-0.0177673	KIAA0319L
chr8	68864012	68865187	*	13	0.00316637	-0.0128464	-0.00392845	PREX2
chr6	29454623	29455302	*	8	0.00316713	-0.0251378	-0.00590803	MAS1L
chr16	10275767	10276801	*	15	0.00317042	0.0143226	0.00286983	GRIN2A
chr16	2053627	2054287	*	5	0.00317295	0.0314904	0.0200268	ZNF598
chr3	62860802	62861925	*	13	0.0031751	-0.0134885	-0.00218122	CADPS
chr10	135341443	135343248	*	12	0.0031751	-0.0631216	-0.0357265	CYP2E1
chr5	1881655	1883514	*	11	0.0031751	-0.0158795	1.5268e-05	IRX4
chr9	138391055	138393651	*	17	0.00318438	0.0434421	0.00147392	C9orf116;MRPS2
chr5	174150286	174151498	*	10	0.00318735	0.0194201	-0.00161614	MSX2
chr9	136844397	136844768	*	4	0.00319179	0.0473388	0.0300253	VAV2
chr7	149416432	149416973	*	9	0.00319788	0.0188731	0.00475354	KRBA1
chr5	149569501	149570189	*	5	0.0032029	0.0168795	0.00257633	SLC6A7
chr2	32389741	32390937	*	10	0.0032076	0.0326314	-0.00256139	SLC30A6
chr10	133775416	133775839	*	6	0.00321431	-0.0221321	-0.00896523	NA
chr12	57983971	57985234	*	11	0.00321948	-0.0394996	-0.00467505	PIP4K2C
chr4	20253277	20255985	*	20	0.00322504	0.0174557	-0.00204424	SLIT2
chr4	56023423	56024434	*	6	0.0032251	0.0546209	0.0308317	NA
chr6	18386873	18387809	*	12	0.00322592	-0.018137	-0.0058188	RNF144B
chr1	54881486	54881929	*	6	0.00322595	0.0175622	0.0045469	NA
chr19	19416751	19417480	*	5	0.00323336	0.0169465	0.00854418	SUGP1
chr9	91148748	91149860	*	5	0.00324399	-0.022047	-0.00837881	NXNL2
chr6	88031886	88032848	*	12	0.00326028	-0.0164201	-0.00208076	GJB7;SMIM8
chr12	16758414	16759391	*	14	0.00327552	-0.0302032	-0.00508677	LMO3
chr10	32667705	32667923	*	7	0.00327552	-0.0108462	-0.00598917	EPC1
chr11	113932106	113934010	*	9	0.00329299	-0.0192121	-0.0104937	ZBTB16
chr9	137772282	137772886	*	6	0.00330312	-0.0253915	-0.01138	FCN2
chr17	79920132	79921131	*	7	0.0033065	0.0252378	0.015726	NOTUM
chr17	78831167	78831863	*	5	0.00330659	0.0191375	0.0107073	RPTOR
chr10	65388604	65389292	*	4	0.00330932	-0.0345721	-0.00824118	NA
chr2	168150602	168151051	*	5	0.0033098	-0.0128542	-0.00933335	NA
chr2	24269866	24270726	*	9	0.00332449	0.0258055	-0.00442796	FKBP1B;WDCP
chr4	24914441	24914970	*	8	0.0033285	-0.0225043	-0.010722	CCDC149
chr8	6263875	6264959	*	6	0.0033285	-0.0113699	-0.00175279	LOC100287015;MCPH1
chr20	2539517	2539876	*	5	0.00333352	-0.034297	-0.0111411	TMC2
chr14	104551481	104552397	*	12	0.00333869	-0.0227527	-0.0115328	ASPG
chr5	150631895	150632733	*	11	0.00333902	-0.0374284	-0.012295	GM2A
chr1	222011091	222011349	*	4	0.00335345	-0.0300392	-0.0133344	NA
chr11	115860682	115861018	*	5	0.00335752	-0.0291489	-0.0245457	NA
chr8	27468166	27469673	*	10	0.00336239	0.0269128	-0.00690121	CLU
chr12	58138320	58139148	*	10	0.00337141	-0.021108	-0.00716457	AGAP2;TSPAN31
chr13	44947076	44948827	*	10	0.00338296	0.0263575	0.00373065	SERP2
chr11	64780701	64781842	*	8	0.00339265	0.0147017	0.000919907	ARL2;ARL2-SNX15
chr16	50347766	50347895	*	3	0.00339285	-0.0294082	-0.0175671	ADCY7
chr3	112930675	112931496	*	9	0.00340014	-0.014006	-0.00842887	BOC
chr20	42983727	42984878	*	13	0.00340548	0.0412694	0.00749453	HNF4A
chr5	148017424	148018093	*	3	0.00340922	0.0259032	0.0136369	HTR4;SH3TC2
chr1	165414189	165415170	*	15	0.00341194	0.0264733	-0.00435146	RXRG
chr16	67464483	67465561	*	15	0.00341194	-0.0325577	-0.000820448	HSD11B2
chr21	42791867	42792703	*	11	0.00341194	0.0174282	0.00326119	MX1
chr12	118498668	118499294	*	4	0.00341194	-0.0229566	-0.0053763	WSB2
chr17	21186789	21187553	*	4	0.00341487	0.0268342	0.0126641	MAP2K3
chr7	42942369	42942901	*	4	0.0034236	-0.030704	-0.0190805	NA
chr20	61147144	61148218	*	9	0.00343368	0.0274142	0.00932077	MIR1-1;MIR1-1HG;MIR1-1HG-AS1
chr8	22132434	22133356	*	14	0.00345146	0.0261572	0.00990361	PIWIL2
chr11	67210033	67210812	*	5	0.00346427	0.016039	0.00644852	CORO1B;PTPRCAP
chr19	7894388	7895393	*	11	0.00346553	-0.0307149	-0.0130887	EVI5L
chr4	667199	668276	*	15	0.00346596	-0.0157468	-0.00371613	ATP5ME;MYL5
chr2	189158094	189158532	*	4	0.00346669	0.0411493	0.0264378	GULP1;MIR561
chr7	47293799	47294330	*	5	0.00347817	-0.00840762	-0.0024187	NA
chr8	10282549	10283275	*	6	0.00350329	-0.0275779	-0.00617901	MSRA
chr20	39799805	39800368	*	3	0.00351543	-0.0119721	-0.00377579	PLCG1
chr12	52262736	52263387	*	3	0.00352434	-0.0195586	0.000532969	NA
chr17	38023480	38024636	*	7	0.0035404	0.0562796	0.018276	IKZF3;ZPBP2
chr6	28876139	28877723	*	8	0.00354746	-0.0419714	-0.00244312	TRIM27
chr14	64760831	64761822	*	11	0.0035587	-0.0327318	-0.00444903	ESR2
chr2	61200075	61200229	*	3	0.0035587	0.0158275	0.0128985	PUS10
chr4	56211228	56211433	*	3	0.00355991	-0.0204619	-0.00511864	SRD5A3
chr2	187713554	187714279	*	11	0.00356038	-0.0303929	-0.00722709	ZSWIM2
chr15	65822313	65822992	*	12	0.00356221	0.0241921	0.00176168	HACD3
chr20	58325159	58326180	*	3	0.00356301	-0.0347926	-0.00971292	PHACTR3
chr20	47895899	47897260	*	8	0.00357015	0.029069	0.0097414	SNORD12;SNORD12B;ZFAS1;ZNFX1
chr2	208889973	208890802	*	12	0.00357424	-0.0290142	-0.00828259	PLEKHM3
chr6	33172333	33173581	*	24	0.00358478	0.0309861	0.00425923	HSD17B8;MIR219A1;RING1;RXRB
chr16	75589282	75590036	*	7	0.00358546	-0.0096562	-0.00189576	TMEM231
chr5	176326365	176327557	*	7	0.00358663	0.016981	-0.00168689	HK3
chr4	53727431	53728510	*	7	0.00359499	-0.034422	-0.0099119	RASL11B
chr1	43919181	43920264	*	17	0.00361005	-0.0183305	-0.00432663	HYI;SZT2
chr3	133748115	133748812	*	7	0.003634	-0.0288556	-0.0110755	SLCO2A1
chr15	43809486	43810131	*	7	0.00364	-0.0141153	-0.00737991	MAP1A
chr5	1644520	1645640	*	6	0.00364	-0.0243438	-0.011878	NA
chr7	25219543	25220412	*	12	0.00365506	-0.0270704	-0.00765186	C7orf31
chr2	71017541	71018823	*	12	0.00366478	0.0356621	0.0118735	FIGLA
chr20	37353700	37354117	*	3	0.00366596	-0.0195442	-0.00146822	SLC32A1
chr12	22093960	22095182	*	15	0.00366818	0.0197238	0.00325687	ABCC9
chr16	1574269	1575414	*	8	0.00367024	0.0290218	0.0099968	IFT140;TMEM204
chr6	26205212	26205610	*	4	0.00369078	-0.0210185	-0.00240253	H4C5
chr7	134832432	134833335	*	11	0.00370045	0.0189114	-0.00172884	CYREN;TMEM140
chr10	7708240	7709160	*	11	0.00370868	-0.0322402	-0.0119654	ITIH5
chr11	128775026	128776216	*	10	0.00370868	-0.0174927	-0.00630152	C11orf45;KCNJ5
chr6	131571435	131571669	*	4	0.00371195	-0.0254345	-0.01479	AKAP7
chr19	38916488	38917025	*	6	0.0037274	-0.0194765	-0.0041474	RASGRP4
chr12	62995960	62998134	*	16	0.0037413	-0.0157817	-0.00269492	LINC01465;MIRLET7I
chr21	46291868	46292710	*	4	0.0037539	-0.0161404	-0.010944	PTTG1IP
chr17	80621842	80622941	*	5	0.00375897	0.0200755	0.00707109	RAB40B
chr6	31164776	31165413	*	11	0.003781	-0.0409983	-0.0145073	HCG27
chr13	61989037	61990113	*	16	0.00379105	-0.0160371	-0.0030794	PCDH20
chr11	61247223	61248887	*	9	0.00379514	0.028053	0.00684073	PPP1R32
chr2	158732186	158733332	*	5	0.00379703	-0.0290766	-0.00522663	ACVR1
chr4	146401952	146402943	*	6	0.00379934	-0.0203375	-0.00785397	SMAD1
chr2	240161815	240162404	*	5	0.003801	-0.018903	-0.0106865	HDAC4
chr12	12848516	12850082	*	14	0.00380382	0.02505	0.00560612	GPR19
chr3	51428079	51428687	*	11	0.00380421	0.0255341	0.000832231	RBM15B
chr1	10713944	10714701	*	5	0.00380957	0.0226639	0.0118963	CASZ1
chr6	29717475	29718119	*	5	0.00382598	0.0317822	0.00598489	HLA-F-AS1
chr2	179916080	179916205	*	4	0.00385863	0.0226247	0.0142966	CCDC141
chr1	1713676	1714271	*	6	0.00387086	0.0265892	0.0133205	NADK
chr7	984874	985784	*	9	0.00389534	0.0175456	0.0076486	ADAP1
chr12	103889042	103890083	*	14	0.00390578	-0.0180285	-0.00378965	C12orf42
chr1	86861147	86862273	*	14	0.00391839	0.0176949	-0.00139635	ODF2L
chr19	6502301	6502938	*	11	0.00391839	0.0203371	0.00446564	TUBB4A
chr2	47382287	47383720	*	14	0.0039298	0.0194033	-0.00576415	STPG4
chr3	184278268	184279593	*	11	0.00394686	-0.0107674	-0.00194666	EPHB3
chr21	40984285	40985406	*	12	0.0039742	-0.0407157	-0.0115236	B3GALT5;B3GALT5-AS1
chr15	78556178	78557094	*	12	0.00397773	0.0267683	0.00337518	DNAJA4
chr6	32945234	32946524	*	9	0.00398735	0.0172017	0.0016919	BRD2
chr3	159482413	159483186	*	4	0.00402409	-0.0106214	-0.00159734	IQCJ-SCHIP1;SCHIP1
chr6	154359967	154360894	*	12	0.0040332	-0.029978	-0.00140983	OPRM1
chr16	30428842	30430044	*	5	0.0040332	0.0235651	0.0104611	ZNF771
chr13	114846655	114847515	*	4	0.00403483	0.013164	0.00503634	RASA3
chr14	65380577	65381608	*	15	0.00403652	-0.0348744	-0.0033589	CHURC1;CHURC1-FNTB
chr17	53800041	53800484	*	5	0.00403652	-0.0306241	-0.0104123	TMEM100
chr7	933881	934221	*	4	0.00404505	0.0151048	0.0051322	GET4
chr6	21856149	21856613	*	3	0.0040672	-0.0236406	-0.0115691	CASC15
chr1	48463105	48463807	*	5	0.00407137	-0.0505334	-0.0185153	TRABD2B
chr10	97200985	97201222	*	4	0.00407509	-0.0232697	-0.0134881	SORBS1
chr13	28712950	28713767	*	7	0.00407614	-0.0203077	-0.00465163	PAN3;PAN3-AS1
chr1	150521766	150522965	*	8	0.00408058	0.0299043	0.00416248	ADAMTSL4;MIR4257
chr1	28831782	28832782	*	15	0.00408117	0.0161485	-0.00334978	RCC1;SNHG3
chr16	56388908	56390830	*	8	0.00409291	-0.020616	-0.00593209	GNAO1
chr6	32140544	32141146	*	4	0.00409578	-0.0184437	0.00631377	AGPAT1
chr8	145103309	145103942	*	5	0.00410699	0.0138619	0.00276546	NA
chr2	160761085	160762289	*	12	0.0041298	-0.0189102	-0.00331914	LY75;LY75-CD302
chr11	84431163	84432312	*	8	0.00413459	-0.0138643	-0.0051133	DLG2
chr3	10362520	10363474	*	10	0.00414121	0.0192918	-0.000244343	SEC13
chr4	48018263	48019555	*	9	0.00414525	0.0281101	-0.00228838	CNGA1;NIPAL1
chr6	119401102	119401660	*	3	0.00414997	0.0257602	0.00107533	FAM184A
chr2	160472660	160473496	*	8	0.00415461	-0.0208034	-0.0108272	BAZ2B
chr14	60336433	60337477	*	7	0.00415461	-0.0166185	-0.0100706	RTN1
chr11	120106598	120107376	*	4	0.00415826	0.0160831	0.000768317	POU2F3
chr11	119018927	119019845	*	6	0.00416416	0.0286354	0.0124491	ABCG4
chr1	1027520	1028583	*	6	0.00416514	0.0157083	0.0107966	C1orf159
chr12	114843188	114845223	*	17	0.00416519	-0.0284194	-0.00465609	TBX5;TBX5-AS1
chr3	9744908	9745460	*	8	0.00416787	-0.0185768	-0.00674638	CPNE9
chr15	79723997	79725642	*	14	0.004173	-0.0234346	-0.00638899	MINAR1
chr13	24825184	24825973	*	6	0.0041815	-0.0313706	-0.0149348	SPATA13
chr1	220101368	220102528	*	18	0.0041951	0.0238375	0.00522994	RNU5F-1;SLC30A10
chr5	176307323	176308026	*	6	0.00419907	0.0170118	0.00636479	HK3;UNC5A
chr18	74535233	74535991	*	7	0.0042055	0.0188755	0.0104123	ZNF236;ZNF236-DT
chr15	42840397	42841312	*	13	0.00420859	-0.00925691	-0.00255732	HAUS2;LRRC57
chr10	134900906	134901689	*	8	0.00421962	-0.0304847	-0.0103051	ADGRA1
chr12	126467559	126468899	*	9	0.00422921	-0.0214916	-0.00796613	LINC00939
chr6	44281348	44282149	*	5	0.00423437	0.0328165	0.0102846	AARS2;SPATS1
chr2	163625066	163625295	*	3	0.00423571	-0.0522829	-0.0220828	KCNH7
chr14	92572097	92573147	*	12	0.00424103	-0.015921	-0.00378034	ATXN3
chr12	48151974	48153388	*	20	0.00424307	0.0248896	-0.00193707	RAPGEF3
chr16	84650990	84651521	*	4	0.00426341	0.00943058	0.00161005	COTL1
chr2	74735875	74736118	*	4	0.0042742	-0.0215852	0.00122922	PCGF1;TLX2
chr4	2401036	2402046	*	5	0.00427822	0.0194307	0.0126729	ZFYVE28
chr1	12508973	12509707	*	4	0.00428072	-0.034375	-0.0174454	VPS13D
chr11	19261879	19263311	*	18	0.00428094	-0.0145949	-0.00204189	E2F8
chr12	125478229	125478868	*	7	0.00428094	-0.0247428	-0.00641466	BRI3BP;DHX37
chr15	41220951	41222276	*	12	0.00429462	-0.0102164	-0.00292331	DLL4
chr6	35490164	35490818	*	4	0.00430871	-0.0153936	0.00414175	NA
chr13	73355442	73356506	*	14	0.0043093	-0.0113576	-0.00236965	DIS3;PIBF1
chr7	100136013	100136517	*	5	0.00432752	-0.00913255	-0.00167343	AGFG2
chr17	55938642	55939590	*	7	0.00433221	-0.0277996	-0.00182954	CUEDC1
chr9	21994752	21996207	*	11	0.00433558	-0.0307067	-0.00438509	CDKN2A;CDKN2B-AS1;MTAP
chr12	129299088	129299702	*	7	0.00433726	-0.0299811	-0.0116574	SLC15A4
chr1	31423023	31423283	*	4	0.00435991	-0.0218812	-0.0047016	PUM1;SNORD103A
chr10	31288287	31288688	*	3	0.00436366	-0.025266	-0.0236444	ZNF438
chr15	23933002	23933620	*	4	0.00437488	-0.0267641	-0.00141856	NDN
chr3	128721448	128722579	*	5	0.00437908	0.0238931	0.00924617	EFCC1
chr14	22938675	22939357	*	5	0.00438136	-0.0338878	-0.0225075	NA
chr4	184186563	184186934	*	4	0.00438136	0.023701	0.0184417	WWC2
chr13	74864357	74864782	*	3	0.00438758	-0.0415533	-0.0273028	NA
chr1	41131751	41132022	*	3	0.00439299	-0.0346165	-0.00469085	RIMS3
chr10	49892203	49893346	*	11	0.00439604	0.017565	-0.00526324	WDFY4
chr6	111926749	111928204	*	7	0.00439974	-0.0268678	-0.0124703	TRAF3IP2
chr10	118380116	118381044	*	5	0.00439974	0.0322812	0.0184359	PNLIPRP2
chr16	742426	743338	*	4	0.00440365	-0.0522682	-0.00191905	FBXL16;WDR24
chr3	173301431	173303193	*	8	0.00440967	-0.0168407	-0.00866287	NLGN1
chr11	117747030	117748236	*	18	0.00441833	0.0301593	0.00608095	FXYD6;FXYD6-FXYD2
chr6	167047310	167047877	*	3	0.0044213	-0.0293444	-0.0201451	RPS6KA2
chr16	58540765	58541612	*	4	0.00442492	0.0166056	-0.00203055	NDRG4
chr22	37641093	37641970	*	4	0.00442725	-0.0243589	-0.0126009	RAC2
chr15	80444736	80445874	*	11	0.00443614	-0.0223793	-0.0100803	FAH
chr3	23244051	23244348	*	8	0.0044426	0.0174714	0.00333476	UBE2E2
chr17	42295591	42296315	*	11	0.00444298	-0.0423711	-0.00719069	UBTF
chr3	121379745	121380792	*	9	0.00444475	-0.0169807	-0.00480226	HCLS1
chr14	74178976	74180391	*	6	0.00444557	0.0182742	0.00427844	PNMA1
chr14	65171010	65172436	*	13	0.00444677	0.0212228	0.000643993	PLEKHG3
chr17	42092187	42093151	*	14	0.00444783	0.0150012	0.000167411	TMEM101
chr8	98880145	98881927	*	15	0.00444841	-0.0454346	-0.00479967	MATN2
chr12	3361725	3361996	*	3	0.00445093	-0.0127277	-0.00257426	TSPAN9
chr1	28051702	28052784	*	14	0.00445331	0.013362	-3.54885e-05	FAM76A
chr3	57331843	57332341	*	3	0.00446645	0.0152616	0.008744	DNAH12
chr16	401986	403022	*	4	0.00447648	-0.0372069	-0.0276797	AXIN1
chr9	99145998	99146400	*	7	0.00447801	-0.0302317	-0.00563172	SLC35D2
chr8	22560922	22561719	*	6	0.00449739	0.0256658	0.0152711	NA
chr12	105380444	105381266	*	3	0.0044988	-0.0414464	-0.00604596	C12orf45
chr3	157019345	157019556	*	3	0.00450159	0.0238977	0.00827139	VEPH1
chr19	52956310	52957180	*	11	0.00452359	0.0311509	-0.000330413	ZNF578
chr3	183893065	183894778	*	8	0.00452526	0.0260829	0.00862112	AP2M1
chr2	242003078	242003549	*	3	0.00452696	-0.0379546	-0.0282939	SNED1
chr15	41061384	41062224	*	10	0.00454424	-0.0132922	-0.0072653	C15orf62;DNAJC17
chr11	112034801	112035434	*	6	0.00454985	-0.0238619	-0.0146048	IL18;TEX12
chr6	137815333	137816901	*	11	0.00455534	0.0136055	-0.00198632	OLIG3
chr1	32222440	32223040	*	5	0.00455577	0.0156418	0.0104262	ADGRB2
chr15	93126401	93127379	*	5	0.00456247	-0.0294978	0.00151154	NA
chr5	124043354	124044098	*	5	0.00456792	-0.0225714	-0.0151579	ZNF608
chr22	32358655	32359081	*	3	0.00456956	0.0179742	0.00804328	NA
chr10	92979600	92980627	*	15	0.00458147	-0.0284581	-0.00375399	PCGF5
chr14	105308891	105309812	*	3	0.00458663	0.0262529	0.0070427	NA
chr16	20338303	20339420	*	7	0.00458772	0.0243882	0.00983656	GP2
chr12	66275403	66276974	*	13	0.0045887	-0.0215237	-0.00720396	HMGA2
chr20	3051493	3052483	*	13	0.0045887	0.0280182	0.0133378	OXT
chr17	72426469	72427563	*	13	0.00459958	0.0132913	0.000171781	GPRC5C
chr19	52799192	52800469	*	11	0.00460115	-0.0222497	-0.00849016	ZNF480
chr4	8207058	8207325	*	4	0.00460254	0.0322651	0.0124353	SH3TC1
chr2	198364282	198365671	*	23	0.00460546	-0.0256416	-0.0025842	HSPD1;HSPE1;HSPE1-MOB4
chr13	50703026	50703841	*	5	0.00460645	0.0238839	0.0156501	DLEU1;DLEU2
chr7	95064015	95065139	*	16	0.00461912	0.0135742	0.000376096	PON2
chr10	15355978	15356822	*	3	0.00461945	0.0184664	-0.0019175	FAM171A1
chr12	65218019	65218728	*	12	0.00462222	0.0158268	-0.00195268	TBC1D30
chr5	149339858	149340320	*	11	0.00462891	-0.0179356	-0.00184903	SLC26A2
chr9	130540941	130541531	*	6	0.00463586	-0.0151787	-0.00788124	SH2D3C
chr2	145090263	145090814	*	8	0.00464091	-0.0243052	-0.000638267	GTDC1
chr16	1429545	1430367	*	9	0.00465128	0.0317941	0.0124209	UNKL
chr17	37719431	37720009	*	3	0.00465201	-0.0383407	-0.0145761	NA
chr17	2595701	2595994	*	3	0.00465914	0.0253363	0.0136926	CLUH
chr1	247581408	247582066	*	7	0.0046647	0.0219056	-0.00148357	NLRP3
chr3	147072402	147073118	*	5	0.0046655	-0.0234628	-0.012422	NA
chr1	58716018	58717107	*	11	0.00466964	0.0292371	-0.0029576	DAB1
chr19	6710658	6711092	*	3	0.00467369	0.0337275	0.0221606	C3
chr20	62369445	62370310	*	7	0.00467519	0.0266311	0.00673012	LIME1;SLC2A4RG;ZGPAT
chr13	39260874	39262298	*	11	0.00468378	-0.0151223	-0.00323653	FREM2
chr5	140580101	140580212	*	3	0.00468384	-0.0592924	-0.0267259	PCDHB11
chr2	10183603	10184650	*	11	0.0046874	0.0550665	0.0142672	KLF11
chr1	154539523	154540535	*	7	0.00468928	-0.0318469	-0.00882992	CHRNB2
chr2	106755003	106755721	*	6	0.004697	0.0295241	0.0150319	UXS1
chr2	36780691	36780705	*	3	0.00469878	-0.0249226	-0.0209164	FEZ2
chr8	67940640	67941857	*	12	0.00470593	0.0109358	-0.00026691	PPP1R42
chr9	10611904	10612567	*	3	0.00470682	0.0152685	0.00206986	PTPRD
chr12	54349169	54350294	*	6	0.0047089	-0.0307248	-0.0131529	HOXC12
chr2	51259175	51259703	*	10	0.00471385	-0.0256497	-0.00983807	NRXN1
chr14	20903410	20904320	*	12	0.00472194	0.0222426	0.00974003	KLHL33
chr3	51742164	51742878	*	4	0.00472293	0.0227747	0.00320983	GRM2
chr7	5426831	5427251	*	3	0.00472293	0.0189685	0.00634925	TNRC18
chr7	114561493	114562847	*	12	0.00472405	0.0420614	0.00973367	MDFIC
chr11	123300323	123301490	*	10	0.0047334	0.0125679	-0.00109071	NA
chr5	1494980	1495356	*	4	0.0047392	0.0182637	0.00901053	LPCAT1
chr22	30969767	30970729	*	4	0.00474461	-0.0492335	-0.030899	GAL3ST1
chr7	101603298	101603359	*	3	0.00474981	-0.0183986	-0.0167814	CUX1
chr1	248902767	248903325	*	7	0.00475253	-0.0287973	-0.012095	LYPD8
chr19	37328842	37329859	*	17	0.00476114	0.0183539	-7.88632e-05	ZNF790
chr5	160975347	160976417	*	12	0.00476326	-0.0106847	-0.00650419	GABRB2
chr19	50269440	50270616	*	12	0.00476773	-0.0158417	-0.00349614	AP2A1;TSKS
chr14	93580644	93581139	*	3	0.00477972	0.0196122	0.00321071	ITPK1
chr9	130699885	130701076	*	10	0.00480095	0.0316041	0.0115934	DPM2
chr21	37092789	37093340	*	4	0.00480232	0.0167797	0.00623383	MIR802;RUNX1
chr3	152879564	152880101	*	7	0.00481073	-0.00526032	-0.000588834	RAP2B
chr20	33813236	33814184	*	5	0.0048149	-0.0183159	-0.00967259	EDEM2;MMP24
chr8	130950848	130951373	*	3	0.0048149	-0.0203391	-0.0170649	CYRIB
chr12	132939165	132940939	*	7	0.0048166	0.0401562	-0.00023484	NA
chr11	64267330	64268315	*	4	0.00483442	-0.0286999	-0.0128441	NA
chr2	220378659	220379968	*	13	0.00484295	0.0150529	0.000545513	ASIC4
chr17	170770	171948	*	11	0.00484612	0.03113	0.02204	RPH3AL
chr5	102089184	102090704	*	8	0.00485745	0.0223925	0.00679158	NA
chr6	1624386	1625238	*	6	0.00485782	0.030422	0.0108014	GMDS
chr20	36155979	36157405	*	43	0.0048589	-0.0269889	-0.00272703	BLCAP
chr6	32094845	32096219	*	31	0.00486829	-0.0224393	-0.00377386	ATF6B
chr1	47184410	47185236	*	13	0.00486829	0.0217552	0.000522267	EFCAB14
chr9	841067	841850	*	8	0.00486829	0.0247937	0.00475689	DMRT1
chr16	77468970	77470221	*	10	0.0048719	-0.0316512	-0.0098338	ADAMTS18
chr5	95196871	95197476	*	5	0.00488409	-0.0252338	-0.0149861	NA
chr4	186731926	186732207	*	3	0.00488614	0.0243652	0.0102113	SORBS2
chr18	28622474	28623390	*	14	0.00490152	-0.0196734	-0.00868005	DSC3
chr5	35924618	35925474	*	4	0.0049017	-0.0108338	-0.00335053	CAPSL
chr6	7726645	7726983	*	3	0.00491681	0.0225708	0.00876302	BMP6
chr12	6307048	6309025	*	7	0.00492812	0.0236681	0.0140811	CD9
chr7	158512380	158512671	*	4	0.00492812	-0.0422616	-0.0172579	NA
chr6	29974319	29975675	*	26	0.00493095	0.0277798	-0.00109991	HLA-G;HLA-H;HLA-J;ZNRD1ASP
chr12	131872163	131872391	*	3	0.00493469	-0.0226728	-0.0155014	NA
chr16	3013025	3013745	*	4	0.00493614	0.0225009	0.00534656	KREMEN2
chr1	200009927	200010626	*	4	0.00493614	0.0192317	0.00591916	NR5A2
chr19	536244	536929	*	5	0.00494345	0.027903	0.00642543	CDC34
chr12	54408427	54409657	*	12	0.00494393	-0.018417	-0.00655062	HOXC4;HOXC5;HOXC6
chr5	6632973	6633577	*	11	0.00494522	0.0131499	0.00203212	NSUN2;SRD5A1
chr19	15121199	15121596	*	11	0.0049485	0.024233	0.0155558	CCDC105;SLC1A6
chr13	113303307	113303719	*	4	0.0049485	0.0280259	0.0142086	ATP11AUN
chr5	149996672	149997153	*	4	0.00495827	-0.0446919	-0.0120884	SYNPO
chr6	31855695	31857040	*	23	0.00495977	0.0181919	0.00446982	EHMT2
chr21	43815685	43816355	*	7	0.0049613	-0.0238993	-0.000265747	TMPRSS3
chr1	2382748	2383687	*	6	0.00496554	-0.0258522	-0.0145455	NA
chr4	737005	738172	*	6	0.0049701	-0.0157175	-0.00620202	PCGF3
chr15	88798666	88799707	*	7	0.00497311	-0.015172	-0.00487112	NTRK3;NTRK3-AS1
chr8	140945782	140945843	*	3	0.00497311	-0.0247561	-0.0148917	TRAPPC9
chr4	46390730	46392485	*	17	0.00497542	-0.0257399	-0.00266794	GABRA2
chr8	144872060	144872852	*	5	0.00497639	0.0231487	0.00867838	NA
chr16	89951702	89951949	*	3	0.00497904	-0.015223	-0.00826248	TCF25
chr15	102345708	102345981	*	3	0.00499507	-0.0274825	-0.0168834	OR4F6
chr1	227974177	227975220	*	6	0.00500334	-0.0314117	-0.0155388	NA
chr1	153651147	153652247	*	8	0.00501185	-0.0174217	-0.00464335	NPR1
chr15	35087506	35088005	*	6	0.00501438	-0.0170653	-0.00867724	ACTC1
chr17	75445905	75446661	*	9	0.00501812	0.0201637	0.00936747	SEPTIN9
chr5	74807815	74808931	*	10	0.00502626	0.0182054	0.00142959	CERT1;POLK
chr19	52407881	52408518	*	10	0.00502732	-0.0159696	-0.00658587	ZNF649
chr6	36644997	36646551	*	16	0.00503115	0.0326863	0.0049854	CDKN1A
chr4	74296058	74296726	*	3	0.00504175	0.0207327	0.00803093	AFP
chr5	421317	422114	*	3	0.00504593	-0.0352719	-0.0235435	AHRR
chr10	112888790	112889349	*	3	0.00504593	-0.0297421	-0.0226541	NA
chr1	47644094	47646024	*	12	0.00504738	-0.0358948	-0.0031034	LINC00853
chr1	67773128	67773725	*	6	0.00504754	-0.0121663	-0.00420672	IL12RB2
chr3	184098184	184098596	*	4	0.00509883	-0.0310396	-0.0184725	CHRD;THPO
chr9	34662282	34663048	*	5	0.0051189	0.0219655	0.00788553	CCL27
chr12	8234656	8235314	*	8	0.00512212	-0.00867023	-0.00346586	NECAP1
chr2	231737741	231737958	*	5	0.00512212	0.0231937	0.0120332	ITM2C
chr2	42968	43812	*	3	0.00512212	-0.0331494	-0.00977524	FAM110C
chr6	3258005	3259961	*	15	0.00512349	-0.032041	-0.00560494	PSMG4
chr11	116577961	116578399	*	4	0.00512349	-0.0644966	-0.0298213	NA
chr14	101499152	101499893	*	4	0.00512528	0.0260815	0.019422	MIR495
chr2	3652840	3654582	*	7	0.00512817	-0.0407919	-0.00823531	COLEC11
chr5	96077898	96078834	*	5	0.00513363	-0.0348717	-0.0264035	CAST
chr3	196157895	196158975	*	7	0.00513906	-0.0163271	-0.00401927	UBXN7
chr6	83072573	83073619	*	10	0.00514826	-0.0189811	-0.00641095	TPBG
chr5	110427072	110427275	*	3	0.00515915	-0.0197254	-0.00841807	WDR36
chr3	132755839	132756669	*	6	0.00516564	-0.0180326	-0.00634455	TMEM108
chr20	2674548	2675418	*	4	0.00517199	0.0401416	0.0185969	EBF4
chr2	43188851	43189254	*	3	0.00517771	-0.0179218	-0.0118644	NA
chr5	346365	346987	*	3	0.00518398	-0.02337	-0.0167	AHRR
chr6	70990187	70991229	*	7	0.00519527	0.0435678	0.0211736	COL9A1
chr2	128388876	128389207	*	3	0.00519535	0.0178514	0.0134083	MYO7B
chr1	10487953	10488281	*	3	0.00519849	-0.0275366	-0.00631566	CENPS;CENPS-CORT
chr18	48345906	48346843	*	11	0.00521167	-0.0247389	-0.00732789	MRO
chr7	48702963	48703665	*	4	0.00522734	0.0274926	0.0135962	NA
chr6	78172192	78174286	*	15	0.00522797	-0.0173607	-0.00432144	HTR1B
chr3	85007959	85008991	*	11	0.00523746	-0.0247904	-0.00490041	CADM2
chr4	3726450	3726836	*	3	0.00524328	-0.0166941	-0.0138175	NA
chr1	3182620	3183072	*	3	0.00524969	0.0267349	0.00392682	PRDM16
chr2	106776571	106777215	*	6	0.0052512	-0.0126155	-0.00470356	UXS1
chr6	170596856	170598215	*	7	0.00525478	-0.0365326	-0.015744	DLL1
chr4	20985623	20986246	*	7	0.00525646	-0.027636	-0.01261	KCNIP4
chr4	42398518	42399484	*	7	0.00526889	-0.0113068	-0.00474481	SHISA3
chr19	49636270	49636594	*	3	0.00527382	0.04666	0.0292405	PPFIA3
chr7	92461971	92462936	*	6	0.00528283	-0.011483	-0.000543237	CDK6
chr5	170813996	170814878	*	16	0.00529132	0.0254206	0.00401367	MIR3912;NPM1
chr3	101292669	101293068	*	11	0.00529894	-0.0101832	-0.00313645	PCNP
chr20	49574938	49575492	*	12	0.00530155	-0.0109361	-0.00238899	DPM1;MOCS3
chr5	59064235	59064682	*	11	0.00531136	-0.0293518	-0.0102866	PDE4D
chr19	35068221	35068788	*	5	0.00531291	-0.0273449	-0.0105621	SCGB1B2P
chr9	138966848	138967872	*	6	0.00532958	0.0272748	0.00808102	NACC2
chr12	113795897	113796846	*	9	0.00533384	0.0255335	0.00471201	PLBD2
chr2	220348515	220349208	*	6	0.00533472	-0.0422658	-0.0103665	SPEG
chr13	113199311	113200144	*	5	0.00533475	0.0345245	0.00944413	TUBGCP3
chr16	85539811	85540731	*	3	0.0053363	-0.0396519	-0.0189089	NA
chr22	42196285	42197038	*	11	0.0053389	0.0198149	-0.00207581	CCDC134
chr3	111717534	111718457	*	14	0.00535491	-0.0165645	-0.00929905	TAGLN3
chr10	134844217	134844771	*	5	0.00535679	-0.0408606	-0.0143776	NA
chr15	93197833	93199536	*	16	0.0053574	0.0235313	0.000125748	FAM174B
chr1	175985115	175986331	*	5	0.00537911	-0.0285588	-0.00329463	COP1
chr16	30485296	30485966	*	7	0.00538102	0.021906	0.0154158	ITGAL
chr1	36771493	36773099	*	15	0.00540116	0.0327707	0.00192871	SH3D21
chr20	33879989	33881762	*	12	0.00540313	0.0257811	0.0104735	FAM83C
chr10	48439216	48439452	*	8	0.00540675	-0.0282456	-0.0111844	GDF10
chr6	155450088	155450882	*	4	0.00541338	-0.0224463	-0.00622527	TIAM2
chr16	10674008	10675123	*	12	0.00542075	-0.0168458	-0.00153939	EMP2
chr21	46685154	46686430	*	6	0.00542445	-0.0336531	0.00305926	POFUT2
chr10	23479993	23480237	*	4	0.00542855	-0.0164026	-0.0106059	PTF1A
chr19	56651829	56652545	*	11	0.00543357	-0.0103733	-0.00128829	ZNF444
chr15	99499605	99499719	*	3	0.00544005	-0.0293018	-0.023461	IGF1R
chr1	48191436	48191880	*	3	0.00544038	-0.0294804	-0.0139357	NA
chr14	75469661	75470314	*	5	0.00544324	0.00903505	0.00110896	EIF2B2
chr7	30959709	30960418	*	5	0.00545834	-0.0257777	-0.00859139	AQP1
chr6	43043516	43044371	*	7	0.00546405	-0.0103039	-0.00212977	PTK7
chr2	120005223	120005755	*	6	0.00548157	0.0272908	0.0131579	STEAP3
chr12	48275709	48276809	*	8	0.00548588	-0.0137749	-0.00646294	VDR
chr7	6048837	6048965	*	4	0.0054918	0.0102161	0.00170278	AIMP2;PMS2
chr3	140796013	140796183	*	4	0.00549645	-0.0152333	-0.0108799	SPSB4
chr10	108923111	108924867	*	9	0.0055019	-0.0224622	-0.0121112	SORCS1
chr18	45457451	45458243	*	7	0.00553034	-0.0204319	-0.0110295	SMAD2
chr11	20229517	20230330	*	5	0.0055321	-0.0190293	-0.0170873	NA
chr6	27804866	27806842	*	13	0.00553711	-0.0462101	-0.0045156	H2AC15;H2BC15
chr12	42326382	42326707	*	3	0.00555627	-0.0167916	-0.0121282	NA
chr16	68321421	68321730	*	6	0.00555719	-0.021629	-0.0127844	SLC7A6
chr20	62421032	62421950	*	5	0.00555719	-0.0330246	0.00244361	ZBTB46
chr2	38604442	38604853	*	4	0.00555983	-0.0247605	-0.0024931	ATL2
chr3	12392792	12393021	*	3	0.00557574	-0.0226254	-0.0126913	PPARG
chr7	140103619	140104222	*	8	0.00557691	-0.0148588	-0.00786885	RAB19
chr4	52708582	52709895	*	12	0.00557982	-0.0378044	-0.0045866	DCUN1D4
chr9	35689475	35690395	*	8	0.00558847	0.0398207	0.0123545	TPM2
chr17	79800859	79801920	*	10	0.0056027	-0.0304348	-0.00627067	P4HB
chr19	10220013	10220911	*	10	0.00560405	-0.0182018	-0.00193761	P2RY11;PPAN;PPAN-P2RY11;SNORD105B
chr1	9351985	9352663	*	5	0.00561742	0.0243773	0.0089728	SPSB1
chr6	30042137	30043418	*	26	0.00562156	0.02592	-0.0014257	RNF39
chr6	45389313	45391973	*	20	0.00562348	-0.0247545	-0.00425476	RUNX2
chr3	15642568	15643903	*	27	0.00562467	-0.0148262	-8.9946e-05	BTD;HACL1
chr10	115613834	115614541	*	19	0.00562619	-0.0125334	-0.00210749	DCLRE1A;NHLRC2
chr10	88295210	88295591	*	4	0.00562619	0.0309412	0.0124524	NA
chr4	101111617	101112395	*	9	0.00563304	-0.0167774	-0.00614049	DDIT4L
chr16	55512521	55515248	*	22	0.00563364	-0.0299143	-0.00521135	MMP2
chr3	127633887	127634459	*	9	0.00565461	0.0323894	0.00979673	KBTBD12
chr15	25319113	25320195	*	4	0.00566272	-0.0334242	-0.0113263	IPW;SNORD116-10;SNORD116-11;SNORD116-12;SNORD116-13
chr22	36019252	36019632	*	5	0.0056704	0.00836004	-0.0012338	MB
chr12	57587701	57588350	*	9	0.00567312	0.0169112	0.0025888	LRP1;MIR1228
chr4	5890358	5890751	*	7	0.00567312	-0.0169245	-0.00508206	CRMP1
chr20	707906	708659	*	3	0.00567312	0.027542	0.0060823	NA
chr1	32929715	32931036	*	15	0.00567338	-0.0148152	-0.00361697	ZBTB8A;ZBTB8B
chr20	30795258	30796171	*	13	0.00567338	-0.015819	-0.00140432	PLAGL2;POFUT1
chr5	101834136	101835072	*	10	0.00567338	0.0259156	0.0110588	SLCO6A1
chr4	2427356	2428172	*	5	0.00567881	0.0217364	0.0093788	CFAP99
chr4	183245061	183245618	*	5	0.00569473	0.0209656	-0.00158816	TENM3
chr8	26150452	26150784	*	3	0.00569815	0.0113974	0.00707175	PPP2R2A
chr5	148651771	148652108	*	3	0.00570009	-0.00747796	-0.00409695	AFAP1L1
chr12	752290	753199	*	9	0.00570763	0.0211539	0.00905612	NINJ2
chr17	35165324	35166190	*	5	0.00571022	-0.0234972	-0.0100332	NA
chr17	48474379	48475619	*	11	0.00571647	-0.0345232	-0.00759891	LRRC59
chr12	51403056	51403474	*	5	0.00572925	-0.014869	-0.00677684	SLC11A2
chr1	36553577	36555392	*	11	0.00572972	-0.0265528	-0.00145263	ADPRS;TEKT2
chr1	154377091	154377621	*	9	0.0057369	-0.0161067	-0.00732741	IL6R
chr22	24819482	24820655	*	7	0.0057369	0.0164346	0.00716357	ADORA2A;SPECC1L
chr8	142278132	142278585	*	5	0.00576	0.0180969	0.00532039	NA
chr18	13824072	13824396	*	5	0.00576804	-0.0153922	-0.00418947	MC5R
chr13	113121107	113121632	*	4	0.0057698	0.0190048	0.0087651	NA
chr15	100272053	100272751	*	3	0.00577458	0.024971	0.0221302	LYSMD4
chr10	102510356	102510568	*	3	0.00579644	-0.0336267	-0.0152505	PAX2
chr13	41935539	41936259	*	3	0.00580779	-0.0280931	-0.0147073	NAA16
chr20	58629939	58630954	*	7	0.00581053	-0.0204004	-0.0076692	C20orf197
chr4	901785	902074	*	3	0.00581216	-0.0327878	-0.0134473	GAK
chr19	3785573	3786125	*	3	0.00581327	-0.0185127	-0.00984079	MATK
chr5	1033518	1034307	*	5	0.00581707	0.0151614	-0.000924262	NKD2
chr14	105553150	105554214	*	5	0.00581783	0.0132429	0.00451588	NA
chr3	13008800	13010184	*	16	0.00584313	-0.0326461	-0.00426227	IQSEC1
chr7	1908250	1908745	*	5	0.0058579	0.0201544	0.00695693	MAD1L1
chr19	2782678	2783156	*	3	0.00586454	-0.00885712	-0.00697863	SGTA;THOP1
chr4	88312323	88313064	*	10	0.00586551	-0.0486334	-0.012706	HSD17B11
chr3	107809116	107810687	*	13	0.00587532	0.023459	0.00242339	CD47
chr3	194118478	194119188	*	7	0.00587891	-0.020202	-0.0061936	GP5
chr2	121303344	121304074	*	3	0.00588292	0.0233386	0.00049358	NA
chr13	92050483	92051154	*	11	0.00589674	-0.0295584	-0.00845358	GPC5
chr13	103719706	103720206	*	3	0.00589674	-0.0262358	-0.00455392	SLC10A2
chr17	80315917	80316908	*	4	0.00589759	-0.0225758	-0.00654494	TEX19
chr12	34464089	34464939	*	3	0.0058997	-0.0253248	-0.0218354	NA
chr10	98588227	98588605	*	4	0.00590944	0.0350342	0.00684658	LCOR
chr1	161100749	161101135	*	4	0.00591479	0.0161298	0.0087196	DEDD
chr2	50116848	50117117	*	3	0.0059209	-0.0370244	-0.00367573	NA
chr7	100423987	100424532	*	3	0.0059209	0.0101	0.00244131	EPHB4
chr3	118891705	118892461	*	7	0.00592993	-0.0342614	-0.0161006	UPK1B
chr4	111532410	111533547	*	8	0.00593098	-0.0120625	-0.00413205	NA
chr19	11958966	11960208	*	6	0.00593636	0.0142232	-0.00111523	ZNF439
chr1	1475143	1476269	*	9	0.00593815	-0.0322304	-0.000740059	TMEM240
chr15	42066071	42066822	*	10	0.00595158	0.0058986	0.000517211	MAPKBP1
chr2	74668072	74669573	*	13	0.00595382	0.0359431	0.0176229	RTKN
chr11	64013441	64015574	*	16	0.00596435	0.0203484	0.00107631	PLCB3;PPP1R14B
chr10	135050343	135052004	*	27	0.00597616	0.0287324	0.00747605	VENTX
chr1	75198211	75199496	*	15	0.00597716	-0.025586	-0.00919875	CRYZ;TYW3
chr10	79396127	79397075	*	5	0.00597852	0.0213282	0.0106324	KCNMA1
chr2	32490589	32491049	*	6	0.00599538	-0.0232584	-0.00873262	NLRC4
chr10	125732373	125732842	*	4	0.00599939	-0.0342357	-0.0130526	NA
chr1	6187633	6188136	*	5	0.00601697	-0.0608349	-0.0285553	CHD5
chr4	100273969	100274565	*	4	0.00601697	0.0372458	0.019429	ADH1C
chr2	236577585	236578808	*	8	0.00601973	0.0172185	-0.00049538	AGAP1
chr4	57181855	57182417	*	3	0.00601973	0.0279384	0.0138781	CRACD
chr7	22765321	22766155	*	5	0.00602053	0.0236481	0.0116197	IL6
chr3	48486890	48487471	*	3	0.00602435	0.0214917	0.0162882	ATRIP
chr8	26433537	26434069	*	4	0.00602979	0.0301412	0.0201926	DPYSL2
chr8	145082140	145082728	*	3	0.00604914	0.0288117	0.00603866	SPATC1
chr20	44419733	44421026	*	17	0.00604993	-0.0221538	-0.00375081	DNTTIP1;WFDC3
chr2	33151557	33152037	*	3	0.00604993	-0.0255385	-0.0058518	LINC00486
chr15	65203541	65204428	*	13	0.00605124	0.0263889	0.00136372	ANKDD1A
chr12	122230490	122230972	*	3	0.00606801	0.0152038	0.00651086	RHOF
chr13	112861499	112862112	*	4	0.00607354	-0.0392015	-0.0291872	NA
chr1	2207859	2208225	*	3	0.00607354	-0.0266851	-0.0159998	SKI
chr4	7048059	7048926	*	6	0.00608025	0.0239367	0.00920512	CCDC96;LOC100129931;TADA2B
chr1	95392125	95393138	*	10	0.00608547	-0.0230843	-0.00673073	CNN3;CNN3-DT
chr22	22555873	22556540	*	4	0.00608547	-0.0265215	0.000116626	NA
chr6	127839822	127840334	*	6	0.00609018	-0.018183	-0.00583556	SOGA3
chr5	139742283	139743303	*	3	0.00609837	0.0263731	0.013506	SLC4A9
chr7	1913505	1914523	*	6	0.00610093	0.0274017	0.0117373	MAD1L1
chr10	32344997	32346148	*	13	0.00610879	0.0209933	-0.00292234	KIF5B
chr6	10412073	10413394	*	9	0.00610879	0.0232282	0.00213842	TFAP2A;TFAP2A-AS1
chr9	129676656	129677882	*	11	0.00611823	-0.0245449	-0.00950637	RALGPS1
chr6	30457711	30458730	*	18	0.00612022	-0.0177538	-0.00315382	HLA-E
chr2	218898491	218898788	*	3	0.00613248	0.0210246	0.0175926	RUFY4
chr19	2307901	2308653	*	8	0.00613421	-0.0153828	-0.00578201	LINGO3;SPPL2B
chr19	37340642	37341870	*	18	0.0061428	-0.0316908	-0.00113717	ZNF345;ZNF790
chr8	38830814	38831857	*	10	0.00614728	-0.0197606	-0.00771804	HTRA4;PLEKHA2
chr18	29598757	29599349	*	4	0.00614728	-0.00872659	-0.0028745	RNF125
chr4	89744279	89744963	*	6	0.00617686	-0.0119159	-0.00428522	FAM13A
chr1	209957965	209958678	*	9	0.00617862	-0.0177587	-0.00547486	C1orf74
chr8	6795989	6796618	*	6	0.00619069	-0.0191843	-0.0107147	DEFA4
chr9	139871820	139872839	*	5	0.00619456	0.033644	0.00223615	LCNL1;PTGDS
chr16	85110539	85111583	*	3	0.00619492	0.0225958	0.0191035	KIAA0513
chr12	81329566	81330609	*	5	0.00619506	0.0341553	0.010238	LIN7A;MIR618
chr22	33195343	33196425	*	10	0.00619824	0.0255883	0.00432543	SYN3;TIMP3
chr8	142950423	142950502	*	3	0.00619968	-0.0384033	-0.0160692	NA
chr14	106015750	106016106	*	3	0.00619968	0.0190903	0.00689657	NA
chr13	113582793	113583686	*	3	0.00620233	-0.0306086	-0.0221834	NA
chr6	159240453	159241461	*	8	0.0062184	-0.0174685	-0.00196562	EZR;EZR-AS1
chr3	114012316	114012912	*	5	0.00623095	0.0282696	0.0117421	TIGIT
chr5	178957344	178957930	*	4	0.00623515	0.0121556	0.0028227	NA
chr7	30028890	30030138	*	16	0.00624941	0.0495258	0.000582477	SCRN1
chr1	2426693	2427655	*	4	0.00624941	-0.020985	-0.000451297	PLCH2
chr12	130936355	130937365	*	7	0.0062561	-0.0355884	-0.00899403	RIMBP2
chr11	66496615	66497215	*	4	0.00627844	0.0247575	0.0176129	NA
chr8	67038980	67039461	*	7	0.00628327	0.0259009	0.00980203	TRIM55
chr22	46465717	46466858	*	7	0.00628338	-0.0380122	-0.0136817	MIRLET7BHG
chr19	5210505	5210847	*	5	0.0062841	0.0126294	0.00946578	PTPRS
chr5	155753336	155754265	*	5	0.0062963	0.0392997	0.0126804	SGCD
chr2	467799	468330	*	4	0.00629884	0.0273985	0.00518752	NA
chr12	1939964	1940652	*	6	0.00631625	-0.0258304	-0.00826454	CACNA2D4;LRTM2
chr8	143580965	143581481	*	3	0.00632108	-0.0502358	-0.0354987	ADGRB1
chr4	106816089	106817015	*	10	0.00632662	-0.0183923	-0.00471608	NPNT
chr16	81711959	81712102	*	3	0.00633236	0.0537293	0.0316362	CMIP
chr14	92587796	92588818	*	12	0.0063342	0.013201	0.0025568	CPSF2;NDUFB1
chr6	3023598	3024178	*	6	0.00634035	-0.0188966	-0.00693273	HTATSF1P2
chr8	11302983	11303067	*	3	0.00634182	0.0232594	0.0180394	FAM167A
chr1	150551925	150552817	*	17	0.00635792	0.0161993	-0.00154206	MCL1
chr5	161274307	161275588	*	17	0.0063673	-0.0121084	-0.00505359	GABRA1
chr10	13424851	13425688	*	6	0.00638121	-0.0209893	-0.0120174	NA
chr8	6665912	6666452	*	3	0.00638121	0.0265345	0.0127963	XKR5
chr17	4900256	4901584	*	18	0.00638751	0.0222414	0.000898204	INCA1;KIF1C
chr7	157451243	157451618	*	4	0.0063942	0.022683	0.00408384	PTPRN2
chr19	5752188	5753221	*	3	0.00639436	0.0219925	0.00986296	CATSPERD
chr12	6874105	6875642	*	9	0.0063977	0.0356669	-0.0021462	MLF2;PTMS
chr1	47691301	47691845	*	6	0.00641148	-0.0269778	-0.00600668	TAL1
chr19	55549414	55550348	*	11	0.0064153	0.0335769	0.0214001	GP6;RDH13
chr4	73178533	73179086	*	3	0.0064264	0.0182925	0.00529033	ADAMTS3
chr6	42927940	42928773	*	25	0.00643739	-0.0223639	-0.00735597	GNMT
chr16	87492071	87492801	*	5	0.00644914	0.015727	-0.000800119	ZCCHC14
chr17	58225949	58227745	*	11	0.00645865	0.0262207	0.000246978	CA4
chr7	116592956	116594430	*	21	0.00646207	0.025028	-0.00147708	ST7;ST7-AS1;ST7-OT4
chr5	133772283	133773142	*	5	0.00647241	-0.019832	-0.00934547	NA
chr8	145024637	145025178	*	7	0.00647784	0.024645	0.0113038	PLEC
chr12	39538604	39539558	*	6	0.00647963	0.0193744	0.0162468	NA
chr2	239036809	239037533	*	6	0.00647966	-0.0399169	-0.0244824	ESPNL
chr14	24550845	24551212	*	6	0.00648876	0.0272318	0.0103647	NRL
chr1	3620638	3621445	*	5	0.006502	-0.0279479	-0.0161172	TP73
chr2	97651765	97652806	*	9	0.00652928	0.0255969	0.00729182	FAM178B
chr16	1198408	1199222	*	6	0.00653987	0.0170755	0.00804668	CACNA1H
chr11	59210634	59211431	*	3	0.00654494	0.0212583	0.00878985	OR5A1
chr1	151019727	151020868	*	11	0.00657019	0.00960708	0.00214651	BNIPL;C1orf56
chr1	56724194	56725058	*	5	0.00657464	0.0244371	0.0103314	NA
chr10	103879827	103880419	*	9	0.00657767	-0.00801983	-0.00418433	LDB1
chr3	11195673	11196445	*	7	0.00658267	-0.0211484	0.000541813	HRH1
chr6	32036530	32038155	*	27	0.00659155	0.0228789	0.00535624	TNXB
chr7	100239172	100239764	*	4	0.00659311	-0.0255565	-0.0131402	TFR2
chr7	22893924	22894898	*	8	0.00659778	0.0190491	0.00530869	SNORD93
chr16	18812258	18813278	*	14	0.00660091	-0.0314179	-0.00345023	ARL6IP1
chr6	101846791	101847656	*	13	0.00660199	0.0247881	0.00278761	GRIK2
chr5	72596701	72597316	*	6	0.00660199	-0.0157275	-0.00788054	NA
chr17	27070369	27071119	*	9	0.00660372	0.0279425	0.00237508	TRAF4
chr21	19858957	19859472	*	3	0.00661766	0.0193476	0.00199682	NA
chr4	89642483	89642760	*	3	0.00661913	0.0136406	0.00867947	FAM13A-AS1
chr2	236504134	236504635	*	3	0.00663235	-0.0169807	-0.00877578	AGAP1
chr19	13133343	13133825	*	4	0.00664488	-0.0192279	-0.0108864	NFIX
chr6	32820355	32822043	*	45	0.00664849	-0.0296267	-0.00153454	PSMB9;TAP1
chr12	32111966	32113101	*	13	0.00665356	-0.0247935	-0.00215517	RESF1
chr1	14219640	14220614	*	7	0.00665356	-0.0356071	-0.00700669	NA
chr1	9970042	9971115	*	16	0.00665992	-0.0211558	-0.00571181	CTNNBIP1
chr21	44072610	44073555	*	5	0.00666486	0.0208472	0.00823609	PDE9A
chr7	1057285	1057944	*	4	0.00666749	0.0298901	0.0162784	C7orf50
chr19	11093459	11094931	*	8	0.00667798	0.0125664	-0.00113218	SMARCA4
chr16	426536	427756	*	6	0.00668862	0.0300153	0.0102566	LOC100134368;PGAP6
chr11	119055760	119056215	*	3	0.00668862	-0.0194694	0.00521312	PDZD3
chr10	114911442	114912149	*	6	0.00669102	-0.0171973	-0.00989729	TCF7L2
chr14	74352920	74353709	*	11	0.00669278	0.0186643	0.00231782	ZNF410
chr10	103648988	103649718	*	3	0.00669278	-0.0327281	-0.00477993	ARMH3
chr15	91499369	91500193	*	6	0.00670122	0.0308	0.019167	RCCD1
chr9	90112086	90114156	*	21	0.00672383	-0.0204987	-0.00572817	DAPK1
chr6	28602513	28603437	*	34	0.0067301	-0.0273615	-0.00270701	NA
chr4	171011099	171011760	*	15	0.00675283	-0.0167907	-0.00245772	AADAT
chr1	158223034	158223934	*	5	0.0067735	-0.0464468	-0.0084412	CD1A
chr19	3162628	3163454	*	7	0.00679015	0.0232421	0.0121355	GNA15
chr3	194868427	194868843	*	6	0.00679464	-0.0334944	-0.0156096	XXYLT1;XXYLT1-AS2
chr4	101596281	101596970	*	6	0.00679836	0.0315684	0.0141054	LINC01216
chr5	42423947	42425093	*	13	0.00680695	-0.0208262	-0.00604899	GHR
chr8	143915496	143916385	*	11	0.00680695	0.0410549	0.0141412	GML
chr17	46018654	46019184	*	14	0.00681435	-0.0240402	-0.00688615	PNPO
chr19	14196326	14197848	*	12	0.00682098	0.0366113	0.00901909	C19orf67
chr5	16737972	16738723	*	5	0.00682235	0.024545	0.0130656	MYO10
chr22	30818470	30819402	*	4	0.00682412	-0.0115456	-0.000457666	MTFP1;SEC14L2
chr11	63764177	63764925	*	5	0.00682747	-0.0152025	-0.002078	OTUB1
chr12	7818585	7819180	*	4	0.00682747	-0.0357956	0.00757248	APOBEC1
chr16	11369940	11370688	*	10	0.00682778	0.027931	0.00991811	PRM2;PRM3;RMI2
chr8	145747659	145748901	*	6	0.00683001	0.0226607	0.00396055	LRRC14;LRRC24;RECQL4
chr17	1268443	1269083	*	4	0.00683722	-0.0263395	-0.00823812	YWHAE
chr16	85074359	85075249	*	6	0.00683935	0.0328267	0.00533681	KIAA0513
chr13	28024329	28024921	*	16	0.00686205	-0.0286091	0.000156386	MTIF3
chr14	104195181	104196038	*	6	0.00686778	0.0274882	-0.00491307	ZFYVE21
chr9	140195998	140197048	*	8	0.00686823	-0.0146871	-0.00150053	NRARP
chr12	4140243	4140993	*	4	0.00687493	0.0178932	0.00455717	NA
chr9	138436220	138437177	*	3	0.0068764	0.0203513	0.00782442	OBP2A
chr6	168122077	168123805	*	9	0.00688468	-0.0460195	0.00104701	NA
chr20	36662217	36663290	*	5	0.00688867	0.024499	0.00717938	RPRD1B;TTI1
chr2	3496821	3497214	*	3	0.00693817	0.0289483	-0.000555259	NA
chr4	159592191	159593775	*	18	0.00694022	-0.0110005	-0.00154896	C4orf46;ETFDH
chr4	21305490	21306181	*	8	0.00694582	-0.0207415	-0.00691707	KCNIP4
chr2	239432223	239432329	*	3	0.00695755	-0.0358561	-0.0259556	LINC01107
chr9	136075279	136076059	*	4	0.00697006	0.0283506	-0.00757589	NA
chr18	77442923	77443784	*	3	0.00697006	-0.0314162	-0.0242728	CTDP1
chr17	10600507	10602034	*	16	0.0069701	-0.0289724	0.000444215	ADPRM;SCO1
chr7	122527351	122527522	*	4	0.00697053	-0.0134353	-0.00618342	CADPS2
chr15	89455860	89456239	*	3	0.00697573	-0.0367422	-0.0140291	MFGE8
chr3	196755973	196756877	*	6	0.00699477	-0.0259397	-0.00857114	MELTF
chr2	95831031	95831943	*	10	0.00701981	-0.0130818	-0.00210487	ZNF2
chr5	175298571	175298869	*	3	0.00704522	-0.0352249	-0.0135511	CPLX2
chr14	96505296	96505874	*	13	0.00705179	-0.0101371	-0.000447002	C14orf132
chr5	140718283	140719142	*	10	0.00706273	-0.0279545	-0.00613754	PCDHGA1;PCDHGA2;PCDHGA3
chr12	52827847	52828840	*	8	0.00707535	0.0217656	0.00163314	KRT75
chr15	52861545	52862406	*	8	0.00708229	0.0158535	0.00404658	ARPP19
chr17	4692162	4692790	*	5	0.00708808	0.0308629	0.0101113	GLTPD2;VMO1
chr1	27989987	27990967	*	3	0.00710119	0.0159594	0.000555753	NA
chr9	95857577	95858671	*	13	0.00711025	-0.0343895	-0.00734666	CARD19
chr3	167813835	167814230	*	5	0.00711108	-0.00562065	-0.00233205	GOLIM4
chr1	160681404	160682655	*	9	0.00712087	-0.0108715	-0.00576548	CD48
chr6	75982940	75983278	*	3	0.00712713	-0.0175049	-0.0157661	TMEM30A
chr7	157579211	157579880	*	3	0.00713569	0.0213973	0.015938	PTPRN2
chr1	68150193	68151160	*	9	0.00713674	-0.00960796	-0.00235865	GADD45A
chr1	38259884	38260410	*	5	0.00714414	0.0116846	0.00374589	MANEAL
chr16	89005476	89006877	*	11	0.00714789	-0.0200933	-0.00513328	CBFA2T3
chr8	41167278	41168186	*	9	0.0071872	-0.0318222	-0.00338699	SFRP1
chr9	135285195	135286214	*	11	0.00719749	0.0238202	0.00338146	CFAP77;TTF1
chr18	56886915	56887785	*	12	0.0072132	-0.0120219	-0.00506605	GRP
chr2	45236267	45237431	*	9	0.00722184	-0.0115712	-0.00183596	SIX2
chr3	52091063	52091829	*	6	0.00724298	0.0146326	0.00164167	DUSP7
chr13	79169714	79171230	*	14	0.00724715	-0.0179797	-0.00317744	OBI1-AS1
chr20	1246100	1247058	*	9	0.00724817	0.0439696	0.010555	SNPH
chr7	142630597	142631266	*	5	0.00726302	0.0153018	0.00837131	TRPV5
chr9	138985942	138986379	*	4	0.00726605	0.0177316	0.00957173	NACC2
chr4	150998949	150999949	*	15	0.00727171	-0.0118657	-0.00329637	DCLK2
chr17	79633202	79634204	*	16	0.00729943	-0.0145724	-0.00334752	CCDC137;OXLD1
chr12	51717674	51719349	*	14	0.00731477	-0.0401155	-0.00905818	BIN2
chr22	39953557	39954239	*	5	0.00731919	0.0233839	-0.000777304	NA
chr10	73516760	73517463	*	5	0.00735009	-0.0207486	-0.0122946	CDH23;VSIR
chr12	14132940	14133887	*	9	0.00735733	-0.0324021	-0.00426619	GRIN2B
chr7	2646782	2648785	*	12	0.00737419	0.0248593	0.00528017	IQCE
chr10	90640622	90641389	*	3	0.00738348	0.0197427	0.00282255	STAMBPL1
chr19	49149933	49150388	*	3	0.0073895	0.0128348	0.00156898	CA11;SEC1P
chr15	91497412	91498367	*	11	0.00739531	-0.0175192	-0.00156828	RCCD1
chr7	128864205	128864907	*	6	0.00739568	-0.00749437	-0.000236375	AHCYL2
chr16	12995603	12996419	*	6	0.00739644	-0.0166512	-0.00585892	SHISA9
chr12	133405852	133406309	*	3	0.00739685	-0.0134711	-0.0017775	GOLGA3
chr8	144922348	144923606	*	9	0.00739952	-0.038989	-0.00866631	NRBP2
chr2	239046275	239047336	*	8	0.00740447	0.0286691	0.00759389	KLHL30
chr19	35629273	35630651	*	17	0.00740831	0.0231244	0.00232614	FXYD1;FXYD7;LGI4
chr3	172859699	172860467	*	4	0.0074123	0.0432209	0.0154554	SPATA16
chr2	129202959	129203409	*	3	0.00741493	0.0251474	0.00963457	NA
chr15	71952725	71953221	*	3	0.00741493	0.015375	0.0129251	THSD4
chr5	125514187	125514911	*	3	0.00742575	0.0253224	0.000694155	NA
chr12	116756805	116756948	*	3	0.00742749	-0.0206493	-0.0109707	NA
chr6	33283770	33285470	*	24	0.00743433	0.0159959	0.00549418	TAPBP;ZBTB22
chr10	88728947	88729861	*	7	0.00744609	0.0266674	0.0131464	ADIRF;AGAP11
chr5	157001092	157002175	*	5	0.00745196	0.0268109	0.00802619	ADAM19
chr11	18416535	18418093	*	12	0.00745749	-0.00912772	-0.00169684	LDHA
chr6	30657882	30659043	*	20	0.00745937	-0.0315592	-0.00319545	NRM;PPP1R18
chr19	17830116	17831088	*	11	0.00746263	-0.0134277	-0.00393098	MAP1S
chr8	13423496	13424483	*	10	0.00746284	-0.0136758	-0.00359793	C8orf48
chr1	166853278	166853960	*	6	0.00746383	0.0193705	0.00536569	NA
chr15	89560878	89561135	*	3	0.00746669	-0.0316828	-0.009386	NA
chr2	45159663	45161333	*	13	0.00747754	-0.0272902	-0.00707313	NA
chr3	126242379	126243401	*	13	0.00748048	-0.0229731	0.00121441	CHST13
chr18	24764966	24765880	*	11	0.00748181	-0.0186442	-0.00844369	AQP4-AS1;CHST9
chr22	38851884	38852154	*	4	0.00748949	-0.0176371	-0.0120345	KCNJ4
chr1	34641601	34642609	*	12	0.00749179	0.0236829	0.0109019	C1orf94
chr20	57267176	57267680	*	7	0.00750087	0.0300778	0.0163702	NPEPL1
chr5	34007809	34008663	*	14	0.00751041	-0.0284688	-0.00500605	AMACR
chr1	4832380	4832865	*	5	0.00751203	0.0186694	0.0128155	AJAP1
chr5	133450709	133452188	*	11	0.00752128	0.019715	0.00247237	TCF7
chr6	41374532	41375153	*	4	0.00753475	0.0505499	0.0313505	NA
chr19	12901966	12902806	*	8	0.00753982	-0.00799559	-0.00344583	JUNB
chr1	119531857	119532925	*	14	0.00755327	0.0264738	0.000215977	TBX15
chr7	751830	753007	*	15	0.00756722	-0.0495382	-0.00361906	PRKAR1B
chr9	139096080	139096889	*	5	0.00756722	-0.0340957	-0.014586	LHX3
chr9	125795488	125796611	*	8	0.00758175	-0.0157564	-0.0102407	GPR21;RABGAP1
chr4	172733760	172734843	*	13	0.00758248	-0.0383152	-0.00870469	GALNTL6
chr18	10414355	10414962	*	4	0.00758447	0.0168637	0.0134776	NA
chr20	62130111	62131189	*	7	0.00760421	-0.0304594	-0.0111023	EEF1A2
chr10	3145966	3146549	*	6	0.00760642	0.0209626	0.0106881	PFKP
chr22	41346948	41348222	*	9	0.00760962	-0.0176652	-0.00341952	RBX1;XPNPEP3
chr16	1349178	1349861	*	5	0.00761288	0.0205366	0.0039872	NA
chr14	35590656	35591840	*	20	0.00762765	0.0127422	9.39483e-05	PPP2R3C;PRORP
chr3	64430390	64431038	*	7	0.00763205	-0.0155924	-0.00341382	NA
chr19	51980685	51980908	*	3	0.00763205	-0.0672492	-0.0343463	CEACAM18
chr2	121411622	121412432	*	5	0.00765368	-0.0346137	-0.0180348	NA
chr13	53312966	53313529	*	3	0.00766496	-0.00744014	-0.00294307	CNMD
chr1	208041879	208042623	*	5	0.0076651	-0.0132618	-0.00146239	NA
chr14	37641191	37642356	*	12	0.007675	0.0325763	-0.00105343	SLC25A21;SLC25A21-AS1
chr1	203241948	203242950	*	9	0.00769581	0.0216105	0.00425889	CHIT1
chr3	143691715	143692356	*	12	0.00775304	0.016192	0.00356051	DIPK2A
chr3	148804272	148805294	*	25	0.00776324	0.0228291	0.0021181	HLTF;HLTF-AS1
chr5	73937141	73937762	*	8	0.00776324	0.0162755	0.000712006	ENC1;HEXB
chr22	36903611	36904394	*	3	0.00776324	0.0174236	-0.00340923	FOXRED2
chr8	6785692	6786083	*	6	0.00777264	-0.0422666	-0.0060323	DEFA6
chr17	79225309	79226323	*	7	0.00779111	-0.0343368	-0.011055	SLC38A10
chr17	6347791	6348225	*	7	0.00779111	0.0377142	0.00826825	PIMREG
chr17	73043062	73043736	*	10	0.00782384	-0.0103983	-0.00071943	ATP5PD;KCTD2
chr21	45936193	45937406	*	8	0.00783367	-0.0264468	-0.00438988	TSPEAR;TSPEAR-AS2
chr10	128994297	128995478	*	11	0.00783761	-0.0244099	-0.010776	DOCK1;INSYN2A
chr2	233739771	233740203	*	3	0.00783761	0.0176035	0.00667987	SNORC
chr19	14800564	14801245	*	10	0.0078548	-0.0261307	-0.00595025	ZNF333
chr7	151330008	151330288	*	5	0.00785545	-0.00826677	-0.00597484	PRKAG2
chr2	206546299	206547163	*	9	0.00785662	-0.0164529	-0.0043366	NRP2
chr2	175204249	175205716	*	5	0.00786044	-0.0098503	-0.000616299	NA
chr8	142401373	142403574	*	9	0.0078681	0.0403855	0.0182508	NA
chr19	4277333	4278055	*	4	0.00786926	0.0353624	0.00512388	SHD
chr11	6947759	6948211	*	5	0.00786992	0.0160644	-0.000534251	ZNF215
chr1	1099630	1100557	*	7	0.00790592	0.0324614	0.0173054	MIR200A;MIR200B;MIR429
chr2	26986235	26986550	*	5	0.00791258	-0.0232357	0.00243529	SLC35F6
chr11	69456412	69457121	*	5	0.00793866	-0.00882426	-0.00399935	CCND1
chr17	59476790	59477846	*	14	0.0079641	0.02629	-0.00108632	TBX2
chr9	132934195	132935030	*	8	0.00797303	0.0177465	-0.00245366	NCS1
chr16	595486	596185	*	8	0.00797756	0.0253934	0.0127338	CAPN15
chr4	1736433	1737129	*	4	0.0079777	0.0182043	0.0136727	TACC3
chr1	226288408	226288782	*	3	0.00798162	-0.0209462	-0.00702103	NA
chr2	118980919	118981783	*	5	0.00799182	0.022312	-0.00232869	NA
chr1	247653903	247654811	*	6	0.00799334	0.0189999	0.00689401	OR2W5P
chr6	33178942	33180841	*	16	0.00799436	0.0262652	0.00386962	RING1
chr2	1291410	1291494	*	3	0.00799945	0.0352625	0.00789851	SNTG2
chr7	92076509	92077858	*	11	0.00800901	-0.0214703	-0.00260966	GATAD1
chr16	62070306	62071129	*	9	0.00800901	-0.0180238	-0.00360269	CDH8
chr18	78005180	78006141	*	12	0.00801442	-0.0508914	-0.0101942	PARD6G
chr11	17097203	17097511	*	3	0.00801451	0.0192014	0.00368632	RPS13
chr13	95364333	95364993	*	13	0.00802064	-0.00876652	-0.00336444	SOX21
chr1	155880507	155881569	*	9	0.00803073	-0.035567	-0.0051606	RIT1
chr16	12096413	12096947	*	3	0.00803377	-0.0277635	-0.00638654	SNX29
chr5	2751822	2752882	*	12	0.00804286	-0.0193305	-0.0084725	C5orf38;IRX2
chr16	1160642	1160722	*	3	0.00804286	-0.0326161	-0.0139446	NA
chr7	2149259	2150016	*	4	0.0080462	-0.0156084	0.00113541	MAD1L1
chr5	138629998	138630502	*	5	0.00804988	-0.0384272	-0.00591069	MATR3
chr11	76571458	76571610	*	5	0.00805662	0.0200484	0.00659527	ACER3
chr16	31558017	31558891	*	3	0.00806131	0.0151231	0.0121458	NA
chr1	1377525	1378060	*	4	0.00806518	0.0275288	0.0134818	VWA1
chr12	133185615	133185655	*	3	0.00806518	0.0285389	0.0245148	LRCOL1
chr11	71725245	71725590	*	4	0.00806685	-0.0131305	-0.01	NUMA1
chr1	45805261	45807214	*	23	0.00807117	0.0157709	-0.000126356	MUTYH;TOE1
chr6	3160502	3160634	*	4	0.00807495	-0.0238474	-0.0184784	TUBB2A
chr11	58980377	58980665	*	3	0.00808699	-0.024969	-0.0137878	MPEG1
chr6	21593587	21594320	*	10	0.00808731	-0.0275309	-0.00111523	SOX4
chr14	105766064	105767520	*	17	0.00809481	-0.0208242	-0.00403751	BRF1;PACS2
chr13	20692403	20693122	*	6	0.00810177	-0.0329882	0.00708335	NA
chr18	22932076	22932673	*	5	0.00810177	-0.00913829	-0.00411721	ZNF521
chr2	149894539	149895362	*	7	0.00810376	0.033317	0.0118352	LYPD6B
chr11	94500612	94500965	*	3	0.00810376	0.0316457	0.0199917	AMOTL1
chr2	206627521	206628773	*	12	0.00810576	0.0421025	0.0199741	NRP2
chr5	146256776	146257484	*	4	0.00812131	0.00691267	-0.000452736	PPP2R2B
chr3	74662850	74663024	*	3	0.0081221	0.0282713	0.0212823	NA
chr5	33440240	33441304	*	13	0.00812802	-0.0168556	-0.00109709	TARS1
chr9	37029364	37030262	*	4	0.00813503	0.0178203	0.00359878	PAX5
chr19	52263233	52264429	*	7	0.00814504	-0.0275677	-0.000783526	FPR2
chr11	60282398	60282972	*	12	0.00814556	0.0282455	0.0108362	MS4A13
chr11	45672100	45673410	*	9	0.0081692	-0.0357836	-0.00349766	CHST1
chr20	44746392	44747351	*	9	0.00817756	-0.0197972	-0.00612039	CD40
chr2	74153795	74154363	*	10	0.00818458	-0.0136672	-0.00372982	DGUOK
chr13	113928287	113929010	*	3	0.00819011	-0.0196891	-0.00778862	NA
chr1	203320297	203321087	*	10	0.00819152	-0.0305995	-0.0207394	FMOD
chr1	1981657	1983033	*	7	0.00822728	0.0459376	0.0120263	PRKCZ
chr1	197871470	197872227	*	11	0.00827366	-0.0114847	-0.000724556	C1orf53
chr11	117703496	117704267	*	3	0.00827579	0.0312075	0.00929549	FXYD2;FXYD6-FXYD2
chr3	127006287	127006803	*	4	0.00829515	-0.0182242	0.00223681	NA
chr16	1034059	1034527	*	3	0.00829808	0.0250405	0.0197049	LMF1;SOX8
chr14	23503697	23504921	*	19	0.00830078	-0.0161434	-0.00384914	PSMB5
chr3	196594273	196595444	*	11	0.00831859	-0.0286245	-0.00426637	SENP5
chr19	33622856	33623230	*	10	0.00831859	0.0285721	0.0166455	WDR88
chr5	132112449	132112975	*	7	0.00831859	0.010458	0.000632762	SEPTIN8
chr13	114282093	114282491	*	3	0.00831859	0.0136015	0.0127775	TFDP1
chr8	59571055	59571961	*	5	0.00832225	0.0060877	-0.000589082	NSMAF
chr17	45918221	45919419	*	11	0.00832315	0.0262224	0.00104119	SCRN2
chr14	25045625	25046267	*	6	0.00832443	-0.0183925	-0.00616743	CTSG
chr7	48075568	48076004	*	5	0.00832623	-0.0154069	-0.00863176	C7orf57
chr15	60285234	60287537	*	11	0.00833686	0.0210444	0.00416424	NA
chr12	124414964	124415398	*	3	0.00833798	0.0204756	0.0171238	DNAH10
chr13	111317935	111318640	*	5	0.00835265	-0.0161875	-0.0122542	CARS2
chr12	54354162	54354590	*	3	0.00835604	-0.0261264	-0.0157073	NA
chr11	73498113	73498948	*	8	0.00836724	0.0246576	0.00714573	MRPL48
chr17	48132714	48133402	*	8	0.00837123	-0.0137102	-0.00560208	ITGA3;PICART1
chr12	34755568	34756440	*	5	0.00837123	-0.0222895	-0.0191726	NA
chr6	42878931	42879409	*	3	0.0083857	0.0310843	0.0195782	PTCRA
chr21	38362230	38363160	*	9	0.00839018	0.0505193	0.0179605	HLCS
chr18	3262499	3263082	*	8	0.00841667	-0.0264472	-0.00524531	MYL12B
chr19	17531239	17531746	*	3	0.00842639	0.0205054	0.00611541	MVB12A
chr5	138289138	138289233	*	3	0.0084305	-0.00751643	-0.00588297	SIL1
chr17	74524371	74525597	*	6	0.00843777	0.0188317	0.00753845	CYGB;PRCD
chr4	8588716	8589313	*	6	0.00844187	0.0267461	0.0132009	CPZ;GPR78
chr17	79952142	79952487	*	3	0.00844187	0.0284606	0.0137769	ASPSCR1
chr19	44668862	44669612	*	13	0.00844547	-0.0248665	-0.00633356	ZNF226
chr10	94607768	94608332	*	11	0.00846945	0.0230438	-0.00322636	EXOC6
chr11	78672632	78673290	*	5	0.00847303	0.0205105	0.000125772	TENM4
chr5	150325582	150326642	*	11	0.00848269	-0.0208761	-0.00321058	ZNF300P1
chr2	220264753	220265305	*	4	0.00849626	-0.0182511	-0.00947587	DNPEP
chr6	31368461	31369119	*	3	0.00849673	-0.0326402	-0.0150212	MICA
chr11	34580349	34580491	*	3	0.00849764	0.037051	0.0243859	NA
chr1	21877524	21877781	*	5	0.00849953	0.0541972	0.0155841	ALPL
chr14	103243389	103244199	*	3	0.00849953	-0.0494415	-0.0207194	TRAF3
chr22	50515323	50515985	*	4	0.00852213	0.0270536	0.0152713	MLC1
chr22	47022471	47023209	*	8	0.00852554	0.0371073	0.0137212	GRAMD4
chr11	66631012	66631894	*	6	0.00852554	0.0297453	0.00978217	PC
chr13	107001538	107001893	*	4	0.00854365	-0.0142824	-0.00698363	NA
chr15	72978347	72979048	*	13	0.00857812	-0.016479	-3.62533e-06	BBS4;HIGD2B
chr7	139320346	139320964	*	5	0.00859456	-0.0201246	-0.0137153	HIPK2
chr19	10120386	10121323	*	7	0.00859477	-0.0238431	-0.00616789	COL5A3;RDH8
chr3	52001778	52002969	*	9	0.00859637	-0.0423024	-0.00821872	ABHD14B;PCBP4
chr13	114291735	114292740	*	11	0.00862279	0.0154367	0.000863617	TFDP1
chr7	19812570	19813525	*	15	0.0086246	-0.0157379	-0.00554091	TMEM196
chr1	32665582	32666481	*	11	0.00862975	-0.0148701	-0.00212074	CCDC28B;IQCC
chr7	100025489	100026182	*	4	0.00864079	0.0192261	0.00512136	MEPCE;ZCWPW1
chr11	7535611	7535983	*	4	0.00866702	-0.0380435	-0.0202828	PPFIBP2
chr1	151689203	151690075	*	10	0.00866883	-0.0255841	-0.0101692	CELF3;RIIAD1
chr2	241807924	241808757	*	7	0.00867633	-0.017378	0.00377282	AGXT
chr7	28998009	28998860	*	11	0.00868204	-0.0177238	-0.00121795	TRIL
chr19	4832695	4832993	*	3	0.00869858	0.0256992	0.00801704	TICAM1
chr2	219154857	219155790	*	5	0.00870081	0.0110506	0.00611578	PNKD;TMBIM1
chr2	68546467	68547655	*	16	0.00871333	-0.0198459	-0.00414818	CNRIP1
chr8	85097031	85097429	*	6	0.00871333	-0.0445781	-0.00852361	RALYL
chr2	218712695	218712871	*	4	0.00873971	-0.0139394	-0.00132149	TNS1
chr19	3960982	3961765	*	12	0.00874441	0.0260526	0.009589	DAPK3;MIR637
chr1	33336618	33337583	*	5	0.00875711	0.030247	0.0141001	FNDC5
chr10	81904244	81904814	*	3	0.00876682	-0.0123213	-0.0104304	PLAC9
chr6	7142024	7142638	*	5	0.00877313	0.0239189	0.0159386	RREB1
chr6	28863395	28864832	*	30	0.00877868	-0.0337735	-0.00417642	NA
chr5	180625089	180625956	*	7	0.00879219	0.0256721	0.00518248	TRIM7
chr20	52789646	52791541	*	15	0.00879908	-0.0392089	-0.00544116	CYP24A1
chr7	4814154	4814713	*	3	0.00881321	0.0136655	0.00844747	AP5Z1
chr14	34931026	34931822	*	7	0.0088161	-0.0366176	-0.013662	SPTSSA
chr1	55464084	55465282	*	9	0.00883597	0.0169619	0.00920085	BSND
chr14	34529059	34529242	*	3	0.00883637	0.0401674	0.0198763	NA
chr13	28395271	28396059	*	7	0.00884718	-0.0234285	-0.00838461	NA
chr14	23478970	23479801	*	7	0.00886912	0.0118286	0.00722854	C14orf93
chr4	109540778	109542037	*	15	0.00887128	-0.019132	-0.00359849	RPL34;RPL34-DT
chr2	102802929	102804405	*	11	0.00887128	0.0287261	0.00306416	IL1RL2
chr7	99005923	99006858	*	14	0.00887842	0.0180762	0.000550514	BUD31;PDAP1
chr12	6809127	6810055	*	15	0.00888093	-0.0306839	-0.00721823	PIANP
chr10	14995476	14996626	*	16	0.00888543	0.0101766	0.000634299	DCLRE1C;MEIG1
chr20	1471884	1472712	*	7	0.00888745	0.0131814	-0.00601361	SIRPB2
chr17	15848828	15849556	*	3	0.00889829	0.0375089	0.00447351	ADORA2B
chr6	31869518	31870840	*	27	0.00891526	-0.0150026	-0.00227073	C2;EHMT2;ZBTB12
chr12	3393711	3393872	*	3	0.00891811	0.0288137	0.00915871	TSPAN9
chr12	49688844	49689212	*	4	0.00893019	0.0343698	0.0199441	PRPH
chr21	42538388	42539633	*	7	0.00893814	0.0319886	0.00556503	BACE2;MIR3197
chr2	149855950	149856468	*	3	0.00894451	-0.0219755	-0.0184936	KIF5C
chr14	97091902	97092205	*	3	0.00894451	0.0231442	0.0136645	NA
chr14	73704007	73704343	*	5	0.00894955	0.0258642	0.00875762	PAPLN
chr11	2440032	2440386	*	3	0.0089513	0.0186546	0.0147166	TRPM5
chr16	73419299	73420528	*	5	0.008957	0.0301737	0.0141071	LINC01568
chr6	31093846	31094557	*	5	0.00899078	0.0171198	0.00844518	PSORS1C1
chr12	125549535	125550542	*	14	0.00899471	-0.0184111	-0.00458615	AACS
chr14	36989588	36990534	*	9	0.00899471	0.0121032	-0.00143944	NKX2-1;SFTA3
chr11	101743355	101744168	*	5	0.00899783	0.0322975	0.00437305	NA
chr1	22140769	22141400	*	6	0.00900511	0.0272739	0.0110172	LDLRAD2
chr5	113697330	113698664	*	14	0.00900707	-0.0148679	-0.00595609	KCNN2
chr1	151319512	151320381	*	10	0.00901231	0.00816903	-0.000957884	RFX5
chr7	92861286	92861825	*	12	0.00904636	-0.0234705	-0.00455446	VPS50
chr8	61496287	61497168	*	4	0.00904665	-0.0199587	-0.00926934	RAB2A
chr15	41575421	41576837	*	14	0.00904827	0.0179914	0.00169477	OIP5-AS1
chr6	30644235	30644478	*	3	0.00906232	0.0217859	0.00590077	DHX16;PPP1R18
chr10	94831650	94834219	*	19	0.00907629	0.0148853	-0.000525959	CYP26A1
chr16	87090731	87091652	*	7	0.00907629	0.0231966	0.0119912	NA
chr8	41523177	41523968	*	4	0.00907629	-0.0153258	-0.00668683	ANK1;NKX6-3
chr15	102189106	102189763	*	3	0.00907826	-0.0286133	-0.0100032	TM2D3
chr15	99936927	99937249	*	3	0.00909123	-0.0262891	-0.0126777	NA
chr6	27776350	27776566	*	4	0.00909701	0.0335024	0.0134439	H2BC13;H3C10
chr8	9762716	9763159	*	4	0.00910539	-0.00835247	-0.0030788	MIR124-1;MIR124-1HG
chr16	57843964	57844572	*	8	0.00910761	-0.0155639	-0.00577901	KIFC3;LOC388282
chr22	31217230	31217665	*	3	0.00911565	0.0168463	0.0132348	OSBP2
chr4	13545639	13546673	*	12	0.00912193	-0.0235653	-0.00781178	NKX3-2
chr2	102927397	102927898	*	4	0.00913869	-0.02105	-0.00927159	IL18R1;IL1RL1
chr3	14345227	14346268	*	6	0.00914091	0.0333966	0.0144189	NA
chr4	187064964	187066505	*	16	0.00915223	-0.0303812	-0.00578427	FAM149A
chr3	45076240	45077254	*	5	0.0091602	0.0289873	0.00277936	CLEC3B
chr16	1071049	1072056	*	4	0.0091683	0.027679	0.0181422	NA
chr1	86047239	86048585	*	8	0.00917086	0.0279217	0.0057623	CCN1;DDAH1
chr9	93563033	93564033	*	12	0.00918594	-0.0229001	-0.00497369	SYK
chr10	3507462	3508379	*	3	0.00921003	-0.0172652	-0.0041296	NA
chr1	207818003	207819196	*	9	0.0092194	0.0392446	-0.000920038	CR1L
chr5	1886956	1888218	*	18	0.00923189	-0.0486258	-0.00932078	IRX4
chr2	196520930	196522377	*	18	0.00923189	0.0262642	0.00220968	SLC39A10
chr12	50355995	50357142	*	7	0.00923189	0.0268738	0.0125134	AQP5;AQP6
chr1	156675322	156675879	*	13	0.00923432	0.00672995	0.00110269	CRABP2
chr14	74100086	74100788	*	6	0.00923648	-0.0278082	-0.00895106	NA
chr3	195477854	195478715	*	5	0.00924017	0.0202006	0.0139016	MUC4
chr7	99691385	99691942	*	13	0.00924487	0.0220596	0.00308249	MCM7;MIR106B;MIR25;MIR93
chr16	85207569	85208316	*	3	0.00924679	0.0123611	0.0103692	NA
chr6	29910101	29911095	*	9	0.00925241	-0.0239409	0.00555836	HLA-A;HLA-G;HLA-H;HLA-J
chr12	56211383	56212269	*	17	0.00925784	0.0179971	-0.001265	DNAJC14;ORMDL2;SARNP
chr16	85783863	85785218	*	7	0.00927286	0.0274314	0.00556111	C16orf74
chr19	54693755	54694791	*	16	0.00927511	-0.0248758	-0.00488215	MBOAT7;TSEN34
chr8	1897020	1897487	*	4	0.00927795	-0.0306973	-0.0159859	ARHGEF10
chr16	75894736	75895031	*	5	0.00928802	-0.0413967	-0.0277153	NA
chr12	111618925	111619455	*	8	0.00930442	-0.0387883	-0.0129059	CUX2
chr22	38507451	38508132	*	3	0.00930442	-0.0186018	0.000797524	BAIAP2L2;PLA2G6
chr3	138763424	138764372	*	12	0.00931704	0.0489117	0.0129277	PRR23C
chr2	220282914	220284395	*	9	0.00931704	0.0389944	0.0116371	DES
chr2	108994116	108994528	*	7	0.00931704	-0.0166862	-0.0103051	SULT1C4
chr3	38691243	38691506	*	6	0.00932081	0.0222708	-0.00103826	SCN5A
chr19	37997105	37997867	*	14	0.00934271	-0.0130188	-0.00432553	ZNF793
chr13	79980322	79980793	*	9	0.00936629	-0.00741451	-0.00181224	RBM26;RBM26-AS1
chr6	139694265	139694674	*	4	0.00937004	-0.00815941	-0.00262242	CITED2
chr15	89973756	89974397	*	6	0.00937735	-0.0253653	-0.00801185	NA
chr3	50649994	50650410	*	3	0.00938059	0.040506	0.0208872	CISH;MAPKAPK3
chr14	77964712	77965757	*	8	0.00939601	-0.0171026	-0.00521256	ISM2
chr16	21170107	21170814	*	5	0.00939601	0.0116011	-0.00125848	DNAH3;TMEM159
chr1	45138784	45140266	*	10	0.00940599	0.0210068	0.00430278	ARMH1;TMEM53
chr15	67546975	67548075	*	15	0.00940781	-0.0109395	-0.00106112	AAGAB;IQCH
chr11	17297732	17298537	*	10	0.00941919	-0.0188391	-0.00564041	NUCB2
chr14	58618986	58619480	*	11	0.00943894	0.0120136	0.000645461	ARMH4
chr3	49130732	49131405	*	7	0.00943894	-0.0324831	-0.00611161	QRICH1
chr3	49315355	49316322	*	4	0.00945241	0.0135165	0.00688569	C3orf62;USP4
chr16	79804561	79805381	*	6	0.00945959	0.011521	0.000878614	NA
chr21	34755681	34756016	*	4	0.00945959	-0.00626488	-0.00441657	NA
chr18	77960683	77960807	*	4	0.00945959	0.0309065	0.0170042	PARD6G
chr7	8481994	8483374	*	9	0.00946198	-0.0221514	-0.00421627	NXPH1
chr1	45476456	45477041	*	7	0.00946718	0.010787	0.000761986	HECTD3;UROD
chr16	69166316	69168101	*	15	0.00947169	-0.024108	-0.00300313	CHTF8;UTP4
chr6	31670195	31671391	*	36	0.00947768	0.0252109	-0.000194526	ABHD16A;LY6G6F;MIR4646
chr1	111748053	111748268	*	3	0.00948223	-0.0219129	-0.0119496	DENND2D
chr17	40260053	40260548	*	5	0.0095101	0.0179268	0.00270886	DHX58
chr17	72897623	72898015	*	4	0.00952212	-0.018578	-0.0142243	NA
chr17	80372912	80373608	*	7	0.00952563	0.0263828	0.00799865	HEXD;OGFOD3
chr1	206729034	206729685	*	7	0.00954242	0.0233781	0.00640434	RASSF5
chr20	4666423	4666916	*	9	0.00955218	0.0168526	0.00164768	PRNP
chr8	110693195	110693461	*	4	0.00956491	-0.0386232	-0.00774714	SYBU
chr17	29151515	29152249	*	7	0.00956907	0.0173163	-0.00247506	CRLF3
chr2	136577303	136577747	*	5	0.00957175	-0.0151488	-0.00515912	LCT;LCT-AS1
chr8	12990213	12991259	*	12	0.00957618	-0.0235495	-0.00782682	DLC1
chr12	10324843	10325287	*	5	0.00958266	0.0346522	-0.00205018	OLR1
chr19	6425207	6425737	*	4	0.00960154	0.0168535	0.00333132	KHSRP
chr19	44711560	44711915	*	4	0.00960285	-0.00740362	-0.00623182	ZNF227
chr3	126750108	126751404	*	4	0.00961641	0.0217152	0.00353215	PLXNA1
chr13	77900505	77901478	*	12	0.00963225	-0.0178126	-0.0047282	MYCBP2
chr5	92909429	92910052	*	4	0.00963647	-0.0143617	-0.0108559	NR2F1-AS1
chr15	28341068	28342183	*	9	0.00964289	0.0187625	0.00145189	OCA2
chr19	38713050	38713373	*	4	0.00965441	-0.0315931	-0.0182322	DPF1
chr17	4853232	4853717	*	5	0.00965702	-0.0172661	-0.00281118	ENO3;PFN1
chr17	73641675	73642080	*	3	0.00965702	0.0268231	0.0146828	RECQL5;SMIM6
chr7	1990554	1992159	*	10	0.00966625	0.0204083	0.00982129	MAD1L1
chr6	35181888	35182910	*	5	0.0096773	0.0159471	0.00582041	SCUBE3
chr18	30051012	30051803	*	19	0.009692	-0.0176064	-0.00281658	GAREM1
chr1	193090350	193091399	*	11	0.00970206	-0.017005	-0.000557233	CDC73
chr9	124009589	124009784	*	3	0.00971765	-0.0198409	-0.0125465	GSN
chr16	3311857	3313282	*	4	0.00973812	0.0328992	0.0162058	LINC00921;ZNF263
chr9	80850389	80850856	*	3	0.00976725	-0.0202827	-0.00803711	CEP78
chr3	154796701	154798079	*	18	0.00977705	-0.0199852	-0.00645369	MME
chr16	55866757	55867072	*	4	0.00977926	-0.0840829	-0.0501562	CES1
chr11	32355324	32355899	*	4	0.00978796	0.0254829	0.0174153	NA
chr2	97533635	97534450	*	4	0.00979364	-0.0217704	0.000734114	SEMA4C
chr12	110687347	110687977	*	3	0.00979834	0.0274266	0.0076199	NA
chr12	49373240	49374710	*	7	0.00979994	-0.00885292	-0.00124509	WNT1
chr3	194905391	194906452	*	5	0.009801	0.0147025	-0.0029565	XXYLT1
chr11	71752705	71753240	*	4	0.00981151	-0.0268499	-0.0120695	NUMA1
chr13	111805314	111805930	*	7	0.00983862	0.024259	0.00637318	ARHGEF7
chr1	210501532	210502792	*	13	0.00983979	0.0207239	-0.00307056	HHAT
chr10	102469807	102470340	*	4	0.00984212	-0.0110535	-0.00541393	NA
chr6	169422647	169423797	*	5	0.00984251	0.0253496	0.016286	NA
chr6	71123675	71124075	*	6	0.00984267	-0.0247055	-0.0119992	FAM135A
chr17	79010968	79012396	*	5	0.00984899	0.0470834	0.00641317	BAIAP2;BAIAP2-DT
chr4	108745001	108745771	*	10	0.0098652	0.0174541	0.00514939	SGMS2
chr6	32115979	32116317	*	9	0.00988048	-0.0224788	-0.00665674	PPT2;PRRT1
chr8	135725874	135726595	*	4	0.00988931	0.0255031	0.0106093	ZFAT
chr16	88716846	88717989	*	16	0.00989041	-0.0257112	-0.00495318	CYBA
chr22	35795274	35795394	*	5	0.00989041	0.020568	0.0131019	MCM5
chr11	33758121	33759043	*	8	0.00989908	-0.0191049	-0.00674577	CD59
chr15	80215376	80216491	*	15	0.00990554	-0.0177792	-0.00319283	ST20;ST20-AS1;ST20-MTHFS
chr17	53341098	53343075	*	12	0.00990554	-0.0265774	-0.00560011	HLF
chr17	1421079	1421517	*	3	0.00990554	0.0239243	0.00905479	INPP5K;PITPNA;PITPNA-AS1
chr11	1967857	1968643	*	9	0.00993258	-0.0418892	-0.0045623	MRPL23
chr11	122525644	122526355	*	7	0.00995537	-0.0443591	-0.00393506	UBASH3B
chr1	112259992	112260326	*	3	0.00995721	0.0251594	0.0084305	NA
chr16	71929343	71930048	*	8	0.00996235	-0.0171569	-0.00161538	IST1
chr7	87257356	87258443	*	11	0.00997256	0.0288611	0.00195497	ABCB1;RUNDC3B
chr12	46386648	46387141	*	3	0.00997302	0.0455441	0.0206978	SCAF11
chr2	228497892	228498185	*	3	0.00997797	0.0385676	0.00837338	C2orf83
chr20	46286436	46286980	*	3	0.00997834	0.0169923	0.0031976	SULF2
chr19	3942158	3942969	*	5	0.0100004	0.0212339	0.00859088	NMRK2
chr16	27761089	27761488	*	3	0.0100004	0.0149137	-0.000805409	KATNIP
chr16	89022688	89023633	*	5	0.010015	-0.027085	-0.0144552	CBFA2T3
chr7	128488744	128488920	*	3	0.010015	0.0234028	0.0159008	FLNC
chr22	20863268	20864312	*	3	0.0100166	0.019692	0.0132144	MED15
chr6	109761938	109762635	*	8	0.010021	0.00548264	-0.00100856	PPIL6;SMPD2
chr16	1754752	1755402	*	3	0.010028	-0.0236159	0.00134001	MAPK8IP3
chr7	1552941	1553444	*	4	0.0100335	-0.0122929	-0.00793804	NA
chr6	7468364	7469052	*	6	0.0100407	-0.0327016	-0.024005	NA
chr1	24126017	24126641	*	6	0.0100471	0.0165429	0.00629174	GALE
chr15	96884100	96884532	*	4	0.0100471	-0.0234713	-0.0056633	NA
chr8	10382921	10383763	*	6	0.0100922	-0.0225818	-0.00385072	PRSS55
chr1	113525753	113526539	*	3	0.0101108	-0.0239401	-0.00955429	NA
chr9	125109046	125110034	*	4	0.0101135	0.0240558	0.011109	NA
chr17	5095165	5095970	*	10	0.0101275	-0.0168705	-0.00525693	LOC100130950;ZNF594
chr1	154155675	154156895	*	9	0.0101448	-0.0145992	-0.000922639	TPM3
chr7	116502333	116503366	*	12	0.0101637	-0.0197314	-0.0044912	CAPZA2
chr10	118924342	118924759	*	3	0.0101729	-0.0183179	-0.00579621	NA
chr16	2836681	2836845	*	4	0.0101748	0.0283736	0.0165924	PRSS33
chr1	38100732	38101266	*	7	0.0102421	0.0341685	0.00765064	RSPO1
chr3	4863817	4864036	*	3	0.0102433	-0.0248104	-0.0140907	ITPR1
chr17	46233714	46234525	*	6	0.0102433	0.02163	-0.0061796	MIR1203;SKAP1
chr21	40140783	40141756	*	4	0.0102485	0.0267992	0.00742905	LINC00114
chr14	100631741	100631897	*	3	0.0102505	0.0491294	0.0291664	NA
chr17	11143830	11144509	*	4	0.0102547	-0.0364375	-0.0126283	SHISA6
chr17	45726416	45727226	*	12	0.0102569	0.0225321	0.0017501	KPNB1
chr9	80647290	80647629	*	4	0.0102571	-0.00644998	-0.00258364	GNAQ
chr14	89506875	89507624	*	4	0.0102646	-0.0307458	-0.0139192	NA
chr1	40781617	40782458	*	5	0.0102701	0.0361462	0.0043685	COL9A2
chr13	20531619	20532174	*	4	0.0102744	-0.0126725	-0.000155063	ZMYM2
chr16	66994879	66995461	*	7	0.0102755	0.0232004	0.0117734	CES3
chr22	19512712	19513176	*	9	0.0102885	0.032936	0.0170973	CLDN5
chr17	79495006	79495953	*	9	0.0102966	-0.0307109	-0.0116353	FSCN2
chr6	43736827	43737749	*	5	0.0103002	0.0152225	0.00474967	VEGFA
chr2	227660067	227660451	*	3	0.0103088	0.0139347	0.0101237	IRS1
chr2	32502226	32503219	*	14	0.0103139	-0.0206552	-0.0018719	YIPF4
chr14	104639580	104640667	*	6	0.0103152	0.0158837	0.00706193	KIF26A
chr14	57278084	57278729	*	4	0.0103248	0.0409068	0.00864118	OTX2;OTX2-AS1
chr9	34956991	34958141	*	9	0.0103281	-0.0221853	0.00250821	PHF24
chr8	27449470	27449755	*	4	0.0103283	0.0207031	0.00540246	NA
chr7	73256360	73256761	*	4	0.0103283	0.0243231	0.0106445	METTL27
chr22	24950917	24951987	*	20	0.0103514	0.0121086	0.000315326	GUCD1;SNRPD3
chr8	26240309	26241120	*	12	0.0103598	0.0165575	0.00062874	BNIP3L
chr15	27111993	27112902	*	9	0.0103689	-0.0501572	-0.0117671	GABRA5;GABRB3
chr20	30073209	30073576	*	6	0.0103689	0.0387804	0.0235292	LINC00028
chr20	50179398	50180224	*	6	0.0103755	-0.0123012	0.000651203	NFATC2
chr11	64727184	64728252	*	4	0.0103804	-0.0270624	-0.0107407	MAJIN
chr7	2151462	2152625	*	5	0.0103847	-0.0253599	-0.00969318	MAD1L1
chr8	144610080	144611701	*	6	0.0103886	0.020848	0.00322599	ZC3H3
chr15	90030316	90030679	*	3	0.0103897	-0.0229144	-0.0200586	RHCG
chr6	30688035	30689568	*	27	0.0103957	0.0280245	0.00163218	MDC1;TUBB
chr17	3499165	3499671	*	3	0.0103996	0.0175436	0.0151754	TRPV1
chr1	156130293	156131379	*	4	0.0104069	-0.0172643	-0.00803745	SEMA4A
chr16	10133433	10133501	*	3	0.0104088	-0.0308181	-0.0191222	GRIN2A
chr5	59559062	59559236	*	4	0.0104136	-0.0162264	-0.0101221	PDE4D
chr14	78869751	78870232	*	6	0.0104193	-0.0425234	-0.0209407	NRXN3
chr3	31750433	31751191	*	5	0.0104193	-0.0223712	-0.00847722	OSBPL10;OSBPL10-AS1
chr7	127807832	127808848	*	5	0.0104439	-0.0262436	-0.00173945	NA
chr11	13983273	13984596	*	15	0.0104511	0.0424527	0.0144529	SPON1
chr8	141108607	141109731	*	5	0.0104538	-0.0308035	0.00245392	TRAPPC9
chr12	119616880	119617656	*	4	0.0104606	-0.0313975	-0.00772	HSPB8
chr20	30071726	30072118	*	3	0.0104737	0.0204393	0.0189499	LINC00028;REM1
chr12	81471194	81472177	*	14	0.0104816	-0.0125661	-0.00599488	ACSS3
chr6	96025679	96026116	*	4	0.0104816	0.017419	0.00649177	MANEA
chr16	1507634	1509206	*	7	0.0104921	-0.0527049	-0.0196357	CLCN7
[truncated: 2,684 more rows]

## Sheet: Suppl. Table 5
Supplemental Table 5 - Lifestyle specific KEGG pathway enrichment analysis
ID	Description	Gene ratio	Bg ratio	P-value	FDR	q-value	Gene ID	Count	Fold enrichment
hsa04724	Glutamatergic synapse	43/1682	114/8105	2.11944e-05	0.00690937	0.0056444	CACNA1D/GNG7/ADCY7/GRIN2A/SHANK2/ITPR1/GRIK4/PRKCA/GRIK1/GRM3/HOMER3/GRIK5/SLC38A1/PLA2G4D/GRM2/PLCB1/GRIN2D/GNAQ/GNG11/GRM6/GNAO1/GRIN2C/GRM1/GRK3/SLC38A2/GNG2/SLC1A7/JMJD7-PLA2G4B/GNG12/ADCY1/GNG13/DLGAP1/GRIN2B/PLD1/SLC1A6/GLUL/PRKCG/GRIK2/GRM4/ITPR3/PLCB3/GRIA4/GNAS	43	1.81757
hsa04360	Axon guidance	58/1682	182/8105	0.000251346	0.0310486	0.0253642	SEMA7A/SEMA4B/BMP7/WNT5B/PLCG1/EPHB4/PLCG2/RGMA/PLXNA1/SEMA4C/PLXNB2/DPYSL2/PRKCA/MYL5/RAC2/SEMA4A/EFNA2/SEMA5B/SRGAP3/PIK3R1/RGS3/PARD6G/PAK1/DPYSL5/SEMA4G/LRRC4C/ABLIM2/SEMA6C/ROBO3/PIK3CB/UNC5A/PRKCZ/RHOD/EPHB2/UNC5C/NCK2/SEMA3F/LIMK1/SEMA3D/MET/BOC/SEMA6D/EFNA1/CAMK2D/TRPC3/WNT5A/MYL12B/NFATC2/NTNG2/ROBO1/SEMA4F/SEMA3A/EPHB3/RASA1/EPHA5/PAK4/SLIT2/KRAS	58	1.53562
hsa05226	Gastric cancer	49/1682	149/8105	0.000328055	0.0310486	0.0253642	WNT5B/TGFB2/AXIN1/FGF5/AKT3/CTNNA2/SOS1/WNT7B/SHC2/DVL1/TGFB1/FGFR2/SMAD3/PIK3R1/WNT11/FGF4/CCND1/FGF9/JUP/TCF7L2/APC2/LRP5/PIK3CB/WNT1/FGF3/MUC2/RXRA/CDKN1B/SMAD2/WNT9A/MET/HGF/TERT/WNT5A/WNT2B/POLK/GADD45A/TCF7/SHC4/FGF17/FGF23/GRB2/RARB/RXRG/CDKN1A/APC/ABCB1/KRAS/RXRB	49	1.58466
hsa04550	Signaling pathways regulating pluripotency of stem cells	47/1682	143/8105	0.000436657	0.0310486	0.0253642	WNT5B/IGF1R/KLF4/AXIN1/MYF5/AKT3/FGFR3/WNT7B/PCGF3/INHBA/DVL1/FGFR2/SMAD3/PIK3R1/WNT11/PCGF1/ZFHX3/DLX5/BMP4/JARID2/APC2/SMAD1/PAX6/PIK3CB/WNT1/OTX1/SMAD2/MEIS1/WNT9A/ACVR1/FGFR1/ISL1/INHBB/ID4/WNT5A/ACVR1B/WNT2B/REST/ID2/TCF7/BMI1/COMMD3-BMI1/GRB2/PCGF5/APC/KRAS/MAPK14	47	1.58376
hsa05225	Hepatocellular carcinoma	53/1682	168/8105	0.000597918	0.0310486	0.0253642	WNT5B/PLCG1/IGF1R/TGFB2/PLCG2/AXIN1/AKT3/PHF10/IGF2/SOS1/PRKCA/BCL2L1/WNT7B/SHC2/DVL1/TGFB1/SMAD3/DPF1/PIK3R1/CDK6/WNT11/CCND1/TCF7L2/APC2/LRP5/PIK3CB/WNT1/SMAD2/DPF3/SMARCA4/WNT9A/MET/HGF/TERT/ARID1B/GSTM3/KEAP1/WNT5A/WNT2B/POLK/CDKN2A/GADD45A/TCF7/SHC4/NFE2L2/SMARCE1/PRKCG/GRB2/TXNRD2/CDKN1A/APC/KRAS/CDK4	53	1.52018
hsa05202	Transcriptional misregulation in cancer	59/1682	192/8105	0.000640106	0.0310486	0.0253642	PBX3/CEBPE/ETV6/IGF1R/PTCRA/PPARG/ASPSCR1/RARA/BCL2L1/CCNT2/RUNX1/CD14/ZBTB16/PAX8/JUP/PAX5/SMAD1/RUNX1T1/BCL11B/IL6/H3C10/RXRA/ELK4/SLC45A3/MAF/CDKN1B/MEIS1/WT1/DEFA4/NFKB1/MET/ETV4/NTRK1/H3C3/DEFA6/MDM2/CD40/POLK/ID2/GADD45A/TRAF1/SIX1/NFKBIZ/CCNA1/DUSP6/BMI1/COMMD3-BMI1/HMGA2/LDB1/CDK14/JMJD1C/SPINT1/RXRG/HOXA10/CDKN1A/RUNX2/HOXA9/RXRB/HOXA11	59	1.48074
hsa04935	Growth hormone synthesis, secretion and action	40/1682	119/8105	0.000688667	0.0310486	0.0253642	CACNA1D/PLCG1/ADCY7/SOCS3/PLCG2/IRS1/AKT3/ITPR1/SOS1/PRKCA/SHC2/CREBBP/PIK3R1/SSTR2/MAP2K3/CREB3L3/PLCB1/GNAQ/SSTR5/PIK3CB/SOCS2/SOCS1/SST/IRS2/CRKL/ADCY1/MAPK8/SHC4/JUNB/STAT1/MAP2K6/GHR/PRKCG/GRB2/ITPR3/PLCB3/GNAS/KRAS/MAPK14/ATF6B	40	1.61972
hsa05223	Non-small cell lung cancer	27/1682	72/8105	0.000776714	0.0310486	0.0253642	PLCG1/PLCG2/KIF5C/AKT3/SOS1/PRKCA/PIK3R1/CDK6/CCND1/PIK3CB/RXRA/MET/HGF/RASSF5/ALK/POLK/CDKN2A/GADD45A/KIF5B/PRKCG/GRB2/RARB/RXRG/CDKN1A/KRAS/CDK4/RXRB	27	1.807
hsa04015	Rap1 signaling pathway	63/1682	210/8105	0.000857171	0.0310486	0.0253642	F2RL3/PLCG1/ADCY7/VEGFC/IGF1R/GRIN2A/VAV2/RAP1A/ADORA2B/FGF5/AKT3/EVL/PRKCA/FGFR3/RAC2/EFNA2/THBS1/FGFR2/PIK3R1/SKAP1/PARD6G/FGF4/ADORA2A/CTNND1/ITGB2/FGF9/MAP2K3/PDGFRA/PLCB1/ITGAL/GNAQ/PIK3CB/FGF3/PRKCZ/RALGDS/GNAO1/VASP/PDGFC/FGFR1/VEGFA/LCP2/PRKD2/PFN1/MET/HGF/VAV3/EFNA1/RAP1GAP/RASSF5/CRKL/ADCY1/GRIN2B/MAGI2/FGF17/FGF23/MAP2K6/KITLG/PRKCG/PLCB3/GNAS/KRAS/RAPGEF3/MAPK14	63	1.4456

## Sheet: Suppl. Table 6
Supplemental Table 6 - Differentially Methylated Regions (DMRs) of the life style subscores
Chromosome	Start	End	UCSC RefGene name	Number CpGs	Min. smoothed FDR	Mean difference	Number CpGs	Min. smoothed FDR	Mean difference	Number CpGs	Min. smoothed FDR	Mean difference	Number CpGs	Min. smoothed FDR	Mean difference	Number CpGs	Min. smoothed FDR	Mean difference	Number CpGs	Min. smoothed FDR	Mean difference	Number CpGs	Min. smoothed FDR	Mean difference
							Alcohol adjusted			BMI adjusted			Physical activity adjusted			Age adjusted			Diet adjusted			Smoking adjusted
chr6	74289464	74290516	-	4	0.000823766	0.0115174	-	-	-	4	0.00106511	0.0113137	-	-	-	4	0.00114947	0.0110268	-	-	-	-	-	-
chr7	28998009	28998860	TRIL	11	0.00868204	-0.00121795	-	-	-	11	0.0100114	-0.00129553	-	-	-	11	0.0108646	-0.00132663	-	-	-	-	-	-
chr5	368394	368843	AHRR	3	4.02307e-05	0.0242632	3	0.000360628	0.0271881	3	4.12482e-05	0.0244518	3	0.00891718	0.0732606	3	1.81559e-05	0.0249769	-	-	-	-	-	-
chr9	138985942	138986379	NACC2	4	0.00726605	0.00957173	-	-	-	4	0.00821558	0.00958652	-	-	-	4	0.00642865	0.00972685	-	-	-	-	-	-
chr1	222011091	222011349	-	4	0.00335345	-0.0133344	-	-	-	4	0.00426658	-0.0130942	-	-	-	4	0.00447302	-0.0127195	-	-	-	-	-	-
chr18	76737888	76739120	SALL3	10	0.000956068	0.000863223	-	-	-	-	-	-	-	-	-	-	-	-	-	-	-	-	-	-
chr3	147072402	147073118	-	5	0.0046655	-0.012422	-	-	-	5	0.00589456	-0.0122968	-	-	-	5	0.00667185	-0.0121238	-	-	-	-	-	-
chr7	16505094	16506521	SOSTDC1	9	1.24992e-08	-0.0298111	-	-	-	9	1.02056e-08	-0.03008	-	-	-	9	2.54769e-08	-0.029483	-	-	-	-	-	-
chr3	159482413	159483186	IQCJ-SCHIP1
chr20	52789646	52791541	CYP24A1	15	0.00879908	-0.00544116	-	-	-	-	-	-	-	-	-	-	-	-	-	-	-	-	-	-
chr11	70439937	70440910	SHANK2	5	0.0025398	-0.00129991	5	0.00339268	-0.00322311	5	0.00274725	-0.00121328	-	-	-	5	0.00240928	-0.00144387	-	-	-	-	-	-
chr12	22590017	22590199	-	3	0.000344944	0.0267657	3	0.000410992	0.0350835	3	0.000455746	0.0265153	3	0.0366125	0.0745565	3	0.000305865	0.0270549	-	-	-	-	-	-
chr9	137978190	137979399	OLFM1	9	5.64985e-05	-0.0184127	-	-	-	9	7.84326e-05	-0.018254	-	-	-	-	-	-	-	-	-	-	-	-
chr5	2756361	2757802	IRX2	7	9.21196e-05	-0.00657869	-	-	-	7	0.000117834	-0.00655557	-	-	-	7	9.31826e-05	-0.00653133	-	-	-	-	-	-
chr2	88751158	88752836	FOXI3	13	0.00115883	0.0023488	-	-	-	-	-	-	-	-	-	13	0.000675498	0.00256771	-	-	-	-	-	-
chr11	65149417	65150358	FRMD8
chr15	68522181	68523155	CLN6	9	0.000137223	0.00808354	-	-	-	9	0.00019312	0.00803053	-	-	-	9	0.000161999	0.00799786	-	-	-	-	-	-
chr6	32764865	32765402	-	14	0.000218996	-0.00470681	-	-	-	14	0.000321612	-0.00465252	-	-	-	14	0.000379792	-0.00472096	14	0.0256443	-0.00573635	-	-	-
chr19	42873162	42873953	MEGF8	8	0.0019684	0.00676488	-	-	-	8	0.0021855	0.00675122	-	-	-	8	0.00226337	0.00680449	-	-	-	-	-	-
chr14	106015750	106016106	-	3	0.00619968	0.00689657	-	-	-	3	0.00705373	0.00696386	-	-	-	3	0.0060935	0.00695636	-	-	-	-	-	-
chr9	35689475	35690395	TPM2	8	0.00558847	0.0123545	-	-	-	8	0.00631256	0.0123125	-	-	-	8	0.00408873	0.0126508	-	-	-	-	-	-
chr7	2082255	2083583	MAD1L1	9	0.00201604	0.00467599	-	-	-	9	0.00248479	0.00461543	-	-	-	9	0.00160316	0.00484887	-	-	-	-	-	-
chr3	194868427	194868843	XXYLT1
chr1	211652276	211652741	RD3	4	0.00105994	-0.0251021	-	-	-	4	0.00112281	-0.0251579	-	-	-	4	0.00157278	-0.0247621	-	-	-	-	-	-
chr6	78172192	78174286	HTR1B	15	0.00522797	-0.00432144	-	-	-	15	0.0066776	-0.00426163	-	-	-	15	0.00748541	-0.00418517	-	-	-	-	-	-
chr18	78005180	78006141	PARD6G	12	0.00801442	-0.0101942	-	-	-	12	0.0101507	-0.0100944	-	-	-	12	0.00833299	-0.0104802	-	-	-	-	-	-
chr3	157217187	157218259	VEPH1	13	0.000191495	-0.00597931	-	-	-	13	0.0002552	-0.00593831	-	-	-	13	0.000194682	-0.00605302	-	-	-	-	-	-
chr12	96336121	96337004	AMDHD1
chr1	19600141	19601069	AKR7L	8	0.000341046	-0.0247988	-	-	-	8	0.000179416	-0.0253376	-	-	-	8	0.00017818	-0.0253524	-	-	-	-	-	-
chr19	49636270	49636594	PPFIA3	3	0.00527382	0.0292405	-	-	-	3	0.00543358	0.029322	-	-	-	3	0.00323845	0.030102	-	-	-	-	-	-
chr2	242003078	242003549	SNED1	3	0.00452696	-0.0282939	-	-	-	3	0.00513437	-0.0282809	-	-	-	3	0.00479488	-0.0283566	-	-	-	-	-	-
chr6	108444105	108445534	-	9	0.000634718	-0.0229392	9	0.000920336	-0.0264867	9	0.000921458	-0.0225969	-	-	-	9	0.000498734	-0.0232555	-	-	-	-	-	-
chr2	118980919	118981783	-	5	0.00799182	-0.00232869	-	-	-	5	0.0093674	-0.00228055	-	-	-	5	0.00899279	-0.00255711	-	-	-	-	-	-
chr11	76571458	76571610	ACER3	5	0.00805662	0.00659527	-	-	-	5	0.00951601	0.00655046	-	-	-	5	0.00670874	0.00682328	-	-	-	-	-	-
chr1	42384564	42385941	HIVEP3	6	7.07403e-07	-0.0288612	-	-	-	6	9.91293e-07	-0.0287823	-	-	-	-	-	-	-	-	-	-	-	-
chr7	1882776	1883760	MAD1L1
chr1	155880507	155881569	RIT1	9	0.00803073	-0.0051606	-	-	-	9	0.0099273	-0.00517887	-	-	-	9	0.00868353	-0.00524296	-	-	-	-	-	-
chr13	113121107	113121632	-	4	0.0057698	0.0087651	-	-	-	-	-	-	-	-	-	4	0.00636491	0.00884354	-	-	-	-	-	-
chr10	135190860	135192232	ECHS1
chr6	23177275	23178052	-	5	0.000579664	-0.0154478	5	0.00508331	-0.0202117	5	0.000699633	-0.0151096	-	-	-	5	0.000588523	-0.0157137	-	-	-	-	-	-
chr19	2774149	2775228	SGTA	7	0.000518356	0.00978616	-	-	-	7	0.00059134	0.00987385	-	-	-	7	0.000810031	0.00953506	-	-	-	-	-	-
chr20	47895899	47897260	SNORD12
chr17	4079262	4079652	ANKFY1	4	0.00167318	-0.0196085	-	-	-	4	0.00180441	-0.019697	-	-	-	4	0.00132235	-0.0197205	-	-	-	-	-	-
chr1	28831782	28832782	RCC1
chr2	160472660	160473496	BAZ2B	8	0.00415461	-0.0108272	-	-	-	8	0.00552577	-0.0105489	-	-	-	8	0.00653417	-0.0104133	-	-	-	-	-	-
chr3	12392792	12393021	PPARG	3	0.00557574	-0.0126913	-	-	-	3	0.00689073	-0.0125551	-	-	-	3	0.00557455	-0.0129185	-	-	-	-	-	-
chr14	23586582	23586886	CEBPE	3	0.00254089	-0.0156003	-	-	-	3	0.00313701	-0.0153326	-	-	-	3	0.00209611	-0.0159074	-	-	-	-	-	-
chr14	75469661	75470314	EIF2B2	5	0.00544324	0.00110896	-	-	-	5	0.00642764	0.00105033	-	-	-	5	0.00542376	0.000968419	-	-	-	-	-	-
chr1	209779784	209779995	CAMK1G	3	0.00251787	0.0110662	-	-	-	3	0.0029601	0.0111017	-	-	-	3	0.00316711	0.0109327	-	-	-	-	-	-
chr10	92979600	92980627	PCGF5	15	0.00458147	-0.00375399	-	-	-	15	0.00605669	-0.00376789	-	-	-	15	0.00564447	-0.00379355	-	-	-	-	-	-
chr1	120255318	120256112	PHGDH	5	0.000144926	0.017892	-	-	-	5	0.000172793	0.0174934	-	-	-	5	0.000247527	0.0175648	-	-	-	-	-	-
chr20	642436	645199	SCRT2
chr3	11195673	11196445	HRH1	7	0.00658267	0.000541813	-	-	-	7	0.00641649	0.000657723	7	0.00633276	-0.00873487	7	0.00638803	0.000659821	-	-	-	-	-	-
chr9	841067	841850	DMRT1	8	0.00486829	0.00475689	-	-	-	8	0.00573002	0.00474248	-	-	-	8	0.00588577	0.00488106	-	-	-	-	-	-
chr12	133464665	133465592	CHFR	11	0.000435526	0.00324137	-	-	-	-	-	-	-	-	-	11	0.000510798	0.00323714	-	-	-	-	-	-
chr11	101743355	101744168	-	5	0.00899783	0.00437305	-	-	-	5	0.0104031	0.00431549	-	-	-	5	0.0104664	0.00394347	-	-	-	-	-	-
chr16	86011615	86012573	-	7	0.00103007	-0.0103272	-	-	-	7	0.00143047	-0.0102253	-	-	-	7	0.00143991	-0.0102565	7	0.00060287	-0.0186424	-	-	-
chr9	131083986	131085530	COQ4
chr8	142401373	142403574	-	9	0.0078681	0.0182508	-	-	-	9	0.00887663	0.0180498	-	-	-	9	0.0115524	0.0178372	-	-	-	-	-	-
chr19	55013104	55013954	LAIR2	7	0.000906925	-0.0178915	-	-	-	7	0.000977972	-0.0179805	-	-	-	7	0.00117218	-0.0178119	-	-	-	-	-	-
chr14	96505296	96505874	C14orf132	13	0.00705179	-0.000447002	-	-	-	13	0.00831728	-0.000396729	-	-	-	13	0.00791853	-0.000359177	-	-	-	-	-	-
chr21	45936193	45937406	TSPEAR
chr15	89973756	89974397	-	6	0.00937735	-0.00801185	-	-	-	6	0.0101931	-0.0080585	-	-	-	6	0.0105202	-0.00810601	-	-	-	-	-	-
chr13	41935539	41936259	NAA16	3	0.00580779	-0.0147073	-	-	-	3	0.00711339	-0.014551	-	-	-	3	0.00546129	-0.0146686	-	-	-	-	-	-
chr14	88788343	88789655	KCNK10	12	1.66746e-05	-0.0127004	-	-	-	12	2.04632e-05	-0.0126738	-	-	-	12	2.49749e-05	-0.0125158	-	-	-	-	-	-
chr12	93835624	93837247	UBE2N	14	0.00159652	-0.00127943	-	-	-	14	0.00195973	-0.00129456	-	-	-	14	0.001018	-0.00140984	-	-	-	-	-	-
chr11	60282398	60282972	MS4A13	12	0.00814556	0.0108362	-	-	-	12	0.0105436	0.0107202	12	0.0149667	0.0341376	12	0.00824834	0.0109835	-	-	-	-	-	-
chr1	983386	984428	AGRN	6	0.00209144	0.0121457	-	-	-	-	-	-	-	-	-	6	0.00240252	0.012393	-	-	-	-	-	-
chr20	13975439	13977219	MACROD2
chr10	102760724	102761169	LZTS2	3	0.000664826	-0.0103276	-	-	-	3	0.000703543	-0.010113	-	-	-	3	0.00091281	-0.010155	-	-	-	-	-	-
chr2	163625066	163625295	KCNH7	3	0.00423571	-0.0220828	3	0.028324	-0.0241433	3	0.00504043	-0.0219897	-	-	-	3	0.0033512	-0.0225102	-	-	-	-	-	-
chr15	42119684	42120681	JMJD7
chr6	31632171	31634890	C6orf47
chr2	3652840	3654582	COLEC11	7	0.00512817	-0.00823531	-	-	-	7	0.00594861	-0.00826826	-	-	-	7	0.00562144	-0.00805792	-	-	-	-	-	-
chr14	76393953	76395305	TTLL5	3	0.000256606	-0.0153884	-	-	-	-	-	-	-	-	-	-	-	-	-	-	-	-	-	-
chr1	1713676	1714271	NADK	6	0.00387086	0.0133205	-	-	-	6	0.00469616	0.0132264	-	-	-	6	0.0028295	0.0136436	-	-	-	-	-	-
chr19	6534760	6535078	TNFSF9	5	0.00058806	0.0232851	-	-	-	5	0.000665747	0.0233356	5	0.00735	0.0794206	5	0.000287939	0.02396	-	-	-	-	-	-
chr6	29717475	29718119	HLA-F-AS1	5	0.00382598	0.00598489	-	-	-	5	0.00481125	0.00583476	-	-	-	5	0.00436796	0.00588738	-	-	-	-	-	-
chr10	81904244	81904814	PLAC9	3	0.00876682	-0.0104304	-	-	-	3	0.0102927	-0.0103484	-	-	-	3	0.00977432	-0.0103868	-	-	-	-	-	-
chr6	39196071	39197655	KCNK5	10	0.00050486	-0.00760008	-	-	-	10	0.000570964	-0.00767538	-	-	-	10	0.000402769	-0.00773455	-	-	-	-	-	-
chr12	54954337	54955143	PDE1B	6	4.17582e-06	-0.0146638	-	-	-	6	6.20722e-06	-0.0145173	-	-	-	6	6.22256e-06	-0.0144621	-	-	-	-	-	-
chr6	159240453	159241461	EZR
chr14	105131910	105132869	-	7	0.000865208	0.0062326	-	-	-	7	0.00109032	0.00614573	-	-	-	7	0.00094323	0.00616653	-	-	-	-	-	-
chr19	45909124	45910448	POLR1G
chr17	27892866	27893731	ABHD15
chr11	831584	832821	CD151
chr20	62130111	62131189	EEF1A2	7	0.00760421	-0.0111023	-	-	-	7	0.00998655	-0.0111551	-	-	-	7	0.00605057	-0.0113016	-	-	-	-	-	-
chr10	118368264	118368986	PNLIPRP1	3	0.000228196	0.0238828	3	0.0016948	0.0285281	3	0.00030373	0.0237359	-	-	-	3	0.000173758	0.0241707	-	-	-	-	-	-
chr15	96909816	96911696	-	8	0.000536331	0.00438332	-	-	-	8	0.000639682	0.00435114	-	-	-	8	0.000645046	0.00497807	-	-	-	-	-	-
chr1	209957965	209958678	C1orf74	9	0.00617862	-0.00547486	-	-	-	-	-	-	-	-	-	-	-	-	-	-	-	-	-	-
chr6	28554680	28558113	ZBED9	46	0.00123976	-0.00255616	-	-	-	46	0.00155236	-0.00255169	-	-	-	46	0.00170766	-0.0024591	-	-	-	-	-	-
chr2	189158094	189158532	GULP1
chr7	96745696	96746356	SDHAF3	3	0.00147967	-0.00215857	-	-	-	3	0.00170591	-0.00224724	-	-	-	3	0.00192431	-0.00204059	-	-	-	-	-	-
chr1	19832006	19832487	-	3	0.00248701	-0.00633855	-	-	-	3	0.00309863	-0.00631548	-	-	-	3	0.00308027	-0.00643116	-	-	-	-	-	-
chr5	149545907	149546934	CDX1	8	0.00262419	0.0220376	-	-	-	8	0.00307781	0.0220036	8	0.00228999	0.0807287	8	0.00278508	0.0222386	-	-	-	-	-	-
chr4	89978251	89978732	FAM13A	7	0.000469395	-0.0120122	-	-	-	7	0.000618342	-0.0118529	-	-	-	7	0.000719042	-0.0117419	7	0.0288805	-0.0123655	-	-	-
chr4	18320820	18321251	-	4	1.35878e-05	-0.0300529	4	0.00190561	-0.0305485	4	1.87632e-05	-0.0298177	-	-	-	4	7.721e-06	-0.0303439	-	-	-	-	-	-
chr6	26205212	26205610	H4C5	4	0.00369078	-0.00240253	-	-	-	4	0.00454452	-0.00227855	-	-	-	4	0.00447635	-0.00256254	-	-	-	-	-	-
chr6	29974319	29975675	HLA-G
chr6	2999095	3000377	NQO2	14	0.000505326	-0.00992422	-	-	-	14	0.000729723	-0.00999301	-	-	-	-	-	-	-	-	-	-	-	-
chr13	107001538	107001893	-	4	0.00854365	-0.00698363	-	-	-	4	0.0105436	-0.0069291	-	-	-	4	0.0125617	-0.00671166	-	-	-	-	-	-
chr6	29454623	29455302	MAS1L	8	0.00316713	-0.00590803	-	-	-	-	-	-	-	-	-	8	0.00354911	-0.00594144	-	-	-	-	-	-
chr14	25045625	25046267	CTSG	6	0.00832443	-0.00616743	-	-	-	-	-	-	-	-	-	-	-	-	-	-	-	-	-	-
chr12	111618925	111619455	CUX2	8	0.00930442	-0.0129059	-	-	-	8	0.010914	-0.0129272	-	-	-	8	0.0129265	-0.0127478	-	-	-	-	-	-
chr11	94500612	94500965	AMOTL1	3	0.00810376	0.0199917	-	-	-	3	0.00982376	0.019905	-	-	-	3	0.0104182	0.0196696	-	-	-	-	-	-
chr20	44033595	44034880	DBNDD2
chr11	120195717	120197726	TLCD5	11	0.000160217	-0.00793428	-	-	-	-	-	-	-	-	-	-	-	-	-	-	-	-	-	-
chr17	27346732	27347260	-	6	0.000502104	0.0120532	-	-	-	6	0.000605919	0.0120662	-	-	-	6	0.000684401	0.0119772	6	0.0326221	0.0177191	-	-	-
chr10	118380116	118381044	PNLIPRP2	5	0.00439974	0.0184359	-	-	-	5	0.00498222	0.0184369	-	-	-	5	0.00468849	0.0185078	-	-	-	-	-	-
chr7	117512803	117513956	CTTNBP2	8	0.00244198	-0.00940871	-	-	-	8	0.00317155	-0.00931535	-	-	-	8	0.00385826	-0.00909829	-	-	-	-	-	-
chr19	51980685	51980908	CEACAM18	3	0.00763205	-0.0343463	-	-	-	3	0.00905545	-0.034293	-	-	-	3	0.00931682	-0.0337585	-	-	-	-	-	-
chr1	2344426	2346088	PEX10	18	4.42061e-05	0.00996722	-	-	-	-	-	-	-	-	-	-	-	-	-	-	-	-	-	-
chr5	175199915	175200576	-	7	0.00127561	-0.00589683	-	-	-	7	0.00158533	-0.00591722	-	-	-	7	0.00189117	-0.00587418	-	-	-	-	-	-
chr2	231737741	231737958	ITM2C	5	0.00512212	0.0120332	-	-	-	5	0.00633438	0.0118741	-	-	-	5	0.00726856	0.0112183	-	-	-	-	-	-
chr6	150070030	150070714	NUP43
chr3	49209160	49210221	KLHDC8B	3	0.00263942	0.0108103	-	-	-	-	-	-	-	-	-	3	0.00346012	0.0107674	-	-	-	-	-	-
chr14	35590656	35591840	PPP2R3C
chr6	74018833	74020214	KHDC1	11	0.00110081	0.000223751	-	-	-	11	0.00155758	0.000195778	-	-	-	11	0.00135011	0.000153185	-	-	-	-	-	-
chr10	13628544	13629624	PRPF18	9	0.00262725	-1.44199e-05	-	-	-	9	0.00276645	-2.30457e-05	-	-	-	9	0.00172296	-6.02326e-05	-	-	-	-	-	-
chr4	1684739	1686288	FAM53A	9	3.02823e-05	-0.00192546	-	-	-	9	3.78561e-05	-0.00183305	-	-	-	9	3.9415e-05	-0.00186576	-	-	-	-	-	-
chr7	48075568	48076004	C7orf57	5	0.00832623	-0.00863176	-	-	-	5	0.00889548	-0.00861212	-	-	-	5	0.0109783	-0.00831803	-	-	-	-	-	-
chr20	36530296	36531652	VSTM2L	9	0.00109001	-0.00656496	-	-	-	9	0.0014468	-0.00644754	-	-	-	9	0.00132275	-0.00653916	-	-	-	-	-	-
chr20	44746392	44747351	CD40	9	0.00817756	-0.00612039	-	-	-	9	0.00959445	-0.00611005	-	-	-	9	0.0079679	-0.00601029	-	-	-	-	-	-
chr1	32222440	32223040	ADGRB2	5	0.00455577	0.0104262	-	-	-	5	0.00538192	0.0104146	-	-	-	5	0.00626291	0.0104597	-	-	-	-	-	-
chr19	17932512	17933786	INSL3	4	0.000121474	0.0125996	-	-	-	-	-	-	-	-	-	4	6.06448e-05	0.012818	-	-	-	-	-	-
chr14	73392648	73394847	DCAF4	16	0.0011079	-0.000674173	-	-	-	-	-	-	-	-	-	16	0.000921464	-0.000604971	-	-	-	-	-	-
chr19	38916488	38917025	RASGRP4	6	0.0037274	-0.0041474	-	-	-	6	0.00463552	-0.00406595	-	-	-	6	0.00555487	-0.00407871	-	-	-	-	-	-
chr1	44430285	44430921	DPH2
chr3	13008800	13010184	IQSEC1	16	0.00584313	-0.00426227	-	-	-	-	-	-	-	-	-	-	-	-	-	-	-	-	-	-
chr11	64780701	64781842	ARL2
chr2	46465	47716	FAM110C	15	7.05514e-05	-0.0102878	-	-	-	15	0.000114018	-0.0102259	-	-	-	15	0.000127189	-0.00997995	-	-	-	-	-	-
chr10	45494806	45496315	ZNF22
chr3	184278268	184279593	EPHB3	11	0.00394686	-0.00194666	-	-	-	-	-	-	-	-	-	-	-	-	-	-	-	-	-	-
chr3	10362520	10363474	SEC13	10	0.00414121	-0.000244343	-	-	-	10	0.00507221	-0.000257219	-	-	-	10	0.00267795	-0.000327657	-	-	-	-	-	-
chr10	134062078	134062614	STK32C	4	0.000136013	-0.0253836	-	-	-	4	0.000179112	-0.0253153	-	-	-	4	0.000143703	-0.0253237	-	-	-	-	-	-
chr3	127006287	127006803	-	4	0.00829515	0.00223681	-	-	-	4	0.00910888	0.00217549	-	-	-	4	0.00886086	0.00241443	-	-	-	-	-	-
chr7	22893924	22894898	SNORD93	8	0.00659778	0.00530869	-	-	-	8	0.00719193	0.00514029	-	-	-	8	0.00522692	0.00513965	-	-	-	-	-	-
chr16	21963849	21965022	UQCRC2	13	0.00208175	-0.00632848	-	-	-	-	-	-	-	-	-	-	-	-	-	-	-	-	-	-
chr4	78978133	78979207	FRAS1	12	2.50495e-05	-0.00253735	-	-	-	12	3.68247e-05	-0.00251236	-	-	-	12	2.81749e-05	-0.00247627	-	-	-	-	-	-
chr10	45420821	45420996	TMEM72
chr2	33359059	33359688	LTBP1	11	0.00185796	-0.0097792	11	0.00848824	-0.0129633	11	0.00211208	-0.00979469	-	-	-	11	0.00158561	-0.0100551	-	-	-	-	-	-
chr17	79800859	79801920	P4HB	10	0.0056027	-0.00627067	-	-	-	10	0.00600484	-0.00626651	-	-	-	10	0.00594727	-0.00627741	-	-	-	-	-	-
chr17	76037035	76037562	TNRC6C	6	0.00238213	-0.0213935	-	-	-	6	0.00321917	-0.0211359	-	-	-	6	0.00393044	-0.020615	-	-	-	-	-	-
chr21	42538388	42539633	BACE2
chr21	46685154	46686430	POFUT2	6	0.00542445	0.00305926	-	-	-	6	0.00610955	0.0029749	-	-	-	6	0.00497856	0.00306875	-	-	-	-	-	-
chr22	39953557	39954239	-	5	0.00731919	-0.000777304	-	-	-	5	0.00904918	-0.000725765	-	-	-	5	0.0102577	-0.000766067	-	-	-	-	-	-
chr16	1071049	1072056	-	4	0.0091683	0.0181422	-	-	-	-	-	-	-	-	-	-	-	-	-	-	-	-	-	-
chr1	175985115	175986331	COP1	5	0.00537911	-0.00329463	-	-	-	-	-	-	-	-	-	-	-	-	-	-	-	-	-	-
chr19	14800564	14801245	ZNF333	10	0.0078548	-0.00595025	-	-	-	10	0.00983207	-0.00591769	-	-	-	10	0.00653417	-0.00607482	-	-	-	-	-	-
chr9	36738765	36739781	-	3	0.000995931	0.0133793	-	-	-	3	0.000998005	0.0129662	-	-	-	3	0.000765252	0.0136878	-	-	-	-	-	-
chr5	134180705	134182149	C5orf24	17	0.00120735	-0.00382945	-	-	-	17	0.00161306	-0.00379736	-	-	-	17	0.00105639	-0.00383013	-	-	-	-	-	-
chr3	71803339	71804859	EIF4E3
chr7	4874285	4875094	RADIL	8	0.00177121	0.0134381	-	-	-	-	-	-	8	0.00901817	0.0454323	8	0.00252962	0.0131241	-	-	-	-	-	-
chr1	22140769	22141400	LDLRAD2	6	0.00900511	0.0110172	-	-	-	6	0.0110678	0.0109469	-	-	-	6	0.0101157	0.0109403	-	-	-	-	-	-
chr11	2440032	2440386	TRPM5	3	0.0089513	0.0147166	-	-	-	3	0.0103351	0.0146267	-	-	-	3	0.0110405	0.0143121	-	-	-	-	-	-
chr14	22950395	22951393	-	6	0.00221695	-0.0182429	-	-	-	6	0.00272409	-0.0180976	-	-	-	6	0.00322946	-0.0178323	-	-	-	-	-	-
chr4	150998949	150999949	DCLK2	15	0.00727171	-0.00329637	-	-	-	-	-	-	-	-	-	-	-	-	-	-	-	-	-	-
chr2	136577303	136577747	LCT
chr22	31002362	31003655	PES1
chr12	62995960	62998134	LINC01465
chr22	35795274	35795394	MCM5	5	0.00989041	0.0131019	-	-	-	5	0.00906257	0.0132663	-	-	-	5	0.00900848	0.0131415	-	-	-	-	-	-
chr19	5210505	5210847	PTPRS	5	0.0062841	0.00946578	-	-	-	5	0.00678846	0.00950467	-	-	-	5	0.0055639	0.00975936	-	-	-	-	-	-
chr11	7597402	7598673	PPFIBP2	11	2.33381e-05	-0.0153304	-	-	-	11	3.17693e-05	-0.0152924	-	-	-	11	5.35241e-06	-0.0158799	-	-	-	-	-	-
chr2	106776571	106777215	UXS1	6	0.0052512	-0.00470356	-	-	-	6	0.00599402	-0.00474954	-	-	-	6	0.00490856	-0.00481354	-	-	-	-	-	-
chr7	984874	985784	ADAP1	9	0.00389534	0.0076486	-	-	-	-	-	-	-	-	-	-	-	-	-	-	-	-	-	-
chr17	37894014	37895886	GRB7	15	0.00144859	-0.0089849	-	-	-	-	-	-	-	-	-	-	-	-	-	-	-	-	-	-
chr12	752290	753199	NINJ2	9	0.00570763	0.00905612	-	-	-	9	0.00722466	0.00897795	-	-	-	9	0.00660747	0.00879018	-	-	-	-	-	-
chr5	138629998	138630502	MATR3	5	0.00804988	-0.00591069	-	-	-	5	0.0104111	-0.00595839	-	-	-	5	0.00877762	-0.00600879	-	-	-	-	-	-
chr4	86395989	86396765	ARHGAP24	14	1.80114e-05	-0.0109011	-	-	-	14	3.21391e-05	-0.0108382	-	-	-	14	2.57477e-05	-0.0107837	-	-	-	-	-	-
chr7	16625747	16626530	-	4	0.000861159	0.0287669	-	-	-	4	0.00105006	0.0287712	-	-	-	4	0.00103377	0.028729	-	-	-	-	-	-
chr7	1913505	1914523	MAD1L1	6	0.00610093	0.0117373	-	-	-	6	0.00759734	0.0116873	-	-	-	6	0.00857428	0.0116363	-	-	-	-	-	-
chr6	33286790	33291586	DAXX
chr20	13200685	13201551	ISM1	20	0.000391992	-0.0091232	-	-	-	20	0.000545615	-0.00905702	-	-	-	20	0.000660339	-0.00875856	-	-	-	-	-	-
chr12	50101027	50101564	FMNL3	6	0.000286796	-0.00776064	-	-	-	6	0.000311141	-0.00782055	-	-	-	6	0.000209957	-0.00787575	-	-	-	-	-	-
chr7	2701419	2701802	TTYH3	5	0.000958546	0.0180448	-	-	-	5	0.00119145	0.0180341	5	0.00127405	0.0632949	5	0.00128502	0.0180161	-	-	-	-	-	-
chr14	77247777	77248049	VASH1	5	2.75729e-05	0.0249646	-	-	-	5	3.57709e-05	0.024919	5	0.00744147	0.0820378	5	3.18015e-05	0.0252329	-	-	-	-	-	-
chr7	27142275	27144302	HOXA2	21	1.24936e-08	0.0200873	-	-	-	-	-	-	-	-	-	21	1.21299e-08	0.0201914	-	-	-	-	-	-
chr4	81187906	81189164	FGF5	6	0.000109505	-0.00325312	-	-	-	6	8.15863e-05	-0.00320034	-	-	-	6	0.000128923	-0.00328629	-	-	-	-	-	-
chr15	42840397	42841312	HAUS2
chr9	98314632	98316500	-	7	5.78535e-06	0.0072153	-	-	-	7	8.33126e-06	0.00719471	-	-	-	7	6.57707e-06	0.00721181	-	-	-	-	-	-
chr1	158223034	158223934	CD1A	5	0.0067735	-0.0084412	-	-	-	5	0.00793054	-0.00822501	-	-	-	5	0.00630936	-0.0083809	-	-	-	-	-	-
chr2	120005223	120005755	STEAP3	6	0.00548157	0.0131579	-	-	-	6	0.00693178	0.0130333	-	-	-	6	0.00770908	0.0128459	-	-	-	-	-	-
chr19	58962093	58963245	ZNF324B	13	7.94728e-07	-0.00033706	-	-	-	13	1.22038e-06	-0.000464391	-	-	-	13	9.21984e-07	-0.000455238	-	-	-	-	-	-
chr16	88547533	88547861	ZFPM1	4	0.000854763	0.0126092	4	0.0175516	0.0135752	4	0.000986309	0.0125801	-	-	-	4	0.000934531	0.0125967	-	-	-	-	-	-
chr16	62070306	62071129	CDH8	9	0.00800901	-0.00360269	-	-	-	9	0.00910888	-0.00351272	-	-	-	-	-	-	-	-	-	-	-	-
chr12	12848516	12850082	GPR19	14	0.00380382	0.00560612	-	-	-	14	0.0046047	0.00549351	-	-	-	14	0.0038363	0.00554398	-	-	-	-	-	-
chr13	112986575	112986978	-	5	0.00179654	-0.0241212	-	-	-	5	0.00213268	-0.02369	-	-	-	5	0.00260076	-0.0236738	-	-	-	-	-	-
chr2	203776148	203777060	CARF
chr5	150631895	150632733	GM2A	11	0.00333902	-0.012295	-	-	-	11	0.00442303	-0.0124133	-	-	-	11	0.0033512	-0.0124001	-	-	-	-	-	-
chr2	239036809	239037533	ESPNL	6	0.00647966	-0.0244824	-	-	-	6	0.00780697	-0.0244483	-	-	-	6	0.00912732	-0.0241177	6	0.00977009	-0.0432602	-	-	-
chr16	58540765	58541612	NDRG4	4	0.00442492	-0.00203055	-	-	-	4	0.00497428	-0.0021142	-	-	-	4	0.006332	-0.0021819	-	-	-	-	-	-
chr7	1990554	1992159	MAD1L1	10	0.00966625	0.00982129	-	-	-	-	-	-	-	-	-	10	0.0100467	0.00995573	-	-	-	-	-	-
chr16	66399746	66400599	CDH5	10	0.000217509	-0.00521182	-	-	-	10	0.000326825	-0.00513278	-	-	-	10	0.000259069	-0.00543253	-	-	-	-	-	-
chr21	42791867	42792703	MX1	11	0.00341194	0.00326119	-	-	-	11	0.00458884	0.00323578	-	-	-	11	0.00412539	0.00323274	-	-	-	-	-	-
chr20	2539517	2539876	TMC2	5	0.00333352	-0.0111411	-	-	-	5	0.00342421	-0.0112739	-	-	-	5	0.00293965	-0.011295	-	-	-	-	-	-
chr15	75018065	75020202	CYP1A1	28	1.06775e-12	0.0113649	-	-	-	-	-	-	-	-	-	28	8.51242e-13	0.0114054	-	-	-	-	-	-
chr16	86591940	86592652	MTHFSD	5	0.000120603	0.0174339	-	-	-	5	0.000153917	0.0173105	-	-	-	5	0.000104662	0.0176557	-	-	-	-	-	-
chr5	134364583	134364968	C5orf66
chr1	150551925	150552817	MCL1	17	0.00635792	-0.00154206	-	-	-	17	0.00807177	-0.00157059	-	-	-	17	0.00722143	-0.00175408	-	-	-	-	-	-
chr1	10709185	10711695	CASZ1	10	0.000780283	-0.0176933	-	-	-	10	0.000804166	-0.0178117	-	-	-	10	0.000425458	-0.0188769	-	-	-	-	-	-
chr6	31124978	31126284	CCHCR1
chr5	16179012	16180419	MARCHF11	16	0.00141058	-0.00955819	-	-	-	-	-	-	-	-	-	-	-	-	-	-	-	-	-	-
chr9	139096080	139096889	LHX3	5	0.00756722	-0.014586	-	-	-	5	0.00930413	-0.0142938	-	-	-	-	-	-	-	-	-	-	-	-
chr5	1227968	1229127	SLC6A18	5	0.00189688	-0.0209213	-	-	-	5	0.00149797	-0.0213083	-	-	-	5	0.00226646	-0.0208092	-	-	-	-	-	-
chr4	88312323	88313064	HSD17B11	10	0.00586551	-0.012706	-	-	-	10	0.00723513	-0.0127699	-	-	-	10	0.00570807	-0.0129917	-	-	-	-	-	-
chr10	22765645	22766320	-	5	0.000656812	0.0187391	-	-	-	5	0.000746405	0.0187225	-	-	-	5	0.000523144	0.0190991	-	-	-	-	-	-
chr4	154605468	154606177	TLR2	3	0.000167064	-0.00255573	3	2.86524e-05	0.00093235	3	0.000207847	-0.00220239	-	-	-	3	0.000219229	-0.00266155	-	-	-	-	-	-
chr8	11302983	11303067	FAM167A	3	0.00634182	0.0180394	-	-	-	3	0.00728451	0.0180018	-	-	-	3	0.00652841	0.0179699	-	-	-	-	-	-
chr13	112861499	112862112	-	4	0.00607354	-0.0291872	-	-	-	4	0.00755572	-0.0289589	-	-	-	4	0.00598386	-0.029561	-	-	-	-	-	-
chr5	1881655	1883514	IRX4	11	0.0031751	1.5268e-05	-	-	-	11	0.00404867	2.80946e-05	-	-	-	11	0.00317538	0.000354451	-	-	-	-	-	-
chr2	154335184	154336401	RPRM	16	0.00150949	-0.00291657	-	-	-	16	0.00217247	-0.00293612	-	-	-	16	0.00166993	-0.00311934	-	-	-	-	-	-
chr12	96252066	96253460	SNRPF	17	0.00017332	0.00377539	-	-	-	17	0.000248522	0.00377855	-	-	-	17	0.000229622	0.00368613	-	-	-	-	-	-
chr11	66631012	66631894	PC	6	0.00852554	0.00978217	-	-	-	6	0.00925292	0.00973583	-	-	-	6	0.00863814	0.00983365	-	-	-	-	-	-
chr7	158512380	158512671	-	4	0.00492812	-0.0172579	-	-	-	4	0.00575757	-0.0173663	-	-	-	4	0.0063227	-0.0171876	4	0.025898	-0.0301584	-	-	-
chr4	163084858	163085697	FSTL5	12	2.82004e-06	-0.00731202	12	0.000100412	-0.00913171	12	4.08329e-06	-0.00729216	-	-	-	12	6.86841e-06	-0.00711282	-	-	-	-	-	-
chr14	64760831	64761822	ESR2	11	0.0035587	-0.00444903	-	-	-	11	0.00466392	-0.00446403	-	-	-	11	0.00240928	-0.00465244	-	-	-	-	-	-
chr2	196520930	196522377	SLC39A10	18	0.00923189	0.00220968	-	-	-	-	-	-	-	-	-	18	0.00883918	0.00225969	-	-	-	-	-	-
chr5	176326365	176327557	HK3	7	0.00358663	-0.00168689	-	-	-	7	0.00458302	-0.00162491	-	-	-	-	-	-	-	-	-	-	-	-
chr19	14042840	14044197	PODNL1	5	0.00164374	0.014966	-	-	-	5	0.00196433	0.0150075	-	-	-	5	0.00156739	0.0151273	-	-	-	-	-	-
chr10	45359611	45360313	TMEM72-AS1	5	0.000585616	-0.0236585	-	-	-	5	0.000781727	-0.0234843	-	-	-	5	0.0008176	-0.0234553	-	-	-	-	-	-
chr1	17914070	17914803	ARHGEF10L	4	0.000108715	0.0139512	-	-	-	4	0.000130808	0.0139419	4	0.00218938	0.0240778	4	0.000141005	0.0139372	-	-	-	-	-	-
chr19	7561739	7562555	TEX45	7	0.000447862	-0.00454215	-	-	-	7	0.000584753	-0.00447302	-	-	-	7	0.000428932	-0.00468671	-	-	-	-	-	-
chr7	27208577	27210940	HOXA10
chr7	30959709	30960418	AQP1	5	0.00545834	-0.00859139	-	-	-	5	0.006841	-0.00852815	-	-	-	5	0.00480995	-0.00902681	-	-	-	-	-	-
chr1	25298480	25298996	-	3	0.00137738	0.00751394	-	-	-	3	0.00150946	0.00766106	-	-	-	3	0.00160296	0.00753767	-	-	-	-	-	-
chr1	67773128	67773725	IL12RB2	6	0.00504754	-0.00420672	-	-	-	-	-	-	-	-	-	6	0.00632618	-0.00421586	-	-	-	-	-	-
chr22	47022471	47023209	GRAMD4	8	0.00852554	0.0137212	-	-	-	8	0.0111399	0.0135411	-	-	-	8	0.0101757	0.0135916	-	-	-	-	-	-
chr17	42295591	42296315	UBTF	11	0.00444298	-0.00719069	-	-	-	11	0.0050849	-0.00710539	-	-	-	11	0.00309701	-0.00705696	-	-	-	-	-	-
chr17	40260053	40260548	DHX58	5	0.0095101	0.00270886	-	-	-	5	0.00976592	0.00271353	-	-	-	5	0.00845391	0.00268072	-	-	-	-	-	-
chr9	139871820	139872839	LCNL1
chr3	74662850	74663024	-	3	0.0081221	0.0212823	-	-	-	3	0.00961158	0.0211248	-	-	-	3	0.0109258	0.0206685	3	0.000143771	0.0440125	-	-	-
chr8	21988724	21989531	HR	7	0.0010764	0.0126822	-	-	-	-	-	-	-	-	-	7	0.000970031	0.0126759	-	-	-	-	-	-
chr3	196157895	196158975	UBXN7	7	0.00513906	-0.00401927	-	-	-	-	-	-	-	-	-	7	0.00722472	-0.00406228	-	-	-	-	-	-
chr12	122442301	122443562	-	4	0.00283236	-0.0237231	-	-	-	-	-	-	-	-	-	-	-	-	-	-	-	-	-	-
chr6	31465344	31466722	MICB	19	0.00194374	0.000120115	-	-	-	19	0.00213268	0.000168529	-	-	-	19	0.0016792	0.000159437	-	-	-	-	-	-
chr18	77960683	77960807	PARD6G	4	0.00945959	0.0170042	-	-	-	4	0.0112229	0.0168502	-	-	-	4	0.0111475	0.0167705	-	-	-	-	-	-
chr4	56023423	56024434	-	6	0.0032251	0.0308317	-	-	-	6	0.00439917	0.0303046	-	-	-	6	0.00506845	0.0302193	-	-	-	-	-	-
chr14	65380577	65381608	CHURC1
chr6	32820355	32822043	PSMB9
chr19	10697690	10698384	AP1M2	9	0.0010733	0.0172503	-	-	-	9	0.00135717	0.0172182	-	-	-	9	0.000598957	0.0179056	-	-	-	-	-	-
chr2	238768032	238769419	RAMP1	9	0.00301128	0.0138151	-	-	-	-	-	-	-	-	-	-	-	-	-	-	-	-	-	-
chr10	94831650	94834219	CYP26A1	19	0.00907629	-0.000525959	-	-	-	-	-	-	-	-	-	19	0.00711758	-0.000501011	-	-	-	-	-	-
chr13	39260874	39262298	FREM2	11	0.00468378	-0.00323653	-	-	-	11	0.00529339	-0.00319391	-	-	-	-	-	-	-	-	-	-	-	-
chr9	129676656	129677882	RALGPS1	11	0.00611823	-0.00950637	-	-	-	-	-	-	-	-	-	-	-	-	-	-	-	-	-	-
chr15	67546975	67548075	AAGAB
chr2	108994116	108994528	SULT1C4	7	0.00931704	-0.0103051	-	-	-	7	0.0117636	-0.0102456	-	-	-	7	0.0140996	-0.00998132	-	-	-	-	-	-
chr2	220197274	220197989	RESP18	6	0.000661508	-0.00545241	-	-	-	6	0.000692051	-0.00539986	-	-	-	6	0.000531445	-0.00582991	-	-	-	-	-	-
chr13	51417469	51418614	DLEU7
chr18	3593461	3595113	DLGAP1
chr2	43188851	43189254	-	3	0.00517771	-0.0118644	-	-	-	3	0.00603559	-0.0117116	-	-	-	3	0.00670208	-0.0114405	-	-	-	-	-	-
chr16	2770211	2771425	PRSS27	10	7.48836e-05	0.00332711	-	-	-	10	7.8185e-05	0.00336756	-	-	-	10	6.84947e-05	0.00340434	-	-	-	-	-	-
chr21	38069950	38071688	SIM2	16	0.000953731	-0.000128521	-	-	-	16	0.00108228	-8.57066e-05	-	-	-	16	0.00082265	-1.18705e-05	-	-	-	-	-	-
chr11	32451461	32452839	WT1
chr7	2646782	2648785	IQCE	12	0.00737419	0.00528017	-	-	-	-	-	-	-	-	-	-	-	-	-	-	-	-	-	-
chr12	3361725	3361996	TSPAN9	3	0.00445093	-0.00257426	-	-	-	3	0.0053174	-0.00255204	-	-	-	3	0.00333412	-0.00318976	-	-	-	-	-	-
chr2	66664345	66665027	MEIS1
chr22	31217230	31217665	OSBP2	3	0.00911565	0.0132348	-	-	-	3	0.010866	0.0131605	-	-	-	3	0.0100427	0.0131859	-	-	-	-	-	-
chr5	35924618	35925474	CAPSL	4	0.0049017	-0.00335053	-	-	-	4	0.00606107	-0.00336009	-	-	-	4	0.00533204	-0.00339004	-	-	-	-	-	-
chr14	61787418	61788345	PRKCH	10	0.00148771	0.00269469	-	-	-	10	0.00193474	0.00266264	-	-	-	10	0.0013327	0.0026503	-	-	-	-	-	-
chr4	24914441	24914970	CCDC149	8	0.0033285	-0.010722	-	-	-	8	0.00413941	-0.0107923	-	-	-	8	0.00424614	-0.0106003	-	-	-	-	-	-
chr1	12508973	12509707	VPS13D	4	0.00428072	-0.0174454	-	-	-	4	0.0050855	-0.0173749	-	-	-	4	0.00414205	-0.0175309	-	-	-	-	-	-
chr4	183245061	183245618	TENM3	5	0.00569473	-0.00158816	-	-	-	5	0.00623375	-0.0016104	5	0.0054866	0.000391107	5	0.00445685	-0.00175516	-	-	-	-	-	-
chr19	6425207	6425737	KHSRP	4	0.00960154	0.00333132	-	-	-	4	0.0111926	0.00312769	-	-	-	4	0.0109627	0.00350034	-	-	-	-	-	-
chr20	37359533	37359998	-	5	0.000168468	-0.000250261	-	-	-	5	0.00021141	-0.000241921	-	-	-	5	0.000214084	-0.000284149	5	0.00803455	-0.00221523	-	-	-
chr21	44817305	44817925	-	4	0.000311643	0.0113891	4	0.0159722	0.0126021	4	0.000342979	0.011322	4	0.00597136	0.00879991	4	0.000297223	0.0113382	-	-	-	-	-	-
chr1	24068409	24069431	ELOA	3	0.00105486	0.00102002	-	-	-	-	-	-	-	-	-	-	-	-	-	-	-	-	-	-
chr1	10764512	10764896	CASZ1	3	0.000837408	0.0228875	-	-	-	3	0.00104352	0.0228316	-	-	-	3	0.000355834	0.0235868	-	-	-	-	-	-
chr1	10713944	10714701	CASZ1	5	0.00380957	0.0118963	-	-	-	5	0.00487741	0.0117907	-	-	-	5	0.00434496	0.0120384	-	-	-	-	-	-
chr15	23933002	23933620	NDN	4	0.00437488	-0.00141856	-	-	-	4	0.00505542	-0.00144041	-	-	-	4	0.00431786	-0.00198192	-	-	-	-	-	-
chr4	74296058	74296726	AFP	3	0.00504175	0.00803093	-	-	-	3	0.00574148	0.00788073	-	-	-	3	0.00680472	0.00772031	-	-	-	-	-	-
chr12	34755568	34756440	-	5	0.00837123	-0.0191726	-	-	-	5	0.00839504	-0.0192641	-	-	-	5	0.00826767	-0.0192172	-	-	-	-	-	-
chr2	128388876	128389207	MYO7B	3	0.00519535	0.0134083	-	-	-	3	0.00638174	0.0133178	-	-	-	3	0.00540365	0.0134151	-	-	-	-	-	-
chr17	2595701	2595994	CLUH	3	0.00465914	0.0136926	-	-	-	3	0.0056187	0.0135846	-	-	-	3	0.00476891	0.0137294	-	-	-	-	-	-
chr7	98553760	98554099	TRRAP	4	0.00280475	0.0136433	-	-	-	4	0.00357094	0.0135512	-	-	-	4	0.00305373	0.0137277	-	-	-	-	-	-
chr1	33336618	33337583	FNDC5	5	0.00875711	0.0141001	-	-	-	5	0.00849207	0.0140968	-	-	-	5	0.0105464	0.0139366	-	-	-	-	-	-
chr10	115613834	115614541	DCLRE1A
chr10	32344997	32346148	KIF5B	13	0.00610879	-0.00292234	-	-	-	-	-	-	-	-	-	13	0.00606574	-0.00326308	-	-	-	-	-	-
chr5	149339858	149340320	SLC26A2	11	0.00462891	-0.00184903	-	-	-	11	0.00513349	-0.001869	-	-	-	-	-	-	-	-	-	-	-	-
chr5	161274307	161275588	GABRA1	17	0.0063673	-0.00505359	-	-	-	17	0.00772153	-0.00503508	-	-	-	17	0.00951962	-0.00484323	-	-	-	-	-	-
chr8	114448659	114450231	CSMD3	13	0.000514856	-0.00326787	-	-	-	-	-	-	-	-	-	-	-	-	-	-	-	-	-	-
chr5	154230173	154230438	FAXDC2	5	0.000257683	-0.0165143	-	-	-	5	0.000326825	-0.0160486	-	-	-	5	0.000550407	-0.015603	5	0.00396236	-0.0249106	-	-	-
chr1	226288408	226288782	-	3	0.00798162	-0.00702103	-	-	-	3	0.0094108	-0.0069977	-	-	-	3	0.00784366	-0.00712142	-	-	-	-	-	-
chr5	111755039	111756360	EPB41L4A
chr19	18509358	18509973	LRRC25	3	0.00179445	0.0186245	-	-	-	3	0.00219932	0.0184982	-	-	-	3	0.00261752	0.0181013	-	-	-	-	-	-
chr17	1395371	1396298	MYO1C	8	0.000427454	0.0127583	-	-	-	-	-	-	-	-	-	-	-	-	-	-	-	-	-	-
chr6	105584149	105585490	BVES
chr21	40176506	40177189	ETS2	8	5.08837e-05	0.0119933	-	-	-	8	7.12792e-05	0.0118864	-	-	-	8	6.71132e-05	0.0118634	-	-	-	-	-	-
chr13	61989037	61990113	PCDH20	16	0.00379105	-0.0030794	-	-	-	16	0.00500517	-0.00302962	-	-	-	16	0.00498543	-0.00288207	-	-	-	-	-	-
chr4	159592191	159593775	C4orf46
chr7	2149259	2150016	MAD1L1	4	0.0080462	0.00113541	-	-	-	4	0.00945281	0.00102315	-	-	-	4	0.00714515	0.00129775	-	-	-	-	-	-
chr12	26110666	26112124	RASSF8
chr14	97091902	97092205	-	3	0.00894451	0.0136645	-	-	-	3	0.0104164	0.0134808	-	-	-	3	0.00904898	0.013712	-	-	-	-	-	-
chr9	138966848	138967872	NACC2	6	0.00532958	0.00808102	-	-	-	6	0.0068404	0.00792129	6	0.00144488	0.0484299	6	0.00759425	0.00813082	-	-	-	-	-	-
chr11	27744049	27744759	BDNF	7	0.00243249	-0.00630708	-	-	-	7	0.00324552	-0.00625712	-	-	-	7	0.00301866	-0.00620108	-	-	-	-	-	-
chr1	248902767	248903325	LYPD8	7	0.00475253	-0.012095	-	-	-	7	0.00555165	-0.0120809	-	-	-	7	0.00559593	-0.0121862	-	-	-	-	-	-
chr19	52263233	52264429	FPR2	7	0.00814504	-0.000783526	-	-	-	7	0.0101347	-0.000701854	-	-	-	7	0.00943186	-0.000525224	-	-	-	-	-	-
chr3	121379745	121380792	HCLS1	9	0.00444475	-0.00480226	-	-	-	9	0.00525123	-0.00471065	-	-	-	9	0.00504023	-0.00478949	-	-	-	-	-	-
chr1	150521766	150522965	ADAMTSL4
chr6	31093846	31094557	PSORS1C1	5	0.00899078	0.00844518	-	-	-	5	0.0111214	0.00837554	-	-	-	5	0.0125467	0.00803774	-	-	-	-	-	-
chr16	85122558	85123778	KIAA0513	4	2.48576e-05	0.00744562	-	-	-	4	3.22782e-05	0.00746275	-	-	-	4	2.77624e-05	0.00733891	-	-	-	-	-	-
chr16	89005476	89006877	CBFA2T3	11	0.00714789	-0.00513328	-	-	-	11	0.00706873	-0.00517288	-	-	-	11	0.00680472	-0.00518057	-	-	-	-	-	-
chr9	37029364	37030262	PAX5	4	0.00813503	0.00359878	-	-	-	4	0.00965333	0.00361243	-	-	-	4	0.00933799	0.00360583	-	-	-	-	-	-
chr8	626528	627809	ERICH1	8	0.000133136	-0.00102089	-	-	-	8	0.000168616	-0.000990921	-	-	-	8	9.84813e-05	-0.00098173	-	-	-	-	-	-
chr11	110296837	110297121	FDX1	3	0.000173999	-0.0193485	-	-	-	3	0.000212732	-0.0192883	-	-	-	3	0.000211405	-0.019012	-	-	-	-	-	-
chr19	17597326	17597999	SLC27A1	6	0.00188325	0.0141789	-	-	-	6	0.00215346	0.0141325	6	0.0270511	0.044768	6	0.00218458	0.014332	-	-	-	-	-	-
chr2	1291410	1291494	SNTG2	3	0.00799945	0.00789851	-	-	-	3	0.00967534	0.00800622	-	-	-	3	0.00760985	0.00814654	-	-	-	-	-	-
chr17	39184318	39184887	KRTAP1-5	4	0.000175861	-0.00361991	-	-	-	4	0.000183398	-0.00368929	-	-	-	4	0.00019223	-0.00365746	-	-	-	-	-	-
chr4	2427356	2428172	CFAP99	5	0.00567881	0.0093788	-	-	-	5	0.0063735	0.00933072	-	-	-	5	0.0062139	0.00951976	-	-	-	-	-	-
chr12	66275403	66276974	HMGA2	13	0.0045887	-0.00720396	-	-	-	13	0.0060661	-0.00712354	-	-	-	13	0.00644559	-0.00722078	-	-	-	-	-	-
chr2	233246431	233246922	ALPP	3	0.00172646	0.0151836	-	-	-	3	0.00211556	0.014786	-	-	-	3	0.00237114	0.014818	-	-	-	-	-	-
chr16	1198408	1199222	CACNA1H	6	0.00653987	0.00804668	-	-	-	6	0.00656609	0.00805216	-	-	-	6	0.00637419	0.00810991	-	-	-	-	-	-
chr2	50116848	50117117	-	3	0.0059209	-0.00367573	-	-	-	3	0.00683006	-0.00373036	3	0.0291852	-0.0119828	3	0.00412043	-0.00398538	-	-	-	-	-	-
chr4	177713813	177715040	VEGFC	3	0.0019275	-0.0118195	-	-	-	3	0.00237806	-0.0117087	-	-	-	3	0.00229294	-0.011652	-	-	-	-	-	-
chr13	114282093	114282491	TFDP1	3	0.00831859	0.0127775	-	-	-	3	0.0102704	0.0125796	-	-	-	3	0.00801292	0.0128547	-	-	-	-	-	-
chr1	161128567	161130207	UFC1
chr13	88324169	88325393	MIR4500HG
chr11	22648074	22648618	FANCF	3	0.000606323	-0.00603209	-	-	-	3	0.000481048	-0.00613219	-	-	-	3	0.000644799	-0.00617853	-	-	-	-	-	-
chr10	80872926	80873797	ZMIZ1	3	0.000519548	0.0163464	3	0.00393531	0.0242772	3	0.000677034	0.0162267	-	-	-	3	0.000753441	0.0162018	-	-	-	-	-	-
chr14	104689833	104690882	-	8	0.00117143	-0.0111126	-	-	-	8	0.00141276	-0.0109613	-	-	-	8	0.00142587	-0.0108629	8	0.0151156	-0.0197086	-	-	-
chr5	180625089	180625956	TRIM7	7	0.00879219	0.00518248	7	0.00233732	0.00857299	-	-	-	-	-	-	-	-	-	-	-	-	-	-	-
chr11	2906981	2908471	CDKN1C	29	1.29067e-07	0.00657195	-	-	-	29	1.37268e-07	0.00661904	-	-	-	29	1.85098e-07	0.00644115	-	-	-	-	-	-
chr20	49574938	49575492	DPM1
chr6	168122077	168123805	-	9	0.00688468	0.00104701	-	-	-	9	0.00817532	0.00103368	-	-	-	9	0.00763918	0.00107872	-	-	-	-	-	-
chr5	6632973	6633577	NSUN2
chr17	73043062	73043736	ATP5PD
chr13	103425389	103426051	TEX30	5	0.00289796	-0.00361871	-	-	-	-	-	-	-	-	-	-	-	-	-	-	-	-	-	-
chr13	36048892	36051073	MIR548F5
chr16	11723154	11724177	-	4	0.00185391	-0.00976747	-	-	-	4	0.00234397	-0.00967243	-	-	-	4	0.00268101	-0.00955623	-	-	-	-	-	-
chr13	113897950	113898827	CUL4A	3	0.00224227	0.0049346	-	-	-	3	0.00252797	0.0049643	-	-	-	3	0.00224516	0.005121	-	-	-	-	-	-
chr1	15911089	15912213	AGMAT
chr1	228331879	228332502	GJC2
chr14	23478970	23479801	C14orf93	7	0.00886912	0.00722854	-	-	-	7	0.00982213	0.00722696	-	-	-	7	0.00646051	0.00723153	-	-	-	-	-	-
chr6	28863395	28864832	-	30	0.00877868	-0.00417642	-	-	-	30	0.0129204	-0.00417806	-	-	-	30	0.00837464	-0.0042839	-	-	-	-	-	-
chr1	38259884	38260410	MANEAL	5	0.00714414	0.00374589	-	-	-	5	0.00854789	0.00373519	-	-	-	5	0.0078423	0.00367148	-	-	-	-	-	-
chr1	3527627	3528682	MEGF6	12	0.000246624	-0.010275	-	-	-	12	0.000359349	-0.0102748	-	-	-	12	0.000207456	-0.0104326	-	-	-	-	-	-
chr15	91497412	91498367	RCCD1	11	0.00739531	-0.00156828	-	-	-	11	0.00831263	-0.00155875	-	-	-	11	0.0084894	-0.0015928	-	-	-	-	-	-
chr3	114012316	114012912	TIGIT	5	0.00623095	0.0117421	-	-	-	5	0.00763124	0.0116383	-	-	-	5	0.00769562	0.011292	-	-	-	-	-	-
chr3	88107415	88107754	CGGBP1	3	0.00304154	-0.00231455	-	-	-	3	0.00380714	-0.00230792	-	-	-	3	0.00290989	-0.00226371	-	-	-	-	-	-
chr17	74524371	74525597	CYGB
chr10	134120448	134121712	STK32C	11	0.00113368	-0.0103433	-	-	-	11	0.00156861	-0.0102916	-	-	-	11	0.00110675	-0.0106254	-	-	-	-	-	-
chr8	22560922	22561719	-	6	0.00449739	0.0152711	-	-	-	6	0.00471439	0.0153244	-	-	-	6	0.00461641	0.0153703	-	-	-	-	-	-
chr10	13204003	13204696	MCM10	4	0.00144499	0.00691694	-	-	-	4	0.00182897	0.00694539	-	-	-	4	0.00159911	0.00694727	-	-	-	-	-	-
chr17	19290353	19291120	MFAP4	8	0.00214707	-0.0079097	-	-	-	8	0.00291361	-0.00782599	-	-	-	8	0.00408429	-0.00755561	-	-	-	-	-	-
chr17	15848828	15849556	ADORA2B	3	0.00889829	0.00447351	-	-	-	3	0.00999075	0.00442169	-	-	-	3	0.00881426	0.00442901	-	-	-	-	-	-
chr2	220378659	220379968	ASIC4	13	0.00484295	0.000545513	-	-	-	13	0.00669651	0.000552535	-	-	-	13	0.00602755	0.000608079	-	-	-	-	-	-
chr7	42942369	42942901	-	4	0.0034236	-0.0190805	-	-	-	4	0.00371238	-0.019082	-	-	-	4	0.00446865	-0.0188884	-	-	-	-	-	-
chr1	3182620	3183072	PRDM16	3	0.00524969	0.00392682	-	-	-	3	0.00626079	0.00377569	-	-	-	3	0.00564496	0.00358788	-	-	-	-	-	-
chr3	52091063	52091829	DUSP7	6	0.00724298	0.00164167	-	-	-	6	0.00803537	0.00165446	6	0.000554263	0.00956683	6	0.00756147	0.00158096	6	0.00228233	-0.000651244	-	-	-
chr1	24306751	24307535	SRSF10	13	0.00078831	0.000805834	-	-	-	-	-	-	-	-	-	13	0.000519088	0.000823711	-	-	-	-	-	-
chr16	10674008	10675123	EMP2	12	0.00542075	-0.00153939	-	-	-	12	0.00646807	-0.00155412	-	-	-	12	0.0058443	-0.00162177	-	-	-	-	-	-
chr20	25603976	25606029	NANP	19	0.00211684	0.00356903	-	-	-	19	0.00269625	0.00355402	-	-	-	19	0.00213775	0.00361055	-	-	-	-	-	-
chr17	59493993	59494444	-	5	0.00301128	-0.00331872	-	-	-	5	0.00357262	-0.00321582	-	-	-	5	0.00410656	-0.00317057	-	-	-	-	-	-
chr5	405488	406046	AHRR	4	0.00196087	-0.0124317	-	-	-	4	0.00142044	-0.0125757	-	-	-	4	0.00171843	-0.0125153	-	-	-	-	-	-
chr17	73029893	73031159	KCTD2	6	0.00286332	0.00261737	-	-	-	6	0.00324994	0.002587	-	-	-	6	0.00380803	0.002545	-	-	-	-	-	-
chr10	90984672	90985062	LIPA	3	1.54934e-05	0.0498414	3	0.0274629	0.0450714	3	2.09936e-05	0.0492942	3	0.0150426	0.137646	3	2.37184e-05	0.0493612	-	-	-	-	-	-
chr4	646853	648752	PDE6B	10	0.000205003	0.00417789	-	-	-	10	0.000285799	0.00407418	-	-	-	10	0.000228952	0.00386911	-	-	-	-	-	-
chr13	50703026	50703841	DLEU1
chr21	34755681	34756016	-	4	0.00945959	-0.00441657	4	0.0139897	-0.00508755	4	0.0113602	-0.00439067	-	-	-	4	0.0098251	-0.00445483	-	-	-	-	-	-
chr2	237088462	237088919	-	3	0.00117357	-0.00772461	-	-	-	3	0.00143647	-0.00767249	-	-	-	3	0.00153583	-0.00741755	-	-	-	-	-	-
chr22	30969767	30970729	GAL3ST1	4	0.00474461	-0.030899	-	-	-	4	0.00573366	-0.0307328	-	-	-	4	0.00611147	-0.0297986	4	0.000406185	-0.0622236	-	-	-
chr17	21186789	21187553	MAP2K3	4	0.00341487	0.0126641	-	-	-	4	0.00395919	0.0127388	-	-	-	4	0.00319452	0.0128728	-	-	-	-	-	-
chr2	218898491	218898788	RUFY4	3	0.00613248	0.0175926	3	0.000211595	0.0268849	3	0.00747807	0.0174793	-	-	-	3	0.00528079	0.0178971	-	-	-	-	-	-
chr17	79817963	79819480	P4HB	14	0.00199577	0.000374261	-	-	-	14	0.00237806	0.000358069	-	-	-	14	0.00227372	0.000251219	-	-	-	-	-	-
chr13	44947076	44948827	SERP2	10	0.00338296	0.00373065	-	-	-	-	-	-	-	-	-	10	0.00254494	0.00379708	-	-	-	-	-	-
chr10	21462441	21463858	NEBL
chr3	62860802	62861925	CADPS	13	0.0031751	-0.00218122	-	-	-	-	-	-	-	-	-	13	0.00478881	-0.00181692	-	-	-	-	-	-
chr12	97300410	97301661	NEDD1	18	0.000254566	-0.00202223	-	-	-	18	0.00026522	-0.001988	-	-	-	18	0.000195524	-0.00193658	-	-	-	-	-	-
chr5	146256776	146257484	PPP2R2B	4	0.00812131	-0.000452736	-	-	-	4	0.0088367	-0.000495321	-	-	-	4	0.00677417	-0.000344141	-	-	-	-	-	-
chr19	8273505	8274513	CERS4	14	0.00155365	-0.00128106	-	-	-	14	0.00217259	-0.00136427	14	0.0112316	-0.018042	14	0.0010792	-0.00136269	-	-	-	-	-	-
chr6	41374532	41375153	-	4	0.00753475	0.0313505	-	-	-	4	0.00680094	0.0317515	-	-	-	4	0.00618374	0.0320152	-	-	-	-	-	-
chr6	26757644	26758395	-	5	0.00161925	-0.0121796	-	-	-	5	0.00182367	-0.0120959	-	-	-	5	0.00264837	-0.0116422	-	-	-	-	-	-
chr8	140945782	140945843	TRAPPC9	3	0.00497311	-0.0148917	-	-	-	3	0.00594861	-0.0148437	-	-	-	3	0.00632886	-0.0146655	-	-	-	-	-	-
chr5	113697330	113698664	KCNN2	14	0.00900707	-0.00595609	-	-	-	-	-	-	-	-	-	-	-	-	-	-	-	-	-	-
chr11	132662455	132662963	OPCML	4	0.000910498	-0.0434619	-	-	-	4	0.00118181	-0.043269	-	-	-	4	0.000514964	-0.044539	-	-	-	-	-	-
chr15	89377583	89378209	ACAN	3	0.00291983	0.0193498	-	-	-	-	-	-	-	-	-	3	0.00274961	0.0195944	-	-	-	-	-	-
chr20	21105829	21106966	KIZ	12	0.00288889	-0.010526	-	-	-	12	0.00343198	-0.010579	-	-	-	12	0.00310171	-0.0106527	-	-	-	-	-	-
chr1	236095453	236096728	-	3	0.000765938	-0.0202645	-	-	-	3	0.000794428	-0.0202922	-	-	-	3	0.000913922	-0.0201702	-	-	-	-	-	-
chr19	33622856	33623230	WDR88	10	0.00831859	0.0166455	-	-	-	10	0.0110678	0.0164728	-	-	-	-	-	-	-	-	-	-	-	-
chr10	23479993	23480237	PTF1A	4	0.00542855	-0.0106059	-	-	-	4	0.00576921	-0.0106171	-	-	-	4	0.00712318	-0.0104636	-	-	-	-	-	-
chr17	170770	171948	RPH3AL	11	0.00484612	0.02204	-	-	-	11	0.00656098	0.0218006	-	-	-	-	-	-	-	-	-	-	-	-
chr10	102469807	102470340	-	4	0.00984212	-0.00541393	-	-	-	4	0.0111007	-0.00545468	-	-	-	4	0.0110348	-0.0053584	-	-	-	-	-	-
chr1	16553267	16554984	-	10	6.05261e-06	0.0193105	-	-	-	10	8.45813e-06	0.0193044	-	-	-	10	5.53142e-06	0.01972	-	-	-	-	-	-
chr20	1471884	1472712	SIRPB2	7	0.00888745	-0.00601361	-	-	-	7	0.0116332	-0.00594366	-	-	-	7	0.0139632	-0.00583335	-	-	-	-	-	-
chr14	105766064	105767520	BRF1
chr5	149682233	149683334	ARSI	9	0.00114219	0.000570528	-	-	-	9	0.0013656	0.000584766	-	-	-	9	0.00135391	0.000338175	-	-	-	-	-	-
chr7	106685033	106686041	PRKAR2B	4	0.000124229	0.00432117	-	-	-	-	-	-	-	-	-	4	0.000135426	0.00449748	-	-	-	-	-	-
chr7	24797102	24798855	GSDME	16	0.000821295	0.00946982	-	-	-	16	0.000982339	0.00947549	-	-	-	16	0.000895402	0.00945592	-	-	-	-	-	-
chr1	16810670	16810776	CROCCP3	3	0.00131617	0.0186484	-	-	-	3	0.00158647	0.0185864	-	-	-	3	0.00159911	0.018727	3	0.0335179	0.0215527	-	-	-
chr9	21994752	21996207	CDKN2A
chr5	95196871	95197476	-	5	0.00488409	-0.0149861	-	-	-	5	0.00571614	-0.0149017	-	-	-	5	0.00581408	-0.014521	-	-	-	-	-	-
chr4	20985623	20986246	KCNIP4	7	0.00525646	-0.01261	-	-	-	7	0.00648209	-0.0125432	-	-	-	7	0.00633009	-0.0124336	-	-	-	-	-	-
chr3	183893065	183894778	AP2M1	8	0.00452526	0.00862112	-	-	-	8	0.00549537	0.00857138	-	-	-	8	0.00389166	0.00867295	-	-	-	-	-	-
chr8	145082140	145082728	SPATC1	3	0.00604914	0.00603866	-	-	-	3	0.00700644	0.00599204	-	-	-	3	0.00770908	0.00573755	-	-	-	-	-	-
chr6	88031886	88032848	GJB7
chr15	80444736	80445874	FAH	11	0.00443614	-0.0100803	-	-	-	11	0.00517603	-0.0101018	-	-	-	11	0.00396428	-0.0102076	-	-	-	-	-	-
chr12	133405852	133406309	GOLGA3	3	0.00739685	-0.0017775	-	-	-	3	0.00891097	-0.00190463	-	-	-	3	0.00843173	-0.00136336	-	-	-	-	-	-
chr20	9496625	9497330	LAMP5	3	0.00295411	-0.00404439	-	-	-	3	0.0032159	-0.00410846	-	-	-	3	0.00394565	-0.00396483	-	-	-	-	-	-
chr3	29377160	29377980	RBMS3	3	2.4182e-05	-0.0446452	-	-	-	3	2.82722e-05	-0.0440119	-	-	-	3	2.9104e-05	-0.0446691	-	-	-	-	-	-
chr19	52900469	52901639	ZNF528	15	4.69406e-06	0.0064663	-	-	-	15	6.36912e-06	0.00645062	-	-	-	15	2.44068e-06	0.00683763	-	-	-	-	-	-
chr3	154796701	154798079	MME	18	0.00977705	-0.00645369	-	-	-	-	-	-	-	-	-	-	-	-	-	-	-	-	-	-
chr4	101596281	101596970	LINC01216	6	0.00679836	0.0141054	-	-	-	6	0.00768481	0.0140954	-	-	-	6	0.00685672	0.0142436	-	-	-	-	-	-
chr17	75312165	75313094	SEPTIN9	3	0.00148269	0.0191776	-	-	-	3	0.00177912	0.0191176	3	0.0419622	0.0567544	3	0.00140506	0.0191	-	-	-	-	-	-
chr13	76334000	76334866	LMO7	7	0.000307843	-0.0140927	-	-	-	7	0.000261072	-0.0142273	-	-	-	-	-	-	-	-	-	-	-	-
chr10	13481846	13482639	BEND7	5	0.000855984	-0.0189099	-	-	-	-	-	-	-	-	-	-	-	-	-	-	-	-	-	-
chr19	14591033	14591345	GIPC1
chr18	74535233	74535991	ZNF236
chr7	19812570	19813525	TMEM196	15	0.0086246	-0.00554091	-	-	-	-	-	-	-	-	-	-	-	-	-	-	-	-	-	-
chr2	231732669	231734563	ITM2C	4	0.000987439	0.0185273	-	-	-	4	0.00124919	0.0183919	-	-	-	4	0.00121397	0.0186476	-	-	-	-	-	-
chr14	50910667	50910968	MAP4K5	3	0.00287254	-0.0205822	-	-	-	3	0.00362237	-0.0202665	-	-	-	3	0.00367489	-0.020266	3	0.0400336	-0.0286095	-	-	-
chr10	128994297	128995478	DOCK1
chr6	155450088	155450882	TIAM2	4	0.00541338	-0.00622527	-	-	-	-	-	-	-	-	-	4	0.00405277	-0.00645156	-	-	-	-	-	-
chr13	111805314	111805930	ARHGEF7	7	0.00983862	0.00637318	-	-	-	7	0.0117949	0.00637773	7	0.0115886	0.0229116	7	0.00811706	0.00657563	-	-	-	-	-	-
chr1	47644094	47646024	LINC00853	12	0.00504738	-0.0031034	-	-	-	12	0.00593399	-0.0030118	-	-	-	12	0.00331691	-0.00327677	-	-	-	-	-	-
chr12	54349169	54350294	HOXC12	6	0.0047089	-0.0131529	-	-	-	6	0.00570534	-0.0132686	-	-	-	6	0.00656343	-0.0128254	-	-	-	-	-	-
chr14	105885531	105886413	MTA1	11	0.00126475	-0.0190775	-	-	-	11	0.00155895	-0.0192037	-	-	-	11	0.000945653	-0.0194741	-	-	-	-	-	-
chr8	146228110	146228920	ZNF252P
chr1	231555522	231556682	EGLN1	5	0.000726622	-0.00722396	-	-	-	5	0.00092777	-0.0071944	-	-	-	5	0.000956983	-0.00699033	-	-	-	-	-	-
chr7	114561493	114562847	MDFIC	12	0.00472405	0.00973367	-	-	-	12	0.00529339	0.0097472	-	-	-	12	0.00540035	0.00952979	-	-	-	-	-	-
chr20	19193824	19194649	SLC24A3	7	7.83869e-06	0.0141199	7	1.23962e-06	0.0178672	7	6.92195e-06	0.0143571	-	-	-	7	3.81553e-06	0.0142928	-	-	-	-	-	-
chr6	30411932	30412351	-	4	1.02443e-07	-0.0305332	4	0.0278423	-0.0201963	4	9.59604e-08	-0.0307697	-	-	-	4	1.06666e-07	-0.0306957	-	-	-	-	-	-
chr9	139903316	139904151	ABCA2	5	0.000391992	0.0170829	-	-	-	5	0.000449593	0.01694	-	-	-	5	0.000557224	0.0170631	-	-	-	-	-	-
chr4	73178533	73179086	ADAMTS3	3	0.0064264	0.00529033	-	-	-	3	0.00684786	0.00526463	-	-	-	3	0.00774143	0.00500021	-	-	-	-	-	-
chr18	31802071	31803067	NOL4	10	1.90358e-05	-0.00336716	10	0.000218636	-0.00237707	10	2.80231e-05	-0.00335408	-	-	-	10	3.27753e-05	-0.00325329	-	-	-	-	-	-
chr1	86861147	86862273	ODF2L	14	0.00391839	-0.00139635	-	-	-	14	0.00539076	-0.00142054	-	-	-	-	-	-	-	-	-	-	-	-
chr7	93550752	93551275	GNG11	9	0.00128292	-0.0102671	9	0.00632186	-0.010916	9	0.00152677	-0.0102406	-	-	-	9	0.00106901	-0.0103616	-	-	-	-	-	-
chr3	45076240	45077254	CLEC3B	5	0.0091602	0.00277936	-	-	-	5	0.0107521	0.00277764	-	-	-	5	0.0097689	0.00265096	-	-	-	-	-	-
chr19	50269440	50270616	AP2A1
chr21	43815685	43816355	TMPRSS3	7	0.0049613	-0.000265747	-	-	-	7	0.00529055	-0.000342946	-	-	-	7	0.00455574	-0.000393177	-	-	-	-	-	-
chr17	48919431	48920013	WFIKKN2	3	0.001848	0.00483295	-	-	-	-	-	-	-	-	-	-	-	-	-	-	-	-	-	-
chr10	60936025	60937257	PHYHIPL	19	0.00271283	-0.00761331	-	-	-	-	-	-	-	-	-	-	-	-	-	-	-	-	-	-
chr1	151019727	151020868	BNIPL
chr3	143691715	143692356	DIPK2A	12	0.00775304	0.00356051	-	-	-	12	0.00795816	0.00356954	-	-	-	12	0.00910772	0.0035592	12	0.0145014	0.00607006	-	-	-
chr19	536244	536929	CDC34	5	0.00494345	0.00642543	-	-	-	5	0.00601716	0.0063608	-	-	-	5	0.00551203	0.00646017	-	-	-	-	-	-
chr19	4769001	4769688	MIR7-3
chr22	43043757	43044788	CYB5R3	5	0.000165353	0.0108453	-	-	-	5	0.000199099	0.0108627	-	-	-	5	0.000216023	0.0108109	-	-	-	-	-	-
chr4	737005	738172	PCGF3	6	0.0049701	-0.00620202	-	-	-	-	-	-	-	-	-	6	0.00414725	-0.00619113	-	-	-	-	-	-
chr2	225265564	225266960	FAM124B	12	2.33381e-05	-0.00767755	-	-	-	12	2.96144e-05	-0.00766903	-	-	-	12	4.71869e-05	-0.00739292	-	-	-	-	-	-
chr1	44399069	44401857	ARTN	18	0.00145191	0.00812391	-	-	-	-	-	-	-	-	-	-	-	-	-	-	-	-	-	-
chr1	47184410	47185236	EFCAB14	13	0.00486829	0.000522267	-	-	-	13	0.00614196	0.000525834	-	-	-	13	0.00563311	0.00052639	-	-	-	-	-	-
chr7	54609534	54610192	VSTM2A	12	0.00231396	-0.0070053	12	7.03425e-05	-0.0128384	12	0.00288519	-0.00694376	-	-	-	12	0.00360373	-0.00669097	-	-	-	-	-	-
chr20	61446962	61447929	COL9A3	29	3.41432e-05	-0.0088134	-	-	-	29	2.88201e-05	-0.00897678	-	-	-	29	1.20831e-05	-0.00913437	-	-	-	-	-	-
chr16	1429545	1430367	UNKL	9	0.00465128	0.0124209	-	-	-	9	0.00613937	0.0122166	9	0.00577142	0.0448182	9	0.00555117	0.0121882	-	-	-	-	-	-
chr19	13133343	13133825	NFIX	4	0.00664488	-0.0108864	-	-	-	4	0.00817209	-0.0106977	-	-	-	4	0.0100962	-0.0103968	-	-	-	-	-	-
chr3	46447826	46449636	CCRL2	16	0.00188161	-0.00808739	16	0.000475417	-0.00950657	16	0.00226685	-0.0080555	-	-	-	16	0.00245656	-0.00805373	-	-	-	-	-	-
chr2	24269866	24270726	FKBP1B
chr15	71952725	71953221	THSD4	3	0.00741493	0.0129251	-	-	-	3	0.00808771	0.0128691	-	-	-	3	0.00805866	0.0127777	-	-	-	-	-	-
chr6	33178942	33180841	RING1	16	0.00799436	0.00386962	-	-	-	-	-	-	-	-	-	-	-	-	-	-	-	-	-	-
chr6	119401102	119401660	FAM184A	3	0.00414997	0.00107533	-	-	-	3	0.00492028	0.00118735	-	-	-	3	0.00485601	0.000764727	-	-	-	-	-	-
chr6	32117379	32123701	LOC100507547
chr8	1892271	1892956	ARHGEF10	3	0.000799484	0.0287099	-	-	-	-	-	-	-	-	-	3	0.000992996	0.0289368	-	-	-	-	-	-
chr17	38472961	38473789	RARA	6	0.000666195	0.0166503	-	-	-	6	0.000555221	0.0167981	-	-	-	6	0.000660339	0.0168261	-	-	-	-	-	-
chr12	104443742	104444435	GLT8D2	11	0.000611341	-0.00964288	-	-	-	11	0.000783553	-0.00964878	-	-	-	11	0.000859419	-0.00957629	-	-	-	-	-	-
chr12	46766294	46767289	SLC38A2	9	0.00157857	-0.00862628	-	-	-	9	0.00214628	-0.00868669	-	-	-	9	0.00115715	-0.00887848	-	-	-	-	-	-
chr7	157646656	157647847	PTPRN2
chr5	150325582	150326642	ZNF300P1	11	0.00848269	-0.00321058	-	-	-	11	0.0099273	-0.00319752	-	-	-	-	-	-	-	-	-	-	-	-
chr2	26986235	26986550	SLC35F6	5	0.00791258	0.00243529	-	-	-	5	0.00895683	0.0023385	-	-	-	5	0.0059104	0.00264946	-	-	-	-	-	-
chr19	2545986	2547067	GNG7	5	0.000220699	0.0254994	-	-	-	5	0.000104493	0.0260062	-	-	-	5	5.35579e-05	0.0263991	-	-	-	-	-	-
chr1	48191436	48191880	-	3	0.00544038	-0.0139357	-	-	-	3	0.00579389	-0.0140243	-	-	-	3	0.00724882	-0.0136709	-	-	-	-	-	-
chr15	28341068	28342183	OCA2	9	0.00964289	0.00145189	-	-	-	-	-	-	-	-	-	9	0.0102979	0.00144875	-	-	-	-	-	-
chr4	7048059	7048926	CCDC96
chr12	125478229	125478868	BRI3BP
chr1	151103642	151105478	SEMA6C	11	6.63796e-06	0.0191818	-	-	-	11	7.29358e-06	0.0192425	-	-	-	11	7.36879e-06	0.0193595	-	-	-	-	-	-
chr18	13824072	13824396	MC5R	5	0.00576804	-0.00418947	-	-	-	5	0.00725503	-0.00417155	-	-	-	5	0.00417958	-0.00438219	-	-	-	-	-	-
chr18	24764966	24765880	AQP4-AS1
chr1	41444578	41445793	CTPS1	19	0.00276039	0.00268345	-	-	-	19	0.00400792	0.00265312	-	-	-	19	0.00267458	0.00268136	-	-	-	-	-	-
chr6	133561368	133562776	EYA4	36	6.31311e-05	-0.00774131	-	-	-	36	0.000126825	-0.00762378	-	-	-	36	0.000142362	-0.00759311	-	-	-	-	-	-
chr12	133083102	133083593	FBRSL1	4	0.00232307	-0.0165763	-	-	-	4	0.00300248	-0.0162464	-	-	-	4	0.00348605	-0.0162042	-	-	-	-	-	-
chr10	103648988	103649718	ARMH3	3	0.00669278	-0.00477993	-	-	-	3	0.00800645	-0.00481353	-	-	-	3	0.0076305	-0.00469096	-	-	-	-	-	-
chr1	154377091	154377621	IL6R	9	0.0057369	-0.00732741	-	-	-	9	0.00727084	-0.0073208	-	-	-	9	0.00581408	-0.00745076	-	-	-	-	-	-
chr6	7142024	7142638	RREB1	5	0.00877313	0.0159386	-	-	-	5	0.00989649	0.0159607	5	0.0129007	0.0560169	5	0.00901449	0.01618	-	-	-	5	0.021336	0.0671749
chr20	55835831	55836676	BMP7	4	4.50739e-07	-0.048501	4	0.000330236	-0.0498741	4	6.14148e-07	-0.0482563	-	-	-	4	5.95163e-07	-0.0484149	-	-	-	-	-	-
chr6	35479910	35480779	TULP1	7	0.00202483	0.0103984	-	-	-	7	0.00254393	0.0103187	-	-	-	7	0.00183367	0.0105087	-	-	-	-	-	-
chr3	173301431	173303193	NLGN1	8	0.00440967	-0.00866287	-	-	-	-	-	-	-	-	-	-	-	-	-	-	-	-	-	-
chr4	154680314	154680909	RNF175	3	0.00309749	0.01467	-	-	-	3	0.00372693	0.0146946	-	-	-	3	0.00392471	0.0146156	-	-	-	-	-	-
chr4	726697	728041	PCGF3	5	0.00197634	-0.00594751	-	-	-	5	0.0023037	-0.00582374	-	-	-	5	0.00254079	-0.00578203	-	-	-	-	-	-
chr9	14346276	14347122	NFIB	4	0.00300902	0.00162349	-	-	-	-	-	-	-	-	-	4	0.00323171	0.00179272	-	-	-	-	-	-
chr9	128651435	128652652	PBX3	5	0.000156635	-0.0172194	-	-	-	5	0.000186588	-0.0170063	-	-	-	5	0.000168632	-0.0170459	-	-	-	-	-	-
chr12	113435438	113435980	OAS2	3	0.00181394	0.0114069	-	-	-	3	0.00159586	0.0115215	-	-	-	3	0.000878198	0.011818	-	-	-	-	-	-
chr17	75789279	75790091	-	6	0.000425602	-0.0271302	-	-	-	6	0.00054108	-0.026586	-	-	-	6	0.000567668	-0.0269384	-	-	-	-	-	-
chr21	46954058	46955202	SLC19A1	5	0.000860372	-0.00635826	-	-	-	5	0.00113544	-0.00635862	-	-	-	5	0.00123935	-0.00614035	-	-	-	-	-	-
chr2	25527080	25527366	DNMT3A	3	0.00281055	-0.0116432	-	-	-	3	0.00329406	-0.0115275	-	-	-	3	0.00365225	-0.0112565	-	-	-	-	-	-
chr13	46189838	46190198	ERICH6B	9	0.00212847	-0.00482148	-	-	-	9	0.00266402	-0.00469952	-	-	-	9	0.00285134	-0.0044528	-	-	-	-	-	-
chr6	170596856	170598215	DLL1	7	0.00525478	-0.015744	-	-	-	7	0.00440673	-0.0160614	-	-	-	7	0.00707948	-0.0155692	-	-	-	-	-	-
chr3	9773022	9773672	BRPF1	6	0.00130448	-0.00440343	-	-	-	6	0.00138798	-0.00439021	-	-	-	6	0.000711392	-0.00453247	-	-	-	-	-	-
chr22	42196285	42197038	CCDC134	11	0.0053389	-0.00207581	-	-	-	11	0.00625481	-0.00210881	11	0.00566831	-0.00890323	11	0.00513604	-0.0023193	-	-	-	-	-	-
chr13	28712950	28713767	PAN3
chr5	73937141	73937762	ENC1
chr9	130639739	130640786	AK1	12	5.75806e-05	0.00890425	-	-	-	12	6.50114e-05	0.00897599	-	-	-	12	2.97985e-05	0.00911407	-	-	-	-	-	-
chr2	43385231	43386412	-	3	0.000594763	-0.0123813	-	-	-	3	0.000700486	-0.0123482	-	-	-	3	0.000650624	-0.0124634	-	-	-	-	-	-
chr8	6263875	6264959	LOC100287015
chr3	49130732	49131405	QRICH1	7	0.00943894	-0.00611161	-	-	-	7	0.0108227	-0.00614343	-	-	-	-	-	-	-	-	-	-	-	-
chr2	127412692	127414108	GYPC	13	0.000776949	-0.00488467	-	-	-	13	0.0011667	-0.00478858	13	0.00525292	-0.00889072	13	0.00116748	-0.00472252	-	-	-	-	-	-
chr8	145024637	145025178	PLEC	7	0.00647784	0.0113038	-	-	-	7	0.00792439	0.0112374	-	-	-	7	0.00824337	0.0112103	7	0.0102752	0.0163822	-	-	-
chr16	2053627	2054287	ZNF598	5	0.00317295	0.0200268	-	-	-	5	0.00364758	0.020043	-	-	-	5	0.00320402	0.0201468	-	-	-	-	-	-
chr22	37499853	37500722	TMPRSS6	6	0.00300043	0.00491175	-	-	-	-	-	-	-	-	-	6	0.0032152	0.00489441	-	-	-	-	-	-
chr14	23503697	23504921	PSMB5	19	0.00830078	-0.00384914	-	-	-	19	0.0111262	-0.00384994	-	-	-	19	0.00872399	-0.00390088	-	-	-	-	-	-
chr3	15642568	15643903	BTD
chr21	46291868	46292710	PTTG1IP	4	0.0037539	-0.010944	-	-	-	4	0.0048963	-0.0108258	-	-	-	-	-	-	-	-	-	-	-	-
chr5	171056823	171057575	-	7	9.23649e-06	0.0361848	-	-	-	7	1.01552e-05	0.0363527	-	-	-	7	1.24482e-05	0.0359364	7	0.000217002	0.0499847	-	-	-
chr13	34256111	34256553	-	3	0.00221408	0.0126194	-	-	-	3	0.00269992	0.012585	-	-	-	3	0.00209951	0.0129719	-	-	-	-	-	-
chr11	20229517	20230330	-	5	0.0055321	-0.0170873	-	-	-	5	0.00624048	-0.017015	-	-	-	5	0.00710704	-0.0168326	-	-	-	-	-	-
chr6	75982940	75983278	TMEM30A	3	0.00712713	-0.0157661	-	-	-	3	0.00786987	-0.0158253	-	-	-	3	0.00963681	-0.0153104	-	-	-	-	-	-
chr16	84650990	84651521	COTL1	4	0.00426341	0.00161005	-	-	-	4	0.0050684	0.00161429	-	-	-	4	0.00526474	0.00153736	-	-	-	-	-	-
chr16	71929343	71930048	IST1	8	0.00996235	-0.00161538	-	-	-	-	-	-	-	-	-	-	-	-	-	-	-	-	-	-
chr13	77460298	77461426	KCTD12	15	0.0019558	0.00233776	-	-	-	15	0.00244814	0.00233473	-	-	-	15	0.00126034	0.00243987	-	-	-	-	-	-
chr17	68164127	68166241	KCNJ2
chr16	595486	596185	CAPN15	8	0.00797756	0.0127338	-	-	-	8	0.0102993	0.0126372	-	-	-	8	0.00769974	0.0129269	-	-	-	-	-	-
chr17	38023480	38024636	IKZF3
chr20	62084549	62084833	KCNQ2	3	5.28734e-05	-0.0365698	-	-	-	3	6.91189e-05	-0.0363969	-	-	-	3	4.0902e-05	-0.0370692	3	0.00474444	-0.0510335	-	-	-
chr10	65388604	65389292	-	4	0.00330932	-0.00824118	-	-	-	-	-	-	-	-	-	-	-	-	-	-	-	-	-	-
chr18	48345906	48346843	MRO	11	0.00521167	-0.00732789	-	-	-	-	-	-	-	-	-	-	-	-	-	-	-	-	-	-
chr6	110796274	110796813	SLC22A16	3	0.00290012	-0.0143634	-	-	-	3	0.00344542	-0.0143421	-	-	-	3	0.00333793	-0.0143596	-	-	-	-	-	-
chr9	136844397	136844768	VAV2	4	0.00319179	0.0300253	4	0.013623	0.0374579	4	0.00381719	0.0299428	-	-	-	4	0.00140886	0.0313107	-	-	-	-	-	-
chr19	37328842	37329859	ZNF790	17	0.00476114	-7.88632e-05	-	-	-	17	0.00605436	-0.000111536	-	-	-	17	0.00596299	0.000105042	-	-	-	-	-	-
chr14	103243389	103244199	TRAF3	3	0.00849953	-0.0207194	-	-	-	3	0.00951118	-0.0210269	-	-	-	3	0.00772164	-0.0210747	-	-	-	-	-	-
chr6	33770212	33772366	MLN	10	1.95587e-05	0.0175701	-	-	-	10	2.417e-05	0.0175184	-	-	-	10	2.24436e-05	0.0177442	-	-	-	-	-	-
chr11	98890677	98892283	CNTN5	15	0.00063029	-0.00334744	-	-	-	-	-	-	-	-	-	-	-	-	-	-	-	-	-	-
chr9	91148748	91149860	NXNL2	5	0.00324399	-0.00837881	-	-	-	5	0.00387847	-0.00826312	-	-	-	5	0.00395799	-0.00847683	-	-	-	-	-	-
chr2	239046275	239047336	KLHL30	8	0.00740447	0.00759389	-	-	-	8	0.00941349	0.00751684	-	-	-	8	0.00998964	0.00713789	-	-	-	-	-	-
chr12	22093960	22095182	ABCC9	15	0.00366818	0.00325687	-	-	-	15	0.00428545	0.0032466	-	-	-	15	0.00395359	0.00342208	-	-	-	-	-	-
chr7	140103619	140104222	RAB19	8	0.00557691	-0.00786885	-	-	-	8	0.00688178	-0.00773076	-	-	-	8	0.0049663	-0.00800428	-	-	-	-	-	-
chr6	166401018	166402753	LINC00473
chr6	71123675	71124075	FAM135A	6	0.00984267	-0.0119992	-	-	-	6	0.0128648	-0.0119497	-	-	-	-	-	-	-	-	-	-	-	-
chr12	121976655	121976833	KDM2B	3	0.00264548	0.0149061	3	0.0159565	0.0151376	3	0.00283959	0.0147787	-	-	-	3	0.00351268	0.014488	-	-	-	-	-	-
chr20	3051493	3052483	OXT	13	0.0045887	0.0133378	-	-	-	13	0.00591734	0.0132062	-	-	-	-	-	-	-	-	-	-	-	-
chr5	40835193	40835760	RPL37
chr7	139320346	139320964	HIPK2	5	0.00859456	-0.0137153	-	-	-	5	0.0108178	-0.0135378	-	-	-	5	0.0143996	-0.0127044	-	-	-	-	-	-
chr11	116577961	116578399	-	4	0.00512349	-0.0298213	-	-	-	4	0.00621403	-0.0296279	-	-	-	4	0.00396492	-0.0305536	-	-	-	-	-	-
chr12	16758414	16759391	LMO3	14	0.00327552	-0.00508677	-	-	-	14	0.00366812	-0.00504331	-	-	-	14	0.00555411	-0.00483641	-	-	-	-	-	-
chr1	15497910	15498551	TMEM51	8	0.000280819	-0.0095017	-	-	-	8	0.000345095	-0.0092301	8	0.0106933	-0.035327	8	0.000154095	-0.00966848	-	-	-	-	-	-
chr1	114696350	114697113	SYT6	14	0.00223393	-0.00310039	-	-	-	14	0.00272694	-0.00311853	-	-	-	14	0.00316922	-0.00301504	-	-	-	-	-	-
chr12	12244945	12245710	BCL2L14
chr5	132165899	132167026	SHROOM1	7	0.00196805	0.00759945	-	-	-	7	0.00239628	0.00762113	-	-	-	7	0.00199007	0.00772534	-	-	-	-	-	-
chr19	35068221	35068788	SCGB1B2P	5	0.00531291	-0.0105621	-	-	-	5	0.006382	-0.0102446	-	-	-	5	0.00760985	-0.0101636	-	-	-	-	-	-
chr1	14219640	14220614	-	7	0.00665356	-0.00700669	-	-	-	7	0.00865381	-0.00690246	-	-	-	7	0.00877693	-0.00667746	-	-	-	-	-	-
chr8	142950423	142950502	-	3	0.00619968	-0.0160692	3	0.0166155	-0.02612	3	0.0074655	-0.0159098	-	-	-	3	0.00764474	-0.0152418	-	-	-	-	-	-
chr7	81399587	81400745	HGF	7	0.00199059	-0.00817437	-	-	-	7	0.00240138	-0.00821558	-	-	-	7	0.00260609	-0.00827543	-	-	-	-	-	-
chr16	3077878	3078339	BICDL2
chr8	26150452	26150784	PPP2R2A	3	0.00569815	0.00707175	-	-	-	3	0.00667851	0.00702821	-	-	-	3	0.00670201	0.00704731	-	-	-	-	-	-
chr7	92076509	92077858	GATAD1	11	0.00800901	-0.00260966	-	-	-	11	0.0100001	-0.0026468	-	-	-	11	0.00953912	-0.00271963	-	-	-	-	-	-
chr13	113928287	113929010	-	3	0.00819011	-0.00778862	-	-	-	3	0.00977856	-0.00785361	-	-	-	3	0.00963681	-0.00771446	-	-	-	-	-	-
chr12	125549535	125550542	AACS	14	0.00899471	-0.00458615	-	-	-	14	0.010866	-0.00457501	-	-	-	14	0.00752535	-0.00477781	-	-	-	-	-	-
chr14	103415458	103416389	CDC42BPB	6	1.85655e-05	-0.0120008	-	-	-	6	2.47562e-05	-0.0118625	-	-	-	6	2.75713e-05	-0.0118373	-	-	-	-	-	-
chr6	7726645	7726983	BMP6	3	0.00491681	0.00876302	-	-	-	3	0.00572844	0.00872594	-	-	-	3	0.0052232	0.00875091	-	-	-	-	-	-
chr7	48129797	48130197	UPP1	5	0.000280212	0.0187682	-	-	-	5	0.000227261	0.0189137	-	-	-	5	0.000244127	0.0189849	5	0.0250117	0.0237	-	-	-
chr12	8234656	8235314	NECAP1	8	0.00512212	-0.00346586	-	-	-	-	-	-	-	-	-	-	-	-	-	-	-	-	-	-
chr18	74203484	74204135	ZNF516
chr16	15818810	15819363	MYH11
chr5	34007809	34008663	AMACR	14	0.00751041	-0.00500605	-	-	-	14	0.00966165	-0.00505418	-	-	-	14	0.00685985	-0.005128	-	-	-	-	-	-
chr7	128494060	128494696	FLNC	7	0.00022114	0.0101229	-	-	-	7	0.00028194	0.00998355	-	-	-	7	0.000349163	0.00999669	-	-	-	-	-	-
chr12	31078790	31079406	TSPAN11	6	0.00165302	0.0123558	-	-	-	-	-	-	-	-	-	-	-	-	-	-	-	-	-	-
chr22	22555873	22556540	-	4	0.00608547	0.000116626	-	-	-	4	0.00458913	-0.000234317	-	-	-	4	0.00513955	-0.000486969	-	-	-	-	-	-
chr21	43327823	43327978	C2CD2	3	0.00238525	0.0131628	-	-	-	3	0.0029585	0.0130896	-	-	-	3	0.00291511	0.0131468	-	-	-	-	-	-
chr5	66253919	66255772	MAST4	9	0.000138113	-0.01367	-	-	-	9	0.000170218	-0.0136422	-	-	-	9	0.000226554	-0.0135615	-	-	-	-	-	-
chr12	82152229	82153290	PPFIA2	16	0.00153743	-0.00613523	-	-	-	-	-	-	-	-	-	-	-	-	-	-	-	-	-	-
chr4	667199	668276	ATP5ME
chr5	59064235	59064682	PDE4D	11	0.00531136	-0.0102866	-	-	-	11	0.00693121	-0.0102259	-	-	-	11	0.00884516	-0.0101362	-	-	-	-	-	-
chr7	134832432	134833335	CYREN
chr2	33151557	33152037	LINC00486	3	0.00604993	-0.0058518	-	-	-	3	0.00701783	-0.00581756	-	-	-	3	0.00577355	-0.00590174	-	-	-	-	-	-
chr22	32438947	32439391	SLC5A1	5	8.13832e-07	-0.0370763	5	5.48857e-06	-0.0433327	5	4.73161e-07	-0.0375638	-	-	-	5	8.64351e-07	-0.0369268	-	-	-	-	-	-
chr2	139227577	139228296	-	3	0.00114573	-0.0123918	-	-	-	3	0.00141716	-0.0122346	-	-	-	3	0.00106901	-0.012709	-	-	-	-	-	-
chr22	46465717	46466858	MIRLET7BHG	7	0.00628338	-0.0136817	-	-	-	-	-	-	-	-	-	7	0.00728593	-0.0136679	-	-	-	-	-	-
chr1	9488706	9489434	-	6	0.000258984	-0.00321657	-	-	-	-	-	-	-	-	-	6	0.000225798	-0.00324537	-	-	-	-	-	-
chr7	45002287	45002980	MYO1G	4	1.36505e-06	-0.0385427	-	-	-	4	1.96064e-06	-0.0383655	4	0.00318445	-0.104211	4	1.52198e-06	-0.0387428	-	-	-	-	-	-
chr17	72732432	72733290	RAB37	15	0.00298644	0.00439106	-	-	-	15	0.00388773	0.00439578	-	-	-	15	0.00405228	0.00439181	-	-	-	-	-	-
chr5	87439075	87441969	-	13	0.000607218	-0.0115092	-	-	-	13	0.000861046	-0.0113012	-	-	-	13	0.00108777	-0.0111011	-	-	-	-	-	-
chr17	79633202	79634204	CCDC137
chr14	65171010	65172436	PLEKHG3	13	0.00444677	0.000643993	-	-	-	13	0.00466076	0.000645601	-	-	-	13	0.00509478	0.000628257	-	-	-	-	-	-
chr1	9970042	9971115	CTNNBIP1	16	0.00665992	-0.00571181	-	-	-	16	0.00851594	-0.0056685	16	0.00296487	-0.00951904	16	0.00768487	-0.00579183	-	-	-	-	-	-
chr5	58652602	58652948	PDE4D	5	0.00032025	-0.0141185	5	0.00657306	-0.0166392	5	0.000372317	-0.0141344	-	-	-	5	0.00046636	-0.0140888	-	-	-	-	-	-
chr1	151300083	151300904	PI4KB	12	0.00130597	0.00359466	-	-	-	12	0.00165522	0.00360074	-	-	-	12	0.00127725	0.00365106	-	-	-	-	-	-
chr1	241587126	241588176	-	9	9.09138e-05	-0.00869245	-	-	-	9	7.68698e-05	-0.00870751	9	0.0180707	-0.0206898	9	8.12479e-05	-0.00869555	-	-	-	-	-	-
chr7	142582859	142583404	TRPV6	4	0.00238547	0.0138052	-	-	-	4	0.0028357	0.0138504	-	-	-	4	0.00349234	0.0134803	-	-	-	-	-	-
chr14	93580644	93581139	ITPK1	3	0.00477972	0.00321071	-	-	-	3	0.00576199	0.00320617	-	-	-	3	0.00491796	0.00333697	-	-	-	-	-	-
chr19	52799192	52800469	ZNF480	11	0.00460115	-0.00849016	-	-	-	11	0.00579421	-0.00842559	-	-	-	11	0.00420637	-0.00867126	-	-	-	-	-	-
chr1	1377525	1378060	VWA1	4	0.00806518	0.0134818	-	-	-	4	0.00986638	0.0133265	-	-	-	4	0.00909306	0.0134602	-	-	-	-	-	-
chr12	133066054	133067734	FBRSL1	20	0.00244421	-0.0112061	-	-	-	-	-	-	-	-	-	20	0.00197792	-0.0114551	-	-	-	-	-	-
chr7	157293538	157294502	-	8	0.000998853	0.0120271	-	-	-	8	0.00134733	0.0118906	-	-	-	8	0.001511	0.0117065	-	-	-	-	-	-
chr16	10275767	10276801	GRIN2A	15	0.00317042	0.00286983	-	-	-	15	0.00327578	0.00291515	-	-	-	15	0.00358021	0.00291895	-	-	-	-	-	-
chr19	36605252	36606395	POLR2I
chr2	97533635	97534450	SEMA4C	4	0.00979364	0.000734114	-	-	-	4	0.00887996	0.000727089	-	-	-	4	0.0104522	0.000788669	-	-	-	-	-	-
chr1	55464084	55465282	BSND	9	0.00883597	0.00920085	-	-	-	-	-	-	-	-	-	-	-	-	-	-	-	-	-	-
chr16	1821856	1822795	EME2
chr1	2207859	2208225	SKI	3	0.00607354	-0.0159998	-	-	-	3	0.00660739	-0.0157697	-	-	-	3	0.00831554	-0.0155432	3	0.00671018	-0.0279287	-	-	-
chr19	55549414	55550348	GP6
chr11	8008673	8009242	EIF3F	8	0.00282872	-0.009571	-	-	-	8	0.00320961	-0.00965131	-	-	-	8	0.00238317	-0.00971511	-	-	-	-	-	-
chr2	187713554	187714279	ZSWIM2	11	0.00356038	-0.00722709	11	0.0094648	-0.00942295	11	0.00457987	-0.00720637	-	-	-	11	0.0060943	-0.00701802	-	-	-	-	-	-
chr7	45299616	45299766	-	3	0.00268914	-0.00848741	-	-	-	3	0.00322606	-0.00849524	-	-	-	3	0.00293695	-0.00848638	-	-	-	-	-	-
chr19	4832695	4832993	TICAM1	3	0.00869858	0.00801704	-	-	-	3	0.0102209	0.00796417	-	-	-	3	0.0104046	0.00767333	-	-	-	-	-	-
chr19	2290843	2291872	LINGO3
chr15	35087506	35088005	ACTC1	6	0.00501438	-0.00867724	-	-	-	6	0.00649481	-0.00861058	-	-	-	6	0.00611147	-0.00869003	-	-	-	-	-	-
chr3	152879564	152880101	RAP2B	7	0.00481073	-0.000588834	-	-	-	-	-	-	-	-	-	7	0.00454024	-0.000663507	-	-	-	-	-	-
chr15	25319113	25320195	IPW
chr12	46386648	46387141	SCAF11	3	0.00997302	0.0206978	-	-	-	-	-	-	-	-	-	3	0.0103062	0.0208333	-	-	-	-	-	-
chr1	156785998	156786723	NTRK1
chr3	184032711	184034132	EIF4G1	12	0.000412989	0.00563236	-	-	-	-	-	-	-	-	-	-	-	-	-	-	-	-	-	-
chr9	124009589	124009784	GSN	3	0.00971765	-0.0125465	-	-	-	3	0.0110678	-0.0125519	-	-	-	3	0.0124152	-0.0122622	-	-	-	-	-	-
chr6	18386873	18387809	RNF144B	12	0.00322592	-0.0058188	-	-	-	-	-	-	-	-	-	-	-	-	-	-	-	-	-	-
chr7	30028890	30030138	SCRN1	16	0.00624941	0.000582477	-	-	-	16	0.00802374	0.000604095	-	-	-	16	0.00659618	0.000687642	-	-	-	-	-	-
chr20	30308956	30310246	BCL2L1	5	0.000774686	0.0126847	-	-	-	-	-	-	-	-	-	-	-	-	-	-	-	-	-	-
chr11	66496615	66497215	-	4	0.00627844	0.0176129	-	-	-	4	0.00666705	0.0175948	-	-	-	4	0.00758958	0.0175988	-	-	-	-	-	-
chr6	26043820	26044405	H2BC3
chr22	43505892	43507665	BIK	30	0.00228262	0.0018044	-	-	-	30	0.0030856	0.00177182	-	-	-	30	0.00194032	0.00183714	-	-	-	-	-	-
chr13	34250594	34251651	STARD13	6	0.00238739	-0.0147573	-	-	-	6	0.00254593	-0.0149046	-	-	-	6	0.00207109	-0.0149886	-	-	-	-	-	-
chr11	32455025	32456069	WT1
chr2	202483740	202484583	C2CD6	11	4.14041e-07	0.0174432	11	2.11652e-08	0.0231155	11	3.88903e-07	0.017536	-	-	-	11	2.66757e-07	0.0176973	-	-	-	-	-	-
chr3	129611515	129613115	TMCC1
chr9	130564509	130565470	FPGS	13	0.00267698	-0.0092088	-	-	-	13	0.00372203	-0.00917259	-	-	-	13	0.00313727	-0.00939426	-	-	-	-	-	-
chr4	187125413	187126139	CYP4V2	5	0.00109643	-0.0359907	-	-	-	5	0.0014075	-0.0357328	-	-	-	5	0.00145477	-0.0353366	-	-	-	-	-	-
chr8	98880145	98881927	MATN2	15	0.00444841	-0.00479967	-	-	-	15	0.00499023	-0.00488767	-	-	-	15	0.00418892	-0.00490144	-	-	-	-	-	-
chr10	114911442	114912149	TCF7L2	6	0.00669102	-0.00989729	-	-	-	6	0.00777876	-0.00987472	-	-	-	6	0.00584959	-0.00998608	-	-	-	-	-	-
chr11	2919689	2921176	SLC22A18
chr3	27772033	27772805	-	6	1.85855e-06	-0.00791487	-	-	-	6	2.66702e-06	-0.00781548	-	-	-	6	3.38654e-06	-0.00768982	6	3.98857e-06	-0.00924645	-	-	-
chr2	68546467	68547655	CNRIP1	16	0.00871333	-0.00414818	-	-	-	16	0.0109143	-0.00409318	-	-	-	16	0.00984965	-0.00400291	-	-	-	-	-	-
chr10	14050455	14052028	FRMD4A	13	0.00149497	-0.021908	-	-	-	13	0.00183066	-0.0219196	-	-	-	13	0.00285721	-0.0213526	-	-	-	-	-	-
chr4	109540778	109542037	RPL34
chr19	2782678	2783156	SGTA
chr19	54515169	54515811	CACNG6	4	0.000521357	0.0289576	-	-	-	4	0.000636475	0.0289028	-	-	-	4	0.000393829	0.0293741	-	-	-	-	-	-
chr1	43919181	43920264	HYI
chr8	1897020	1897487	ARHGEF10	4	0.00927795	-0.0159859	-	-	-	4	0.0102897	-0.0156816	-	-	-	4	0.0118205	-0.0157174	-	-	-	-	-	-
chr1	31423023	31423283	PUM1
chr4	122853693	122854532	TRPC3	9	0.00251877	-0.0161678	-	-	-	9	0.00319471	-0.0161606	-	-	-	9	0.00257815	-0.01615	-	-	-	-	-	-
chr10	22623047	22624374	-	9	0.00260538	0.0107311	-	-	-	9	0.0017028	0.0109229	-	-	-	-	-	-	-	-	-	-	-	-
chr1	151030968	151031323	CDC42SE1
chr11	62066533	62067691	SCGB1D4	6	0.000196965	-0.00862403	-	-	-	6	0.000211549	-0.00867657	-	-	-	6	0.000193923	-0.00856424	-	-	-	-	-	-
chr9	125795488	125796611	GPR21
chr16	52580266	52581405	TOX3	6	0.000710479	-0.0103546	-	-	-	6	0.00098542	-0.0101931	-	-	-	6	0.00089683	-0.0100715	-	-	-	-	-	-
chr10	129947756	129948776	-	5	8.02885e-05	0.0114295	-	-	-	-	-	-	-	-	-	5	9.33662e-05	0.0116485	-	-	-	-	-	-
chr14	104190678	104191347	ZFYVE21	5	0.000225457	-0.0151671	-	-	-	5	0.000246191	-0.015285	-	-	-	5	0.000179113	-0.0153923	-	-	-	-	-	-
chr1	19181040	19181419	TAS1R2	5	0.000364622	-0.0239559	5	0.00534339	-0.0318506	5	0.000432483	-0.0241496	-	-	-	5	0.00025612	-0.0244704	-	-	-	-	-	-
chr7	933881	934221	GET4	4	0.00404505	0.0051322	-	-	-	4	0.00442756	0.00523735	-	-	-	4	0.00419021	0.00531995	-	-	-	-	-	-
chr2	229045958	229047110	SPHKAP	12	0.00277118	-0.00729738	-	-	-	-	-	-	-	-	-	-	-	-	-	-	-	-	-	-
chr1	58716018	58717107	DAB1	11	0.00466964	-0.0029576	-	-	-	11	0.00529339	-0.00284032	-	-	-	-	-	-	-	-	-	-	-	-
chr1	3055958	3057366	PRDM16	9	0.00180437	0.00550172	-	-	-	9	0.00212914	0.00543269	-	-	-	9	0.00169171	0.00535585	-	-	-	-	-	-
chr6	31368461	31369119	MICA	3	0.00849673	-0.0150212	-	-	-	3	0.00710411	-0.0152242	-	-	-	3	0.00849137	-0.0151644	-	-	-	-	-	-
chr3	101292669	101293068	PCNP	11	0.00529894	-0.00313645	-	-	-	11	0.0067646	-0.00313032	-	-	-	11	0.00582936	-0.00317589	-	-	-	-	-	-
chr4	21305490	21306181	KCNIP4	8	0.00694582	-0.00691707	-	-	-	8	0.0086633	-0.00681412	-	-	-	8	0.0100378	-0.00678091	-	-	-	-	-	-
chr5	139742283	139743303	SLC4A9	3	0.00609837	0.013506	-	-	-	-	-	-	-	-	-	-	-	-	-	-	-	-	-	-
chr2	87018382	87019612	CD8A
chr16	31558017	31558891	-	3	0.00806131	0.0121458	-	-	-	3	0.00970979	0.0120227	-	-	-	3	0.00710986	0.0123526	-	-	-	-	-	-
chr7	101558597	101559888	CUX1	12	0.00129764	0.00693964	-	-	-	12	0.00159792	0.00688191	-	-	-	-	-	-	-	-	-	-	-	-
chr6	38607245	38608904	BTBD9	15	0.00315561	0.00100017	-	-	-	15	0.00390697	0.00100001	-	-	-	15	0.00313912	0.000943897	-	-	-	-	-	-
chr8	22551655	22552961	EGR3	5	0.000337975	0.00490115	-	-	-	-	-	-	-	-	-	5	0.000203579	0.00504843	-	-	-	-	-	-
chr18	5578880	5579883	EPB41L3	5	0.000152835	0.0146215	-	-	-	5	0.000211947	0.0144833	-	-	-	5	0.000110388	0.014735	-	-	-	-	-	-
chr1	151689203	151690075	CELF3
chr2	87015813	87016720	CD8A
chr16	12995603	12996419	SHISA9	6	0.00739644	-0.00585892	-	-	-	6	0.00707323	-0.00591745	-	-	-	-	-	-	-	-	-	-	-	-
chr3	139061956	139063360	MRPS22	15	0.000446052	0.00177996	-	-	-	15	0.00052608	0.00180943	15	0.00229444	0.00733314	15	0.000657951	0.00166103	-	-	-	-	-	-
chr6	41604740	41605994	MDFI	5	0.00210237	0.0106208	-	-	-	-	-	-	-	-	-	5	0.00196315	0.0107595	-	-	-	-	-	-
chr22	50523686	50524691	MLC1
chr13	95364333	95364993	SOX21	13	0.00802064	-0.00336444	-	-	-	13	0.0101797	-0.00329319	13	0.0172413	-0.0167623	13	0.00946572	-0.00332302	-	-	-	-	-	-
chr3	148804272	148805294	HLTF
chr2	233283010	233286870	-	15	6.97193e-34	0.0253812	-	-	-	15	8.17569e-34	0.0252569	-	-	-	15	8.86892e-34	0.0256395	-	-	-	-	-	-
chr19	39465821	39467435	FBXO17	15	6.98493e-05	0.0133187	-	-	-	15	9.38263e-05	0.0132956	-	-	-	15	2.24436e-05	0.0137481	-	-	-	-	-	-
chr16	79804561	79805381	-	6	0.00945959	0.000878614	-	-	-	6	0.0116892	0.000897495	-	-	-	-	-	-	-	-	-	-	-	-
chr12	81329566	81330609	LIN7A
chr18	56886915	56887785	GRP	12	0.0072132	-0.00506605	-	-	-	12	0.00814513	-0.00506176	-	-	-	12	0.0113028	-0.00491761	-	-	-	-	-	-
chr1	6187633	6188136	CHD5	5	0.00601697	-0.0285553	-	-	-	5	0.0077036	-0.0283691	-	-	-	5	0.00890222	-0.0276913	-	-	-	-	-	-
chr19	10120386	10121323	COL5A3
chr14	102372393	102372657	PPP2R5C	3	0.0029126	-0.00506721	-	-	-	3	0.00346983	-0.00502919	-	-	-	3	0.00358267	-0.0049424	3	0.032482	-0.00422739	-	-	-
chr5	137367832	137369294	FAM13B	11	0.00303351	-0.00462706	-	-	-	11	0.00377766	-0.0046912	-	-	-	11	0.00311933	-0.00472039	-	-	-	-	-	-
chr3	9744908	9745460	CPNE9	8	0.00416787	-0.00674638	-	-	-	8	0.00341301	-0.00687631	-	-	-	8	0.0039655	-0.00659636	-	-	-	-	-	-
chr7	48702963	48703665	-	4	0.00522734	0.0135962	-	-	-	4	0.00617779	0.0135251	-	-	-	4	0.00577375	0.0136239	-	-	-	-	-	-
chr12	108634147	108634275	WSCD2	3	0.000832001	-0.0398303	3	0.0437932	-0.0409092	3	0.00104974	-0.0392242	-	-	-	3	0.00101305	-0.0394867	-	-	-	-	-	-
chr19	14196326	14197848	C19orf67	12	0.00682098	0.00901909	-	-	-	-	-	-	-	-	-	-	-	-	-	-	-	-	-	-
chr16	68269041	68272111	ESRP2	23	6.18229e-06	0.0101415	-	-	-	23	8.69079e-06	0.0101218	-	-	-	23	1.893e-07	0.0105667	-	-	-	-	-	-
chr12	57983971	57985234	PIP4K2C	11	0.00321948	-0.00467505	-	-	-	-	-	-	-	-	-	-	-	-	-	-	-	-	-	-
chr20	37353700	37354117	SLC32A1	3	0.00366596	-0.00146822	-	-	-	3	0.00352144	-0.00151045	3	0.017545	-0.0278268	3	0.00273176	-0.00160655	-	-	-	-	-	-
chr15	83875649	83877135	HDGFL3	10	0.00137905	-0.00347461	-	-	-	10	0.00168885	-0.00342669	-	-	-	10	0.001202	-0.00342325	-	-	-	-	-	-
chr18	35145353	35147826	CELF4	33	0.00170599	-0.00289997	-	-	-	33	0.00228812	-0.00288743	-	-	-	33	0.002432	-0.00284888	-	-	-	-	-	-
chr9	137660514	137660670	COL5A1	3	0.00128401	0.0210742	3	0.00328042	0.0266923	3	0.00138952	0.0211594	-	-	-	3	0.00167569	0.0208568	-	-	-	-	-	-
chr12	56211383	56212269	DNAJC14
chr9	72590778	72591441	-	3	0.00128877	-0.0139918	-	-	-	3	0.00148414	-0.0139176	-	-	-	3	0.000777556	-0.0140898	-	-	-	-	-	-
chr5	127872767	127874587	FBN2	19	1.02443e-07	-0.00777935	-	-	-	19	1.75213e-07	-0.00763307	-	-	-	19	2.21932e-07	-0.00711426	-	-	-	-	-	-
chr19	18721531	18721840	CRLF1
chr6	28876139	28877723	TRIM27	8	0.00354746	-0.00244312	-	-	-	-	-	-	-	-	-	8	0.00237489	-0.00244975	-	-	-	-	-	-
chr4	81117853	81119473	PRDM8	13	4.6253e-05	0.0165567	-	-	-	13	1.8645e-05	0.0169798	-	-	-	13	1.19618e-05	0.0172174	-	-	-	-	-	-
chr22	44464449	44465038	PARVB	9	0.0028317	-0.00986664	-	-	-	9	0.00349653	-0.00983883	-	-	-	9	0.00457231	-0.00967053	-	-	-	-	-	-
chr14	71066865	71067802	MED6	9	0.00286314	-0.00952711	-	-	-	9	0.00298248	-0.00963637	-	-	-	9	0.00189825	-0.0096999	-	-	-	-	-	-
chr10	42970351	42971732	LINC00839	11	0.000559462	0.0147664	11	1.13065e-06	0.0228479	11	0.000616937	0.0147379	-	-	-	11	0.000337938	0.0150908	-	-	-	-	-	-
chr7	92461971	92462936	CDK6	6	0.00528283	-0.000543237	-	-	-	6	0.00646445	-0.000510523	-	-	-	6	0.00663051	-0.000629178	-	-	-	-	-	-
chr1	4832380	4832865	AJAP1	5	0.00751203	0.0128155	-	-	-	5	0.00929922	0.0127079	-	-	-	5	0.0103594	0.0125935	-	-	-	-	-	-
chr17	80621842	80622941	RAB40B	5	0.00375897	0.00707109	-	-	-	-	-	-	-	-	-	-	-	-	-	-	-	-	-	-
chr8	144371144	144372051	ZNF696	6	0.00117294	-0.0369362	-	-	-	6	0.00118105	-0.0373528	-	-	-	6	0.00159781	-0.0365865	-	-	-	-	-	-
chr1	31845904	31846873	FABP3	11	9.21773e-07	-0.0112328	-	-	-	11	1.6591e-06	-0.0111465	-	-	-	11	3.10806e-06	-0.0110655	-	-	-	-	-	-
chr16	75894736	75895031	-	5	0.00928802	-0.0277153	-	-	-	5	0.00935907	-0.0279429	-	-	-	5	0.0111669	-0.027458	-	-	-	-	-	-
chr7	2551247	2551996	LFNG	6	0.00201803	-0.007953	-	-	-	6	0.0024409	-0.00799051	-	-	-	6	0.00126839	-0.00833615	-	-	-	-	-	-
chr15	89455860	89456239	MFGE8	3	0.00697573	-0.0140291	-	-	-	3	0.00865426	-0.0139859	-	-	-	3	0.00693935	-0.0139236	3	0.0084297	-0.0242001	-	-	-
chr16	88716846	88717989	CYBA	16	0.00989041	-0.00495318	-	-	-	-	-	-	-	-	-	16	0.00970094	-0.00525921	-	-	-	-	-	-
chr6	28504908	28505429	-	6	0.00289137	-0.00405953	-	-	-	6	0.00356463	-0.00409306	-	-	-	6	0.00399056	-0.00333788	-	-	-	-	-	-
chr13	77900505	77901478	MYCBP2	12	0.00963225	-0.0047282	-	-	-	12	0.0114065	-0.00475531	12	0.0124495	-0.0197503	12	0.0071572	-0.0048718	-	-	-	-	-	-
chr5	125758447	125759291	GRAMD2B	10	0.00181375	-0.00405973	-	-	-	10	0.00222179	-0.00409584	-	-	-	10	0.00241159	-0.00402447	-	-	-	-	-	-
chr10	79396127	79397075	KCNMA1	5	0.00597852	0.0106324	-	-	-	5	0.00708059	0.0105047	-	-	-	5	0.0046079	0.0107842	-	-	-	-	-	-
chr12	88973398	88974665	KITLG	15	0.000935756	-0.00523439	-	-	-	15	0.00124169	-0.00520616	-	-	-	15	0.00146786	-0.00504621	-	-	-	-	-	-
chr4	46390730	46392485	GABRA2	17	0.00497542	-0.00266794	-	-	-	-	-	-	-	-	-	-	-	-	-	-	-	-	-	-
chr4	38320637	38321262	-	6	0.00179614	-0.0107669	-	-	-	6	0.00222214	-0.0107945	-	-	-	6	0.00166004	-0.0109624	-	-	-	-	-	-
chr18	3262499	3263082	MYL12B	8	0.00841667	-0.00524531	-	-	-	8	0.010473	-0.00525719	-	-	-	8	0.0079357	-0.00552149	-	-	-	-	-	-
chr1	202310824	202311492	UBE2T	9	0.000124539	-0.00900556	9	0.000531476	-0.0115533	9	0.000149776	-0.00904956	-	-	-	9	0.000163534	-0.00900949	-	-	-	-	-	-
chr16	85027930	85028515	ZDHHC7	3	0.00301993	-0.00405652	-	-	-	3	0.00327744	-0.00400799	-	-	-	3	0.0029458	-0.00394377	-	-	-	-	-	-
chr8	12990213	12991259	DLC1	12	0.00957618	-0.00782682	-	-	-	-	-	-	-	-	-	-	-	-	-	-	-	-	-	-
chr4	5990590	5991345	-	3	0.00173388	-0.00239688	-	-	-	3	0.00211533	-0.00243558	-	-	-	3	0.00154939	-0.00250509	-	-	-	-	-	-
chr4	106816089	106817015	NPNT	10	0.00632662	-0.00471608	-	-	-	10	0.00685513	-0.00465831	-	-	-	10	0.00674214	-0.00439996	-	-	-	-	-	-
chr22	30783074	30783995	RNF215	10	0.000942649	0.00757204	10	1.99165e-06	0.0142028	10	0.00131039	0.00748645	-	-	-	10	0.0014156	0.00724523	-	-	-	-	-	-
chr20	62421032	62421950	ZBTB46	5	0.00555719	0.00244361	-	-	-	-	-	-	-	-	-	5	0.00633633	0.00256324	-	-	-	-	-	-
chr9	101469203	101470884	GABBR2	7	0.00228262	0.00151737	-	-	-	7	0.00274555	0.00162417	-	-	-	7	0.00082265	0.0014806	-	-	-	-	-	-
chr6	33283770	33285470	TAPBP
chr5	101834136	101835072	SLCO6A1	10	0.00567338	0.0110588	-	-	-	10	0.00680213	0.010986	-	-	-	10	0.00580546	0.0111947	10	0.0171383	0.0172681	-	-	-
chr8	125740425	125741566	MTSS1	13	5.21836e-05	0.00671867	-	-	-	13	5.7403e-05	0.00675818	-	-	-	13	6.09228e-05	0.00663167	-	-	-	-	-	-
chr4	89642483	89642760	FAM13A-AS1	3	0.00661913	0.00867947	-	-	-	3	0.00631356	0.00867114	-	-	-	3	0.00683218	0.00869301	-	-	-	-	-	-
chr1	153651147	153652247	NPR1	8	0.00501185	-0.00464335	-	-	-	8	0.00613937	-0.00459311	-	-	-	8	0.00584251	-0.00477742	-	-	-	-	-	-
chr14	104195181	104196038	ZFYVE21	6	0.00686778	-0.00491307	-	-	-	6	0.00844993	-0.00472931	-	-	-	6	0.00581408	-0.00520111	-	-	-	-	-	-
chr3	85007959	85008991	CADM2	11	0.00523746	-0.00490041	-	-	-	11	0.00629442	-0.00481224	-	-	-	-	-	-	-	-	-	-	-	-
chr17	79372242	79374741	BAHCC1
chr13	74864357	74864782	-	3	0.00438758	-0.0273028	-	-	-	3	0.00502323	-0.0274112	-	-	-	3	0.00537484	-0.0271383	-	-	-	-	-	-
chr1	222014008	222014996	-	4	0.00297756	-0.0162516	-	-	-	4	0.00376452	-0.0161047	-	-	-	4	0.00430375	-0.0158593	-	-	-	-	-	-
chr4	3726450	3726836	-	3	0.00524328	-0.0138175	-	-	-	3	0.00630523	-0.0137681	-	-	-	3	0.00513586	-0.0140308	-	-	-	-	-	-
chr7	43232981	43233971	HECW1	3	0.00253158	-0.0125819	-	-	-	3	0.0015022	-0.0127256	-	-	-	-	-	-	-	-	-	-	-	-
chr6	43043516	43044371	PTK7	7	0.00546405	-0.00212977	-	-	-	7	0.00692688	-0.00206612	-	-	-	7	0.00771887	-0.00218522	-	-	-	-	-	-
chr15	96873850	96875830	MIR1469
chr17	78831167	78831863	RPTOR	5	0.00330659	0.0107073	-	-	-	5	0.00310744	0.0106386	-	-	-	5	0.00206133	0.0107489	-	-	-	-	-	-
chr12	42326382	42326707	-	3	0.00555627	-0.0121282	-	-	-	3	0.00719005	-0.0120002	-	-	-	3	0.00760985	-0.0120177	-	-	-	-	-	-
chr1	68150193	68151160	GADD45A	9	0.00713674	-0.00235865	-	-	-	9	0.0091612	-0.00233105	-	-	-	9	0.00655684	-0.00238931	-	-	-	-	-	-
chr8	41167278	41168186	SFRP1	9	0.0071872	-0.00338699	-	-	-	-	-	-	-	-	-	-	-	-	-	-	-	-	-	-
chr4	1858231	1858883	LETM1	3	8.51218e-06	0.00927728	-	-	-	3	1.13564e-05	0.00924171	-	-	-	3	1.25417e-05	0.00907755	-	-	-	-	-	-
chr7	99691385	99691942	MCM7
chr12	116985025	116986371	-	6	0.000155474	-0.00491198	-	-	-	6	0.00021375	-0.00496092	-	-	-	6	0.000245793	-0.0046991	-	-	-	-	-	-
chr1	209978796	209980186	IRF6	15	3.50484e-09	-0.017226	-	-	-	15	4.90898e-09	-0.0173012	-	-	-	15	1.6114e-09	-0.0174436	-	-	-	-	-	-
chr15	51633381	51634583	CYP19A1
chr2	74153795	74154363	DGUOK	10	0.00818458	-0.00372982	-	-	-	10	0.00957719	-0.00370406	-	-	-	10	0.00811642	-0.00390655	-	-	-	-	-	-
chr1	166135963	166136996	FAM78B	13	0.000484411	-0.00665359	-	-	-	13	0.000649202	-0.00660428	-	-	-	13	0.000546664	-0.00664197	-	-	-	-	-	-
chr11	19261879	19263311	E2F8	18	0.00428094	-0.00204189	-	-	-	-	-	-	-	-	-	18	0.00361327	-0.0020483	-	-	-	-	-	-
chr6	79942971	79944186	HMGN3
chr2	233739771	233740203	SNORC	3	0.00783761	0.00667987	-	-	-	3	0.00889703	0.00653771	-	-	-	3	0.00934766	0.00665826	-	-	-	-	-	-
chr1	6639249	6640149	TAS1R1
chr2	239432223	239432329	LINC01107	3	0.00695755	-0.0259556	-	-	-	3	0.00853143	-0.0257857	-	-	-	3	0.00801292	-0.0259042	-	-	-	-	-	-
chr6	29795501	29796614	HLA-G
chr8	11659497	11660968	FDFT1	19	0.00194117	0.00377114	-	-	-	19	0.00196166	0.00375323	-	-	-	19	0.00255222	0.00357811	-	-	-	-	-	-
chr4	8207058	8207325	SH3TC1	4	0.00460254	0.0124353	-	-	-	4	0.00524844	0.0122368	-	-	-	4	0.00632127	0.0122337	-	-	-	-	-	-
chr5	132112449	132112975	SEPTIN8	7	0.00831859	0.000632762	-	-	-	7	0.00979905	0.000589038	-	-	-	7	0.00784366	0.000561717	-	-	-	-	-	-
chr11	5601832	5602123	HBG2
chr6	170557102	170558102	-	6	1.1415e-06	-0.0434242	-	-	-	6	1.37469e-06	-0.0435798	-	-	-	6	1.48503e-06	-0.043469	-	-	-	-	-	-
chr9	127562983	127563860	OLFML2A	4	8.56878e-05	-0.0185725	-	-	-	-	-	-	-	-	-	4	5.25378e-05	-0.0190185	-	-	-	-	-	-
chr16	68321421	68321730	SLC7A6	6	0.00555719	-0.0127844	-	-	-	6	0.00649738	-0.0127824	-	-	-	6	0.00973898	-0.0121878	6	0.00336632	-0.0220469	-	-	-
chr19	35629273	35630651	FXYD1
chr19	37340642	37341870	ZNF345
chr7	95064015	95065139	PON2	16	0.00461912	0.000376096	-	-	-	16	0.00528958	0.000342251	-	-	-	16	0.00307916	0.00035748	-	-	-	-	-	-
chr15	90357202	90357992	ANPEP	3	0.000114911	0.0119209	-	-	-	3	0.000146182	0.0118782	-	-	-	3	8.69244e-05	0.0120318	-	-	-	-	-	-
chr6	33129024	33134325	COL11A2	58	0.000154785	0.00521951	-	-	-	58	0.000172368	0.00513511	-	-	-	-	-	-	-	-	-	-	-	-
chr10	23632825	23634319	C10orf67	8	0.00260817	-0.00711436	-	-	-	8	0.00287833	-0.0072972	-	-	-	8	0.00281994	-0.0071418	-	-	-	-	-	-
chr1	150254280	150255880	CIART	14	3.89577e-05	0.00424203	-	-	-	14	4.38963e-05	0.00432766	-	-	-	14	2.81002e-05	0.00470493	-	-	-	-	-	-
chr1	23279278	23280477	-	7	0.00302964	-0.0165689	-	-	-	7	0.00323913	-0.0166036	-	-	-	7	0.00290028	-0.0166444	-	-	-	-	-	-
chr15	91414499	91416118	FURIN	14	0.000589333	0.0030586	-	-	-	-	-	-	-	-	-	14	0.000723128	0.00299711	-	-	-	-	-	-
chr18	2906750	2907472	EMILIN2	5	0.00127992	0.00629191	-	-	-	5	0.00154277	0.00618548	-	-	-	5	0.00150988	0.00581559	-	-	-	-	-	-
chr3	118891705	118892461	UPK1B	7	0.00592993	-0.0161006	-	-	-	7	0.005939	-0.0162407	7	0.00311921	-0.0721481	7	0.00645145	-0.0161352	-	-	-	-	-	-
chr2	45159663	45161333	-	13	0.00747754	-0.00707313	-	-	-	-	-	-	-	-	-	-	-	-	-	-	-	-	-	-
chr15	85114169	85114479	LINC00933
chr6	24489671	24491098	ALDH5A1
chr20	42142005	42143502	L3MBTL1	29	2.50908e-05	-0.0051356	-	-	-	29	3.4356e-05	-0.00513968	-	-	-	29	1.07257e-05	-0.00534898	-	-	-	-	-	-
chr4	3318625	3319541	RGS12	6	0.00272231	0.0151741	-	-	-	6	0.00308837	0.0151509	-	-	-	6	0.00308515	0.0153448	-	-	-	-	-	-
chr6	169283989	169285077	-	8	0.00176834	-0.00712826	-	-	-	8	0.00157982	-0.0072671	-	-	-	8	0.00253166	-0.00691372	-	-	-	-	-	-
chr11	1967857	1968643	MRPL23	9	0.00993258	-0.0045623	-	-	-	-	-	-	-	-	-	9	0.00936908	-0.00480707	-	-	-	-	-	-
chr15	100272053	100272751	LYSMD4	3	0.00577458	0.0221302	-	-	-	3	0.00615116	0.0220063	-	-	-	3	0.00379861	0.0228211	-	-	-	-	-	-
chr4	89744279	89744963	FAM13A	6	0.00617686	-0.00428522	-	-	-	6	0.00708053	-0.00427053	-	-	-	6	0.00837534	-0.00417171	-	-	-	-	-	-
chr11	64013441	64015574	PLCB3
chr2	467799	468330	-	4	0.00629884	0.00518752	-	-	-	-	-	-	-	-	-	4	0.00654755	0.00538198	-	-	-	-	-	-
chr10	73516760	73517463	CDH23
chr6	138893111	138893718	NHSL1	6	2.30698e-05	-0.0191352	-	-	-	6	2.96663e-05	-0.0191461	-	-	-	6	3.68276e-05	-0.0186861	-	-	-	-	-	-
chr5	170813996	170814878	MIR3912
chr15	39873060	39874413	THBS1	10	0.00200573	0.00216734	-	-	-	10	0.00236459	0.00215702	-	-	-	-	-	-	-	-	-	-	-	-
chr13	20160420	20161246	-	5	0.000189313	-0.017244	-	-	-	5	0.000172793	-0.0172907	-	-	-	5	0.000285894	-0.0167098	-	-	-	-	-	-
chr6	30227729	30228431	HCG17
chr19	38746538	38747292	PPP1R14A	11	0.00186605	0.00354262	-	-	-	11	0.00234899	0.00348934	-	-	-	-	-	-	-	-	-	-	-	-
chr3	39448643	39449544	RPSA
chr2	239628381	239629498	-	8	0.00024027	-0.0044952	-	-	-	8	0.000326008	-0.0042953	-	-	-	8	0.000362947	-0.00434885	-	-	-	-	-	-
chr8	144222015	144222455	-	5	0.00286145	-0.0294523	-	-	-	5	0.00327449	-0.0294556	-	-	-	5	0.00184187	-0.0303127	-	-	-	5	0.0134983	-0.122094
chr7	612458	612876	PRKAR1B	4	0.000637681	0.00984407	-	-	-	4	0.000776612	0.00976044	-	-	-	4	0.000775494	0.00978949	-	-	-	-	-	-
chr15	54270514	54271167	-	6	0.00019655	-0.00873434	-	-	-	6	0.000248092	-0.00871445	-	-	-	6	0.000297223	-0.00871488	-	-	-	-	-	-
chr5	115962086	115962584	-	3	0.0019558	-0.0208496	-	-	-	3	0.00241911	-0.0204205	-	-	-	3	0.00153306	-0.0213996	3	0.0142039	-0.0337412	-	-	-
chr12	72148251	72148853	RAB21	10	0.00181337	0.00517277	-	-	-	10	0.00206739	0.00496234	-	-	-	10	0.00226998	0.00511815	-	-	-	-	-	-
chr1	203097234	203098085	ADORA1	9	0.0016566	0.00237419	-	-	-	-	-	-	-	-	-	-	-	-	-	-	-	-	-	-
chr1	1099630	1100557	MIR200A
chr3	52351355	52351963	DNAH1	6	0.00033646	-0.0265901	-	-	-	6	0.000423145	-0.0264686	-	-	-	6	0.000508998	-0.0262249	6	0.025278	-0.0345592	-	-	-
chr16	20338303	20339420	GP2	7	0.00458772	0.00983656	-	-	-	7	0.00574035	0.00974775	-	-	-	7	0.00479849	0.0100662	-	-	-	-	-	-
chr2	74779799	74780272	DOK1
chr1	208041879	208042623	-	5	0.0076651	-0.00146239	-	-	-	-	-	-	-	-	-	5	0.00756064	-0.00148993	-	-	-	-	-	-
chr14	31027639	31028244	G2E3	9	0.00257683	-0.00386589	-	-	-	-	-	-	-	-	-	9	0.00254828	-0.00398294	-	-	-	-	-	-
chr14	104551481	104552397	ASPG	12	0.00333869	-0.0115328	-	-	-	12	0.00437446	-0.0114197	-	-	-	12	0.00306774	-0.0115326	-	-	-	12	0.00337859	-0.0498952
chr5	78907212	78908220	TENT2	9	0.000309876	0.00283638	-	-	-	-	-	-	-	-	-	-	-	-	-	-	-	-	-	-
chr1	210501532	210502792	HHAT	13	0.00983979	-0.00307056	-	-	-	-	-	-	-	-	-	-	-	-	-	-	-	-	-	-
chr11	34580349	34580491	-	3	0.00849764	0.0243859	-	-	-	3	0.0102662	0.0242214	-	-	-	3	0.0101433	0.0242631	-	-	-	-	-	-
chr3	64430390	64431038	-	7	0.00763205	-0.00341382	-	-	-	7	0.00935714	-0.00336027	-	-	-	7	0.0101399	-0.00304888	-	-	-	-	-	-
chr15	41220951	41222276	DLL4	12	0.00429462	-0.00292331	-	-	-	-	-	-	-	-	-	12	0.00395508	-0.00298193	-	-	-	-	-	-
chr1	160681404	160682655	CD48	9	0.00712087	-0.00576548	-	-	-	9	0.0080644	-0.00576841	-	-	-	9	0.00531973	-0.00587319	-	-	-	-	-	-
chr5	139737425	139738364	SLC4A9	4	0.00237182	-0.00187203	-	-	-	4	0.00287833	-0.00192817	-	-	-	4	0.00263129	-0.00197998	-	-	-	-	-	-
chr2	201674914	201676437	BZW1	11	1.63719e-05	0.00491451	-	-	-	11	2.25931e-05	0.00486922	-	-	-	11	1.71491e-05	0.00483832	-	-	-	-	-	-
chr19	45579378	45580221	GEMIN7
chr7	47621223	47622718	TNS3	13	0.000190007	-0.0038297	-	-	-	13	0.000280016	-0.00375843	-	-	-	13	0.000273408	-0.00360093	-	-	-	-	-	-
chr6	29910101	29911095	HLA-A
chr14	34931026	34931822	SPTSSA	7	0.0088161	-0.013662	-	-	-	7	0.010914	-0.0138098	-	-	-	7	0.00795648	-0.0139185	-	-	-	-	-	-
chr8	145747659	145748901	LRRC14
chr20	48184639	48186174	PTGIS	9	0.00234302	0.00789846	-	-	-	9	0.00240612	0.00796028	-	-	-	9	0.00346935	0.00753828	-	-	-	-	-	-
chr17	39890994	39892088	HAP1
chr3	132755839	132756669	TMEM108	6	0.00516564	-0.00634455	-	-	-	6	0.00660471	-0.00633915	-	-	-	6	0.00526326	-0.00649879	-	-	-	-	-	-
chr11	67210033	67210812	CORO1B
chr9	93563033	93564033	SYK	12	0.00918594	-0.00497369	-	-	-	12	0.0122511	-0.00486991	-	-	-	12	0.0115359	-0.00505181	-	-	-	-	-	-
chr9	137772282	137772886	FCN2	6	0.00330312	-0.01138	-	-	-	6	0.00448658	-0.0112433	-	-	-	6	0.00328627	-0.0116199	-	-	-	-	-	-
chr19	6502301	6502938	TUBB4A	11	0.00391839	0.00446564	-	-	-	11	0.00529955	0.00432284	-	-	-	11	0.00401249	0.00451539	-	-	-	-	-	-
chr19	37997105	37997867	ZNF793	14	0.00934271	-0.00432553	-	-	-	-	-	-	-	-	-	-	-	-	-	-	-	-	-	-
chr8	110693195	110693461	SYBU	4	0.00956491	-0.00774714	-	-	-	4	0.010114	-0.00789713	-	-	-	4	0.00909082	-0.00801107	-	-	-	-	-	-
chr21	45285836	45287137	AGPAT3	5	0.0001381	0.00501551	-	-	-	5	0.00018153	0.00494448	-	-	-	5	0.000228952	0.00450119	-	-	-	-	-	-
chr6	143771318	143772728	ADAT2
chr5	174150286	174151498	MSX2	10	0.00318735	-0.00161614	-	-	-	10	0.00405722	-0.00152893	-	-	-	10	0.00457127	-0.00137521	-	-	-	-	-	-
chr21	37092789	37093340	MIR802
chr4	40057241	40059856	LOC344967
chr7	100660212	100660957	MUC12
chr8	146276606	146277845	C8orf33	5	0.00250498	-0.0019949	-	-	-	-	-	-	-	-	-	-	-	-	-	-	-	-	-	-
chr7	151330008	151330288	PRKAG2	5	0.00785545	-0.00597484	-	-	-	5	0.00964638	-0.00597489	-	-	-	5	0.00901188	-0.00603428	-	-	-	-	-	-
chr3	141144022	141145231	ZBTB38	5	0.000224158	0.0114135	-	-	-	5	0.000273909	0.0114067	-	-	-	5	0.00032612	0.0109596	-	-	-	-	-	-
chr1	35913782	35914081	KIAA0319L	3	0.00316496	-0.0177673	-	-	-	3	0.0036708	-0.0177546	-	-	-	3	0.00366096	-0.0176332	-	-	-	-	-	-
chr3	52231311	52231840	ALAS1	5	0.00234652	0.011879	-	-	-	5	0.00277365	0.0117685	-	-	-	5	0.0028739	0.0114892	-	-	-	-	-	-
chr6	44225648	44226520	MIR4647
chr4	69312514	69313197	TMPRSS11E	4	0.00128188	-0.019901	-	-	-	4	0.00156499	-0.0196825	-	-	-	4	0.00108729	-0.0200753	-	-	-	-	-	-
chr17	4853232	4853717	ENO3
chr2	228497892	228498185	C2orf83	3	0.00997797	0.00837338	-	-	-	3	0.0112791	0.00822393	-	-	-	3	0.00957213	0.0085145	-	-	-	-	-	-
chr1	93544497	93545831	MTF2	10	0.00145134	-0.00478777	-	-	-	10	0.00153687	-0.0047283	-	-	-	10	0.00172043	-0.0047848	-	-	-	-	-	-
chr5	369969	370479	AHRR	4	4.63253e-08	0.0182545	4	1.3059e-05	0.0155068	4	4.0336e-08	0.0181895	4	0.00574555	0.0572571	4	6.53672e-08	0.0182138	-	-	-	-	-	-
chr1	203241948	203242950	CHIT1	9	0.00769581	0.00425889	-	-	-	9	0.00950292	0.00422198	-	-	-	9	0.0086368	0.00430951	-	-	-	-	-	-
chr18	46064542	46066011	CTIF	12	8.76656e-05	0.00239338	-	-	-	12	0.000103251	0.00240134	-	-	-	12	2.8809e-05	0.00253775	-	-	-	-	-	-
chr5	72596701	72597316	-	6	0.00660199	-0.00788054	-	-	-	6	0.00818715	-0.00782755	-	-	-	6	0.00742681	-0.00773528	-	-	-	-	-	-
chr9	14315886	14316462	NFIB	4	0.000732239	-0.000247437	-	-	-	4	0.000913675	-2.25561e-05	-	-	-	4	0.00101277	7.5752e-05	-	-	-	-	-	-
chr3	57456170	57456332	DNAH12	3	0.000276796	-0.00933131	-	-	-	3	0.000323528	-0.00929469	-	-	-	3	0.000271108	-0.00927271	-	-	-	-	-	-
chr5	6581774	6583103	LINC01018	6	0.001381	0.0090155	-	-	-	6	0.00171124	0.00888615	-	-	-	6	0.00159506	0.008842	-	-	-	-	-	-
chr6	45389313	45391973	RUNX2	20	0.00562348	-0.00425476	-	-	-	-	-	-	-	-	-	20	0.00757245	-0.00425234	-	-	-	-	-	-
chr1	206306094	206307060	-	5	3.34668e-05	-0.0117334	-	-	-	5	4.77673e-05	-0.0115396	-	-	-	5	5.07728e-05	-0.0116336	-	-	-	-	-	-
chr3	8774922	8775601	CAV3
chr8	144098507	144099991	LY6E
chr16	1349178	1349861	-	5	0.00761288	0.0039872	-	-	-	5	0.00889711	0.00383101	-	-	-	5	0.00756256	0.00392293	-	-	-	-	-	-
chr3	194014481	194015171	-	7	3.89585e-12	0.0334987	7	2.01298e-09	0.0399483	7	6.52538e-12	0.0334246	7	0.00920064	0.0684771	7	2.71911e-13	0.0344221	-	-	-	-	-	-
chr15	102345708	102345981	OR4F6	3	0.00499507	-0.0168834	-	-	-	3	0.00620606	-0.0169841	-	-	-	3	0.00533242	-0.0170053	-	-	-	-	-	-
chr10	32667705	32667923	EPC1	7	0.00327552	-0.00598917	-	-	-	7	0.00406539	-0.00597754	-	-	-	7	0.00372943	-0.00601522	-	-	-	-	-	-
chr12	132905611	132906443	GALNT9	9	0.0019975	-0.0123625	-	-	-	9	0.00265933	-0.0122084	-	-	-	9	0.00295628	-0.0121203	-	-	-	-	-	-
chr2	30144152	30145152	ALK	11	0.000404786	-0.00791421	-	-	-	11	0.000476769	-0.00790163	-	-	-	-	-	-	-	-	-	-	-	-
chr21	45883590	45883864	-	3	0.00193305	0.0228259	3	0.00828367	0.0292118	3	0.00246916	0.0225496	-	-	-	3	0.00216518	0.0228772	-	-	-	-	-	-
chr1	112161618	112162084	RAP1A	4	0.00208825	0.0360284	-	-	-	4	0.00256352	0.0356782	-	-	-	4	0.00267959	0.0358415	-	-	-	-	-	-
chr4	42398518	42399484	SHISA3	7	0.00526889	-0.00474481	-	-	-	7	0.00657656	-0.00472702	-	-	-	7	0.00792531	-0.00453577	-	-	-	-	-	-
chr16	57672401	57673993	ADGRG1	9	1.2619e-05	-0.0105357	-	-	-	9	1.80446e-05	-0.0105176	-	-	-	9	2.3896e-05	-0.0102059	-	-	-	-	-	-
chr19	56988398	56990070	ZNF667
chr13	113303307	113303719	ATP11AUN	4	0.0049485	0.0142086	-	-	-	4	0.00601759	0.0140727	-	-	-	4	0.0059028	0.0143854	-	-	-	-	-	-
chr16	742426	743338	FBXL16
chr17	72426469	72427563	GPRC5C	13	0.00459958	0.000171781	-	-	-	13	0.00594888	0.000187832	-	-	-	13	0.00570807	0.000198216	-	-	-	-	-	-
chr3	172859699	172860467	SPATA16	4	0.0074123	0.0154554	-	-	-	4	0.00799954	0.0154214	-	-	-	4	0.00870937	0.0156459	-	-	-	-	-	-
chr1	161100749	161101135	DEDD	4	0.00591479	0.0087196	-	-	-	4	0.00688008	0.00866171	-	-	-	4	0.00746783	0.00848782	-	-	-	-	-	-
chr7	90224886	90226284	CDK14	15	0.000114911	-0.0062557	-	-	-	15	0.000154421	-0.00616849	-	-	-	15	0.000153633	-0.00613742	-	-	-	-	-	-
chr2	25427064	25427652	-	6	0.00108703	0.0238036	-	-	-	6	0.00148607	0.0235464	-	-	-	6	0.00119999	0.0238979	-	-	-	-	-	-
chr6	27776350	27776566	H2BC13
chr21	45704786	45706101	AIRE	15	0.00183391	0.0149429	-	-	-	15	0.00227608	0.0149329	-	-	-	15	0.00171069	0.0150909	-	-	-	-	-	-
chr12	1714851	1715055	WNT5B	3	0.00039425	-0.0100873	3	0.0014986	-0.0124061	3	0.000511446	-0.00998985	-	-	-	3	0.000613458	-0.00976427	-	-	-	-	-	-
chr7	94537347	94538408	PPP1R9A	11	0.00179145	-0.00538832	-	-	-	11	0.00190765	-0.00538418	-	-	-	11	0.00226822	-0.00544787	-	-	-	-	-	-
chr15	26108391	26109614	ATP10A	29	2.67885e-05	0.00247421	-	-	-	29	4.09513e-05	0.00242533	29	0.001567	-0.00174107	29	4.84834e-05	0.00227451	-	-	-	-	-	-
chr11	122451407	122452135	-	3	1.78742e-05	-0.0184051	-	-	-	3	2.13205e-05	-0.0185234	-	-	-	3	2.0403e-05	-0.0184393	-	-	-	-	-	-
chr9	140195998	140197048	NRARP	8	0.00686823	-0.00150053	-	-	-	8	0.00882989	-0.0014894	-	-	-	8	0.0082956	-0.00150652	-	-	-	-	-	-
chr19	5752188	5753221	CATSPERD	3	0.00639436	0.00986296	-	-	-	3	0.00725503	0.00974134	-	-	-	3	0.00782342	0.00961824	-	-	-	-	-	-
chr2	26828219	26829772	CIB4	6	0.00258474	4.25324e-05	-	-	-	6	0.00322606	-1.26615e-05	-	-	-	6	0.00357957	-0.000123467	-	-	-	-	-	-
chr10	134650068	134650743	CFAP46	3	6.29248e-07	-0.0237097	-	-	-	3	8.05354e-07	-0.0236239	-	-	-	3	3.56748e-07	-0.0238935	-	-	-	-	-	-
chr6	4950308	4950673	CDYL	3	0.00199577	0.0012671	-	-	-	3	0.00156861	0.00116436	-	-	-	3	0.00231842	0.00138621	-	-	-	-	-	-
chr2	175204249	175205716	-	5	0.00786044	-0.000616299	-	-	-	-	-	-	-	-	-	-	-	-	-	-	-	-	-	-
chr11	58980377	58980665	MPEG1	3	0.00808699	-0.0137878	-	-	-	3	0.00983086	-0.0138012	-	-	-	3	0.00899609	-0.013831	-	-	-	-	-	-
chr16	57843964	57844572	KIFC3
chr7	99954042	99955101	PILRB	6	0.000260024	-0.00537522	-	-	-	-	-	-	-	-	-	6	0.000362947	-0.0051254	-	-	-	-	-	-
chr7	56118783	56119637	CCT6A
chr12	54408427	54409657	HOXC4
chr12	106974623	106977074	LOC100287944
chr1	204485075	204486394	MDM4	12	0.000602934	0.00478865	-	-	-	12	0.000778661	0.00479087	-	-	-	12	0.000787529	0.00473159	-	-	-	-	-	-
chr2	3129847	3130349	-	4	0.00297991	0.00754159	-	-	-	4	0.00354019	0.00754173	-	-	-	4	0.0040592	0.00733539	-	-	-	-	-	-
chr17	35165324	35166190	-	5	0.00571022	-0.0100332	-	-	-	5	0.00666615	-0.0100248	-	-	-	5	0.00607396	-0.0101418	-	-	-	-	-	-
chr6	147091024	147092242	ADGB	6	0.00142392	-0.00899649	-	-	-	6	0.00177286	-0.00901431	-	-	-	6	0.0022561	-0.00871259	-	-	-	-	-	-
chr9	130699885	130701076	DPM2	10	0.00480095	0.0115934	10	0.000562483	0.0140947	10	0.00593702	0.0115538	-	-	-	10	0.00379707	0.0118452	-	-	-	-	-	-
chr10	89418800	89420794	PAPSS2	21	0.00153633	0.00132359	-	-	-	21	0.00194295	0.00133144	-	-	-	21	0.00208194	0.00129466	-	-	-	-	-	-
chr2	106755003	106755721	UXS1	6	0.004697	0.0150319	-	-	-	6	0.00482032	0.0151033	-	-	-	6	0.00396644	0.0152019	-	-	-	-	-	-
chr2	38604442	38604853	ATL2	4	0.00555983	-0.0024931	-	-	-	4	0.00584286	-0.00261949	-	-	-	4	0.00596058	-0.00259218	-	-	-	-	-	-
chr16	85074359	85075249	KIAA0513	6	0.00683935	0.00533681	-	-	-	-	-	-	-	-	-	6	0.00652075	0.00473523	-	-	-	-	-	-
chr4	66535145	66536772	EPHA5
chr2	32389741	32390937	SLC30A6	10	0.0032076	-0.00256139	-	-	-	-	-	-	-	-	-	-	-	-	-	-	-	-	-	-
chr12	11708469	11709857	LINC01252	7	0.000874141	0.0278151	-	-	-	7	0.0012088	0.0275146	-	-	-	7	0.000774357	0.0284074	-	-	-	-	-	-
chr7	45613590	45614848	ADCY1	9	0.00232501	0.00704637	-	-	-	9	0.00296767	0.0070158	-	-	-	9	0.00146523	0.00733489	-	-	-	-	-	-
chr10	133775416	133775839	-	6	0.00321431	-0.00896523	-	-	-	6	0.00415332	-0.00866436	-	-	-	6	0.00428005	-0.00845228	-	-	-	-	-	-
chr21	38592612	38593284	DSCR9	5	0.000717513	0.00843028	-	-	-	5	0.000945214	0.00832413	-	-	-	5	0.000500342	0.00860166	-	-	-	-	-	-
chr7	12443146	12444115	VWDE	13	0.000112584	-0.0133167	-	-	-	13	0.000129876	-0.013357	-	-	-	13	0.000113569	-0.0135824	-	-	-	-	-	-
chr6	31164776	31165413	HCG27	11	0.003781	-0.0145073	-	-	-	-	-	-	-	-	-	11	0.00407682	-0.0145959	-	-	-	-	-	-
chr10	32734072	32735380	-	12	0.000320134	-0.00510066	-	-	-	12	0.00040744	-0.00512847	-	-	-	12	0.000316427	-0.00514109	-	-	-	-	-	-
chr7	1057285	1057944	C7orf50	4	0.00666749	0.0162784	-	-	-	4	0.0082741	0.0161341	-	-	-	4	0.00690131	0.016341	-	-	-	-	-	-
chr11	66034681	66036038	KLC2
chr1	28051702	28052784	FAM76A	14	0.00445331	-3.54885e-05	-	-	-	14	0.00585578	-8.53382e-05	-	-	-	14	0.00501793	-4.14621e-05	-	-	-	-	-	-
chr6	22147182	22148082	CASC15
chr9	79520919	79521848	PRUNE2	9	0.00058595	-0.00573829	-	-	-	9	0.000770103	-0.00579334	-	-	-	9	0.00100336	-0.00560467	-	-	-	-	-	-
chr8	6785692	6786083	DEFA6	6	0.00777264	-0.0060323	-	-	-	6	0.00904628	-0.00589252	-	-	-	6	0.00836084	-0.00600026	-	-	-	-	-	-
chr17	6347791	6348225	PIMREG	7	0.00779111	0.00826825	-	-	-	-	-	-	-	-	-	-	-	-	-	-	-	-	-	-
chr1	1196457	1196747	UBE2J2	3	0.00163374	0.0243312	-	-	-	3	0.00191133	0.0243187	3	0.0128753	0.0833503	3	0.0011192	0.0248426	-	-	-	-	-	-
chr15	90292730	90295301	MESP1	15	0.000388913	0.00667465	-	-	-	15	0.000542456	0.00669479	-	-	-	15	0.000417606	0.00667716	-	-	-	-	-	-
chr1	24644596	24646205	GRHL3	18	8.98583e-06	-0.00623538	-	-	-	18	1.62615e-05	-0.00604898	-	-	-	18	2.04248e-05	-0.00604469	-	-	-	-	-	-
chr12	54354162	54354590	-	3	0.00835604	-0.0157073	-	-	-	3	0.00914173	-0.0157904	-	-	-	3	0.010841	-0.0155509	-	-	-	-	-	-
chr10	48439216	48439452	GDF10	8	0.00540675	-0.0111844	-	-	-	8	0.00640773	-0.0111634	-	-	-	8	0.00576102	-0.0112421	-	-	-	-	-	-
chr8	135725874	135726595	ZFAT	4	0.00988931	0.0106093	-	-	-	4	0.0106526	0.0107895	-	-	-	4	0.00801355	0.0110937	-	-	-	-	-	-
chr10	124638200	124639782	C10orf88B
chr6	27635558	27638391	-	10	0.000198319	-0.0152352	-	-	-	10	0.000242094	-0.0151557	-	-	-	10	0.000297368	-0.0149382	-	-	-	-	-	-
chr3	184098184	184098596	CHRD
chr7	42276810	42277410	GLI3	14	0.00133489	-0.000623711	-	-	-	14	0.0014697	-0.000653099	-	-	-	14	0.000971301	-0.000617988	-	-	-	-	-	-
chr14	58618986	58619480	ARMH4	11	0.00943894	0.000645461	-	-	-	11	0.0121789	0.000617572	-	-	-	11	0.0111866	0.000632694	-	-	-	-	-	-
chr1	144995682	144996395	LOC653513
chr15	99936927	99937249	-	3	0.00909123	-0.0126777	-	-	-	3	0.0112082	-0.0128241	-	-	-	3	0.0100531	-0.0126118	-	-	-	-	-	-
chr10	1233675	1234983	ADARB2	6	0.000424459	-0.0136037	-	-	-	6	0.000452319	-0.0136794	-	-	-	6	0.000591778	-0.013419	-	-	-	-	-	-
chr17	72897623	72898015	-	4	0.00952212	-0.0142243	-	-	-	4	0.0108367	-0.0142333	-	-	-	4	0.0105284	-0.0140652	-	-	-	-	-	-
chr5	1886956	1888218	IRX4	18	0.00923189	-0.00932078	-	-	-	-	-	-	-	-	-	-	-	-	-	-	-	-	-	-
chr19	15342548	15343425	EPHX3	11	0.000404385	0.00306669	-	-	-	11	0.000542323	0.00294424	-	-	-	11	0.000386648	0.0031553	-	-	-	-	-	-
chr16	84327245	84328719	WFDC1	13	0.00199556	-0.00208996	-	-	-	13	0.0028156	-0.00208362	-	-	-	13	0.00260875	-0.00205837	-	-	-	-	-	-
chr2	31043419	31044164	-	4	0.000416625	0.00641177	-	-	-	4	0.000366012	0.00641612	-	-	-	-	-	-	-	-	-	-	-	-
chr15	79723997	79725642	MINAR1	14	0.004173	-0.00638899	-	-	-	-	-	-	-	-	-	-	-	-	-	-	-	-	-	-
chr17	42092187	42093151	TMEM101	14	0.00444783	0.000167411	-	-	-	14	0.00595632	0.000178935	-	-	-	14	0.00615968	0.000267154	-	-	-	-	-	-
chr2	70932281	70933416	ADD2	3	0.000411003	0.0177761	-	-	-	3	0.000483177	0.0177868	-	-	-	3	0.000431376	0.017866	-	-	-	-	-	-
chr12	105380444	105381266	C12orf45	3	0.0044988	-0.00604596	-	-	-	3	0.0052906	-0.00618057	3	0.0169829	-0.0222561	3	0.00490856	-0.00598613	-	-	-	-	-	-
chr2	66666267	66668012	MEIS1	17	1.89767e-05	-0.00432852	-	-	-	17	2.4102e-05	-0.00428791	-	-	-	17	3.40416e-05	-0.00408214	-	-	-	-	-	-
chr6	33091111	33093109	HLA-DPB2	18	0.00108328	0.0161316	-	-	-	18	0.00156905	0.0160388	-	-	-	18	0.000998106	0.0163388	-	-	-	-	-	-
chr7	4814154	4814713	AP5Z1	3	0.00881321	0.00844747	-	-	-	3	0.00969033	0.00852956	-	-	-	3	0.00653417	0.00871942	-	-	-	-	-	-
chr22	50515323	50515985	MLC1	4	0.00852213	0.0152713	-	-	-	4	0.00997135	0.015199	-	-	-	4	0.0101588	0.0152332	-	-	-	-	-	-
chr19	3162628	3163454	GNA15	7	0.00679015	0.0121355	-	-	-	-	-	-	-	-	-	-	-	-	-	-	-	-	-	-
chr10	105677453	105678654	STN1	15	0.00273032	-0.00842916	-	-	-	15	0.00419366	-0.0084085	-	-	-	15	0.00343713	-0.00847338	-	-	-	-	-	-
chr3	167813835	167814230	GOLIM4	5	0.00711108	-0.00233205	-	-	-	5	0.00880295	-0.00227371	-	-	-	5	0.0086228	-0.00222918	-	-	-	-	-	-
chr16	85427738	85429035	-	5	0.0013166	0.00694872	-	-	-	5	0.00130415	0.00691769	-	-	-	5	0.00135516	0.00692783	-	-	-	-	-	-
chr2	220282914	220284395	DES	9	0.00931704	0.0116371	-	-	-	9	0.0117323	0.0114085	-	-	-	9	0.0107486	0.0115129	-	-	-	-	-	-
chr1	34641601	34642609	C1orf94	12	0.00749179	0.0109019	-	-	-	12	0.00910541	0.0107846	-	-	-	12	0.0082195	0.0111567	-	-	-	-	-	-
chr4	901785	902074	GAK	3	0.00581216	-0.0134473	-	-	-	3	0.00680213	-0.0134439	-	-	-	3	0.003762	-0.0138615	-	-	-	-	-	-
chr11	67397595	67399029	NUDT8
chr4	48018263	48019555	CNGA1
chr2	236577585	236578808	AGAP1	8	0.00601973	-0.00049538	-	-	-	8	0.00646807	-0.000455368	-	-	-	8	0.00527104	-0.000396912	-	-	-	-	-	-
chr22	25335346	25336286	TMEM211	7	0.00164324	0.0136053	-	-	-	7	0.0021149	0.0135292	-	-	-	7	0.00149318	0.0137251	-	-	-	-	-	-
chr2	61200075	61200229	PUS10	3	0.0035587	0.0128985	3	0.00104375	0.0178069	3	0.00317729	0.0130734	-	-	-	3	0.00311465	0.0130003	-	-	-	-	-	-
chr6	12749567	12750392	PHACTR1	5	0.000478547	-0.0093044	-	-	-	5	0.000568101	-0.00928743	-	-	-	5	0.000684436	-0.00875513	-	-	-	-	-	-
chr22	50720813	50723019	PLXNB2	8	0.00210204	0.00735707	-	-	-	8	0.00262064	0.00729162	-	-	-	8	0.00200458	0.00729122	-	-	-	-	-	-
chr12	132862024	132864302	GALNT9	13	0.00176115	-0.0091016	-	-	-	-	-	-	-	-	-	-	-	-	-	-	-	-	-	-
chr12	7818585	7819180	APOBEC1	4	0.00682747	0.00757248	-	-	-	4	0.00811995	0.00772904	-	-	-	4	0.0071572	0.00780119	-	-	-	-	-	-
chr1	163037784	163039184	RGS4	16	4.02679e-06	-0.0173325	-	-	-	16	5.65874e-06	-0.0173132	-	-	-	16	8.72715e-06	-0.0168777	-	-	-	-	-	-
chr11	117747030	117748236	FXYD6
chr12	49373240	49374710	WNT1	7	0.00979994	-0.00124509	-	-	-	7	0.0114745	-0.00129499	-	-	-	7	0.0114173	-0.00123546	-	-	-	-	-	-
chr11	17297732	17298537	NUCB2	10	0.00941919	-0.00564041	-	-	-	10	0.0104574	-0.00566462	10	0.0255384	-0.0211453	10	0.00861738	-0.00582178	-	-	-	-	-	-
chr7	134001087	134002746	SLC35B4	15	0.00167275	0.00546195	-	-	-	15	0.00190323	0.00539662	-	-	-	15	0.0024486	0.00540003	-	-	-	-	-	-
chr3	48486890	48487471	ATRIP	3	0.00602435	0.0162882	-	-	-	-	-	-	-	-	-	3	0.00450695	0.0164582	-	-	-	-	-	-
chr7	92861286	92861825	VPS50	12	0.00904636	-0.00455446	-	-	-	12	0.0118485	-0.00453187	-	-	-	12	0.00928336	-0.00458319	-	-	-	-	-	-
chr7	95025194	95026937	PON1
chr1	2382748	2383687	-	6	0.00496554	-0.0145455	-	-	-	6	0.00573002	-0.0145466	-	-	-	-	-	-	-	-	-	-	-	-
chr8	13423496	13424483	C8orf48	10	0.00746284	-0.00359793	-	-	-	10	0.00930967	-0.00359271	-	-	-	10	0.00834055	-0.00368826	-	-	-	-	-	-
chr7	142630597	142631266	TRPV5	5	0.00726302	0.00837131	-	-	-	5	0.00797773	0.00836046	-	-	-	5	0.00794603	0.0081885	-	-	-	-	-	-
chr18	10414355	10414962	-	4	0.00758447	0.0134776	-	-	-	4	0.00938761	0.0133179	-	-	-	4	0.00986465	0.0133178	-	-	-	-	-	-
chr16	66864375	66865626	NAE1	10	0.00175942	0.00322204	-	-	-	10	0.00228285	0.00316964	-	-	-	10	0.00127785	0.00318457	-	-	-	-	-	-
chr17	67956864	67957967	-	6	0.00167275	0.00560079	-	-	-	6	0.0020046	0.00565423	-	-	-	6	0.00198836	0.00555367	-	-	-	-	-	-
chr11	71752705	71753240	NUMA1	4	0.00981151	-0.0120695	-	-	-	-	-	-	-	-	-	-	-	-	-	-	-	-	-	-
chr13	93878969	93879769	GPC6	9	0.00147714	-0.0083831	-	-	-	9	0.00192116	-0.0083011	-	-	-	9	0.00222749	-0.00827594	-	-	-	-	-	-
chr17	77815779	77816711	CBX4	3	0.000768023	0.00450012	-	-	-	3	0.000954433	0.00449943	-	-	-	3	0.00102682	0.00446891	-	-	-	-	-	-
chr3	50649994	50650410	CISH
chr4	108745001	108745771	SGMS2	10	0.0098652	0.00514939	-	-	-	-	-	-	-	-	-	10	0.0112721	0.00519489	-	-	-	-	-	-
chr5	1494980	1495356	LPCAT1	4	0.0047392	0.00901053	-	-	-	4	0.0050907	0.00912524	-	-	-	4	0.00543028	0.00889724	-	-	-	-	-	-
chr16	67879671	67880355	CENPT
chr5	35229788	35231272	PRLR	13	7.86621e-06	-0.0100949	-	-	-	13	6.87384e-06	-0.0101469	-	-	-	13	1.21037e-05	-0.00988037	-	-	-	-	-	-
chr13	96705123	96706104	UGGT2	10	0.00289811	-0.00763162	-	-	-	10	0.00341301	-0.00760016	-	-	-	10	0.00573314	-0.00715149	-	-	-	-	-	-
chr4	100273969	100274565	ADH1C	4	0.00601697	0.019429	-	-	-	4	0.0073366	0.0192137	-	-	-	4	0.00801292	0.0190211	-	-	-	-	-	-
chr1	45138784	45140266	ARMH1
chr17	80673675	80675235	FN3KRP	13	0.000900453	-0.00761917	-	-	-	13	0.000992904	-0.00767219	-	-	-	13	0.000826328	-0.00778511	-	-	-	-	-	-
chr17	4692162	4692790	GLTPD2
chr6	29594481	29595661	GABBR1	13	0.00254884	0.0110444	-	-	-	13	0.00280082	0.0110637	-	-	-	13	0.00203745	0.0112371	-	-	-	-	-	-
chr17	76354621	76355674	SOCS3	7	2.5232e-05	0.0146688	7	1.01803e-06	0.0210504	7	2.51557e-05	0.0142414	-	-	-	7	5.43166e-05	0.0142757	-	-	-	-	-	-
chr1	58898552	58898793	DAB1	3	0.00260156	-0.0474519	-	-	-	3	0.00324934	-0.0471458	-	-	-	3	0.00385707	-0.0463353	-	-	-	3	0.00320535	-0.211267
chr6	1624386	1625238	GMDS	6	0.00485782	0.0108014	-	-	-	6	0.00561422	0.0108018	-	-	-	6	0.00449762	0.0109607	-	-	-	-	-	-
chr9	132934195	132935030	NCS1	8	0.00797303	-0.00245366	-	-	-	8	0.00978434	-0.00258861	-	-	-	8	0.00837365	-0.00262711	-	-	-	-	-	-
chr4	57522493	57524770	HOPX	15	0.000782661	-0.0126053	-	-	-	15	0.000953153	-0.0126096	-	-	-	15	0.000877332	-0.0125845	-	-	-	-	-	-
chr1	197871470	197872227	C1orf53	11	0.00827366	-0.000724556	-	-	-	-	-	-	-	-	-	11	0.00690855	-0.000824329	-	-	-	-	-	-
chr7	27168962	27171528	HOXA3
chr1	113050539	113051171	WNT2B	6	0.000943142	-0.00177979	-	-	-	6	0.00118105	-0.00183498	-	-	-	6	0.00123935	-0.00182694	-	-	-	-	-	-
chr11	118977379	118978508	C2CD2L
chr3	140796013	140796183	SPSB4	4	0.00549645	-0.0108799	-	-	-	4	0.00636995	-0.0108907	-	-	-	4	0.00770087	-0.0105563	4	0.0114286	-0.0165233	-	-	-
chr1	7913081	7914017	UTS2	8	0.000115433	0.0153965	-	-	-	8	0.00015582	0.0153392	-	-	-	8	0.000108158	0.0155832	-	-	-	-	-	-
chr3	53700141	53700263	CACNA1D	3	0.000280372	-0.0529356	-	-	-	3	0.000227198	-0.0534971	-	-	-	3	0.00023082	-0.0536117	-	-	-	-	-	-
chr17	8012578	8013680	ALOXE3	7	0.00177519	0.0125602	-	-	-	7	0.00233688	0.0124618	-	-	-	7	0.00221359	0.0125648	-	-	-	-	-	-
chr9	130454217	130454671	MIR3911
chr5	96077898	96078834	CAST	5	0.00513363	-0.0264035	-	-	-	-	-	-	-	-	-	5	0.00507698	-0.0265726	-	-	-	-	-	-
chr22	32358655	32359081	-	3	0.00456956	0.00804328	-	-	-	3	0.00518279	0.00782652	-	-	-	3	0.00556914	0.00813155	-	-	-	-	-	-
chr13	27745469	27746386	USP12	8	0.00117233	-0.0193864	-	-	-	8	0.00145778	-0.0196274	-	-	-	8	0.00105379	-0.0197354	-	-	-	-	-	-
chr16	67430099	67430454	TPPP3
chr11	128775026	128776216	C11orf45
chr17	32581466	32582828	CCL2	7	0.000736512	-0.00626019	-	-	-	-	-	-	-	-	-	-	-	-	-	-	-	-	-	-
chr12	131715734	131715773	-	3	0.000514574	-0.0133329	3	0.00321689	-0.0150528	3	0.00052688	-0.0134748	-	-	-	3	0.000288037	-0.0137728	-	-	-	-	-	-
chr3	13521634	13522740	HDAC11	14	0.00279012	0.00274141	-	-	-	14	0.00331108	0.00274456	-	-	-	14	0.00340465	0.00267765	-	-	-	-	-	-
chr22	22734186	22734960	-	4	0.000139533	0.0205919	-	-	-	4	0.000188302	0.0203989	-	-	-	4	0.000141005	0.0207753	-	-	-	-	-	-
chr3	24535656	24537801	THRB
chr14	96000633	96001369	GLRX5
chr6	30719807	30720484	-	6	6.74925e-07	0.0147111	6	0.000797901	0.0163045	6	1.03453e-06	0.0146446	6	0.000678352	0.0583912	6	8.10159e-07	0.0148785	-	-	-	-	-	-
chr8	145103309	145103942	-	5	0.00410699	0.00276546	-	-	-	-	-	-	-	-	-	5	0.00405278	0.00285362	-	-	-	-	-	-
chr6	10412073	10413394	TFAP2A
chr1	3620638	3621445	TP73	5	0.006502	-0.0161172	-	-	-	5	0.00606107	-0.0164617	5	0.0149203	-0.0598874	5	0.00343845	-0.0166858	-	-	-	-	-	-
chr7	100025489	100026182	MEPCE
chr11	63764177	63764925	OTUB1	5	0.00682747	-0.002078	-	-	-	5	0.00852018	-0.00196944	-	-	-	5	0.00724194	-0.00207889	-	-	-	-	-	-
chr6	32094845	32096219	ATF6B	31	0.00486829	-0.00377386	-	-	-	-	-	-	-	-	-	-	-	-	-	-	-	-	-	-
chr4	172733760	172734843	GALNTL6	13	0.00758248	-0.00870469	-	-	-	-	-	-	-	-	-	-	-	-	-	-	-	-	-	-
chr22	37750979	37751263	-	3	0.000953731	0.0120171	-	-	-	3	0.0010332	0.0119081	-	-	-	3	0.00122864	0.0115314	-	-	-	-	-	-
chr1	854766	855649	LINC02593
chr3	190335248	190336306	IL1RAP	3	0.000193905	0.0226121	-	-	-	3	0.000115518	0.0227699	-	-	-	3	0.000210538	0.0229895	-	-	-	-	-	-
chr1	247581408	247582066	NLRP3	7	0.0046647	-0.00148357	-	-	-	7	0.00573204	-0.0014248	-	-	-	7	0.00425136	-0.00148273	-	-	-	-	-	-
chr8	145637966	145639652	CPSF1
chr6	127839822	127840334	SOGA3	6	0.00609018	-0.00583556	-	-	-	6	0.00725921	-0.00582468	-	-	-	6	0.00762095	-0.00563746	-	-	-	-	-	-
chr19	42702481	42703852	DEDD2	5	0.00255692	0.00216578	-	-	-	5	0.00314781	0.00216626	-	-	-	5	0.00315494	0.00210627	-	-	-	-	-	-
chr4	20253277	20255985	SLIT2	20	0.00322504	-0.00204424	-	-	-	20	0.00419616	-0.0020006	-	-	-	-	-	-	-	-	-	-	-	-
chr6	30457711	30458730	HLA-E	18	0.00612022	-0.00315382	-	-	-	18	0.00793492	-0.00319245	-	-	-	18	0.00455101	-0.00340425	-	-	-	-	-	-
chr7	157579211	157579880	PTPRN2	3	0.00713569	0.015938	-	-	-	3	0.00877138	0.0157094	-	-	-	3	0.00721408	0.0159226	-	-	-	-	-	-
chr8	145027226	145028886	PLEC	13	2.57739e-07	0.0159134	-	-	-	13	3.51946e-07	0.0158918	-	-	-	13	3.12066e-07	0.0159354	-	-	-	-	-	-
chr5	346365	346987	AHRR	3	0.00518398	-0.0167	-	-	-	3	0.00662956	-0.0164057	-	-	-	3	0.00661006	-0.0165207	-	-	-	-	-	-
chr11	84431163	84432312	DLG2	8	0.00413459	-0.0051133	-	-	-	8	0.00520581	-0.00508048	-	-	-	8	0.00534117	-0.00503489	-	-	-	-	-	-
chr19	56651829	56652545	ZNF444	11	0.00543357	-0.00128829	-	-	-	11	0.00704924	-0.00131783	-	-	-	11	0.00504774	-0.00138227	-	-	-	-	-	-
chr7	47293799	47294330	-	5	0.00347817	-0.0024187	5	0.00342466	-0.00193429	5	0.00393829	-0.00231233	-	-	-	5	0.00447719	-0.00213932	-	-	-	-	-	-
chr5	114937535	114938640	TICAM2
chr7	71868406	71868494	CALN1	3	3.57702e-07	-0.0277072	3	0.000263873	-0.0290736	3	2.032e-07	-0.0279796	-	-	-	3	1.96657e-07	-0.0281341	-	-	-	-	-	-
chr10	79470169	79471118	-	5	0.00177019	-0.00925477	-	-	-	5	0.00192529	-0.00930963	-	-	-	5	0.00205716	-0.00888643	-	-	-	-	-	-
chr20	57267176	57267680	NPEPL1	7	0.00750087	0.0163702	-	-	-	7	0.00977857	0.0160754	-	-	-	7	0.00911202	0.0163095	-	-	-	-	-	-
chr2	241807924	241808757	AGXT	7	0.00867633	0.00377282	-	-	-	-	-	-	-	-	-	-	-	-	-	-	-	-	-	-
chr1	43205605	43206309	CLDN19	6	0.00290875	0.00982922	-	-	-	6	0.00381999	0.00972335	-	-	-	6	0.00418487	0.0095785	-	-	-	-	-	-
chr10	129845509	129846082	PTPRE	6	0.00202343	-0.0082681	-	-	-	6	0.00240168	-0.00831282	-	-	-	6	0.00209462	-0.00837006	-	-	-	-	-	-
chr5	42423947	42425093	GHR	13	0.00680695	-0.00604899	-	-	-	13	0.0093887	-0.00594085	-	-	-	13	0.00641724	-0.00595136	-	-	-	-	-	-
chr5	190822	192650	LRRC14B	16	5.22289e-22	-0.0175324	-	-	-	16	1.75834e-21	-0.0174111	-	-	-	16	1.56631e-21	-0.0177732	16	4.22926e-07	-0.0179953	-	-	-
chr4	186731926	186732207	SORBS2	3	0.00488614	0.0102113	-	-	-	3	0.00587783	0.0101182	-	-	-	3	0.00642931	0.00975906	-	-	-	-	-	-
chr3	157019345	157019556	VEPH1	3	0.00450159	0.00827139	-	-	-	3	0.00534282	0.00821662	-	-	-	3	0.00569031	0.00792803	-	-	-	-	-	-
chr3	147140880	147142415	-	13	5.08837e-05	-0.00626303	-	-	-	13	7.56018e-05	-0.00629219	-	-	-	13	7.94494e-05	-0.0060549	-	-	-	-	-	-
chr6	31869518	31870840	C2
chr19	58094517	58095659	ZIK1
chr19	39522548	39523626	FBXO27	10	0.000324175	0.0163778	-	-	-	10	0.000468115	0.0161141	-	-	-	10	0.000243891	0.0165672	-	-	-	-	-	-
chr16	30485296	30485966	ITGAL	7	0.00538102	0.0154158	-	-	-	7	0.00693008	0.0152609	-	-	-	7	0.00777329	0.0145796	-	-	-	-	-	-
chr1	239549600	239550303	CHRM3	8	0.00122944	-0.00953419	-	-	-	8	0.00107078	-0.00962277	-	-	-	8	0.00115522	-0.00938587	-	-	-	-	-	-
chr9	137966584	137967652	OLFM1	12	0.000536331	-0.00589997	-	-	-	12	0.000707888	-0.00588327	-	-	-	12	0.000805075	-0.00540194	-	-	-	-	-	-
chr11	86510915	86512100	PRSS23	10	2.26513e-12	0.0091423	-	-	-	10	4.2651e-12	0.00907588	-	-	-	10	1.32255e-12	0.0092151	-	-	-	-	-	-
chr1	247653903	247654811	OR2W5P	6	0.00799334	0.00689401	-	-	-	6	0.0101571	0.00693922	-	-	-	6	0.0110095	0.00683748	-	-	-	-	-	-
chr16	21170107	21170814	DNAH3
chr1	166049757	166050477	FAM78B	4	0.00187309	-0.0108758	-	-	-	-	-	-	-	-	-	-	-	-	-	-	-	-	-	-
chr3	172312523	172313107	-	4	0.00303351	-0.029415	-	-	-	4	0.00345443	-0.0294799	-	-	-	4	0.00405278	-0.0290262	-	-	-	-	-	-
chr9	90112086	90114156	DAPK1	21	0.00672383	-0.00572817	-	-	-	21	0.00833818	-0.00572595	-	-	-	21	0.0105924	-0.00542011	-	-	-	-	-	-
chr21	19858957	19859472	-	3	0.00661766	0.00199682	-	-	-	-	-	-	-	-	-	-	-	-	-	-	-	-	-	-
chr1	54881486	54881929	-	6	0.00322595	0.0045469	-	-	-	6	0.00396815	0.00448218	-	-	-	6	0.00381386	0.00446207	-	-	-	-	-	-
chr12	32111966	32113101	RESF1	13	0.00665356	-0.00215517	-	-	-	13	0.00799178	-0.00213749	-	-	-	13	0.00717847	-0.00221865	-	-	-	-	-	-
chr5	148017424	148018093	HTR4
chr6	111195301	111195976	AMD1	9	0.00186962	-0.00312001	-	-	-	9	0.00236459	-0.00311714	-	-	-	9	0.00170906	-0.00317993	-	-	-	-	-	-
chr17	75445905	75446661	SEPTIN9	9	0.00501812	0.00936747	-	-	-	9	0.00653702	0.0092744	-	-	-	9	0.00681731	0.0091546	-	-	-	-	-	-
chr12	6307048	6309025	CD9	7	0.00492812	0.0140811	-	-	-	7	0.00599692	0.0140403	-	-	-	7	0.00634302	0.0140128	-	-	-	-	-	-
chr17	45949677	45949878	-	5	4.08384e-07	0.0374087	5	0.00806303	0.0339353	5	4.67578e-07	0.0374515	5	0.00352863	0.110413	5	2.69959e-07	0.0378717	-	-	-	-	-	-
chr13	114291735	114292740	TFDP1	11	0.00862279	0.000863617	-	-	-	11	0.0093078	0.000896543	-	-	-	11	0.00766913	0.00104763	-	-	-	-	-	-
chr11	8228022	8228508	-	3	0.00066326	-0.0093712	-	-	-	3	0.000781727	-0.00933868	-	-	-	3	0.000858391	-0.00920999	-	-	-	-	-	-
chr18	28622474	28623390	DSC3	14	0.00490152	-0.00868005	-	-	-	14	0.00617779	-0.00865578	-	-	-	14	0.00827843	-0.00841724	-	-	-	-	-	-
chr17	79225309	79226323	SLC38A10	7	0.00779111	-0.011055	-	-	-	7	0.0101475	-0.0108625	-	-	-	7	0.0114882	-0.01024	-	-	-	-	-	-
chr19	52956310	52957180	ZNF578	11	0.00452359	-0.000330413	-	-	-	11	0.00605669	-0.000232133	-	-	-	11	0.00581396	0.0002245	-	-	-	-	-	-
chr11	18416535	18418093	LDHA	12	0.00745749	-0.00169684	-	-	-	-	-	-	-	-	-	12	0.00664084	-0.00173283	-	-	-	-	-	-
chr4	1750374	1750476	-	3	0.000821295	-0.0117938	-	-	-	3	0.00088269	-0.01193	-	-	-	3	0.000624069	-0.0120922	-	-	-	-	-	-
chr2	149855950	149856468	KIF5C	3	0.00894451	-0.0184936	-	-	-	3	0.0107109	-0.0180963	-	-	-	3	0.00932179	-0.0186566	-	-	-	-	-	-
chr3	170136159	170137240	CLDN11	12	0.00048311	-0.00888142	-	-	-	-	-	-	-	-	-	-	-	-	-	-	-	-	-	-
chr4	53727431	53728510	RASL11B	7	0.00359499	-0.0099119	-	-	-	7	0.00377504	-0.0101575	-	-	-	7	0.00504774	-0.00955352	-	-	-	-	-	-
chr16	75150456	75150880	LDHD	8	4.07457e-05	0.0248551	-	-	-	8	5.26706e-05	0.024784	-	-	-	8	0.000110585	0.0238641	8	0.00024868	0.0392593	-	-	-
chr1	156072803	156074182	LMNA	4	0.000730077	0.0164652	-	-	-	4	0.000872749	0.016194	-	-	-	4	0.00107945	0.0159573	-	-	-	-	-	-
chr19	10220013	10220911	P2RY11
chr1	91190891	91192803	-	17	0.00020892	0.00521675	-	-	-	17	0.000259124	0.00520387	-	-	-	-	-	-	-	-	-	-	-	-
chr16	55512521	55515248	MMP2	22	0.00563364	-0.00521135	-	-	-	22	0.00751633	-0.00517126	-	-	-	-	-	-	-	-	-	-	-	-
chr6	41168185	41169391	TREML2	8	0.000320254	-0.00900986	-	-	-	8	0.000440318	-0.00886449	-	-	-	8	0.000566703	-0.00836593	-	-	-	-	-	-
chr1	154237531	154238265	UBAP2L	3	0.00280451	-0.0358744	-	-	-	3	0.00290659	-0.0365781	-	-	-	3	0.00331324	-0.0355207	-	-	-	-	-	-
chr10	115438155	115439884	CASP7	17	6.24343e-06	-0.0018721	-	-	-	-	-	-	-	-	-	17	5.80735e-06	-0.00191564	-	-	-	-	-	-
chr14	100068637	100070564	CCDC85C	8	0.001329	0.00799061	-	-	-	8	0.00138258	0.00803334	-	-	-	8	0.000370429	0.00841962	-	-	-	-	-	-
chr2	189155551	189156621	GULP1	10	0.00293065	-0.00567979	-	-	-	10	0.00364869	-0.00556944	-	-	-	10	0.0052867	-0.00546737	-	-	-	-	-	-
chr12	1939964	1940652	CACNA2D4
chr5	157001092	157002175	ADAM19	5	0.00745196	0.00802619	-	-	-	5	0.00876326	0.00790973	-	-	-	5	0.00724547	0.00780893	-	-	-	-	-	-
chr16	8805422	8807308	ABAT	16	1.63527e-05	0.0214257	-	-	-	16	6.88073e-06	0.02175	-	-	-	16	3.0928e-06	0.0221175	-	-	-	-	-	-
chr22	28838631	28839352	TTC28	6	0.000311181	-0.0124906	-	-	-	6	0.000331806	-0.0123942	-	-	-	6	0.000463641	-0.0122837	-	-	-	-	-	-
chr7	25219543	25220412	C7orf31	12	0.00365506	-0.00765186	-	-	-	12	0.00402694	-0.00771238	-	-	-	-	-	-	-	-	-	-	-	-
chr12	25403102	25405280	KRAS	27	1.89318e-05	-0.00688238	-	-	-	27	3.25706e-05	-0.00691025	-	-	-	27	1.73568e-05	-0.00699425	-	-	-	-	-	-
chr20	57330819	57331560	-	4	0.00030061	0.0109211	-	-	-	4	0.000399931	0.0108293	-	-	-	4	0.000288668	0.0105208	-	-	-	-	-	-
chr20	17943403	17944845	MGME1
chr3	128690194	128690824	CFAP92	3	0.000270516	-0.0223508	-	-	-	3	0.000334769	-0.0220809	-	-	-	3	0.000372386	-0.0220547	-	-	-	-	-	-
chr6	31695599	31697280	DDAH2	31	0.000155986	0.0078678	-	-	-	-	-	-	-	-	-	31	5.11912e-05	0.00815534	-	-	-	-	-	-
chr17	10600507	10602034	ADPRM
chr10	88295210	88295591	-	4	0.00562619	0.0124524	-	-	-	4	0.00709373	0.0122324	-	-	-	4	0.00558647	0.0124442	-	-	-	-	-	-
chr16	85783863	85785218	C16orf74	7	0.00927286	0.00556111	-	-	-	-	-	-	-	-	-	-	-	-	-	-	-	-	-	-
chr17	79419366	79420424	BAHCC1
chr3	157260159	157261595	SLC66A1L	14	0.00196087	-0.00404187	-	-	-	14	0.00267698	-0.00404157	-	-	-	14	0.00305749	-0.003961	-	-	-	-	-	-
chr17	59476790	59477846	TBX2	14	0.0079641	-0.00108632	-	-	-	14	0.00941811	-0.00108347	-	-	-	14	0.00638725	-0.00107461	-	-	-	-	-	-
chr4	3671067	3671697	-	5	0.00309287	0.0180559	-	-	-	5	0.00380585	0.0179399	-	-	-	5	0.0026993	0.0182912	-	-	-	-	-	-
chr3	138763424	138764372	PRR23C	12	0.00931704	0.0129277	-	-	-	12	0.0112307	0.0126891	-	-	-	12	0.0115087	0.0130387	-	-	-	-	-	-
chr5	124043354	124044098	ZNF608	5	0.00456792	-0.0151579	-	-	-	5	0.00482548	-0.0148551	-	-	-	5	0.00482052	-0.0152749	-	-	-	-	-	-
chr6	111888446	111888870	TRAF3IP2
chr6	170553133	170555276	-	9	1.27402e-07	-0.0361306	-	-	-	9	1.13017e-07	-0.0363681	-	-	-	9	1.04987e-07	-0.0362696	-	-	-	-	-	-
chr6	42878931	42879409	PTCRA	3	0.0083857	0.0195782	-	-	-	3	0.00984824	0.0193818	-	-	-	3	0.00942732	0.0196214	-	-	-	-	-	-
chr7	6048837	6048965	AIMP2
chr17	27070369	27071119	TRAF4	9	0.00660372	0.00237508	-	-	-	-	-	-	-	-	-	9	0.00812207	0.00225844	-	-	-	-	-	-
chr6	30657882	30659043	NRM
chr12	126467559	126468899	LINC00939	9	0.00422921	-0.00796613	-	-	-	9	0.0051437	-0.00798946	-	-	-	9	0.00434145	-0.00804966	-	-	-	-	-	-
chr1	221509067	221509763	LINC02817	3	1.35298e-05	-0.0192482	-	-	-	3	1.68463e-05	-0.0190401	-	-	-	3	1.61793e-05	-0.0193349	-	-	-	-	-	-
chr17	1421079	1421517	INPP5K
chr1	36771493	36773099	SH3D21	15	0.00540116	0.00192871	-	-	-	15	0.00648444	0.00191819	-	-	-	15	0.00577449	0.00186257	-	-	-	-	-	-
chr20	34129142	34130163	ERGIC3	14	0.00302374	0.00299807	-	-	-	14	0.00395202	0.00295847	-	-	-	14	0.0036371	0.0029198	-	-	-	-	-	-
chr1	158323482	158324471	CD1E	4	0.00112526	-0.010713	-	-	-	4	0.00124977	-0.0106571	-	-	-	4	0.00133555	-0.0108168	-	-	-	-	-	-
chr20	58629939	58630954	C20orf197	7	0.00581053	-0.0076692	-	-	-	7	0.00736657	-0.00761677	-	-	-	-	-	-	-	-	-	-	-	-
chr15	31617459	31617764	KLF13	5	0.00197807	0.00870654	-	-	-	5	0.00204875	0.00876707	-	-	-	5	0.00260309	0.00865638	-	-	-	-	-	-
chr20	58325159	58326180	PHACTR3	3	0.00356301	-0.00971292	-	-	-	3	0.00406011	-0.0099028	-	-	-	3	0.00380685	-0.00983787	-	-	-	-	-	-
chr17	8056492	8057770	PER1	5	0.00168989	-0.004198	-	-	-	5	0.00205153	-0.00419009	-	-	-	5	0.00205921	-0.004126	-	-	-	-	-	-
chr12	49688844	49689212	PRPH	4	0.00893019	0.0199441	-	-	-	4	0.00907315	0.01996	-	-	-	-	-	-	-	-	-	-	-	-
chr12	4140243	4140993	-	4	0.00687493	0.00455717	-	-	-	-	-	-	-	-	-	4	0.00734666	0.00466934	-	-	-	-	-	-
chr6	21856149	21856613	CASC15	3	0.0040672	-0.0115691	3	0.0155409	-0.0172874	3	0.00427191	-0.0112609	-	-	-	3	0.00512498	-0.0114137	-	-	-	-	-	-
chr20	36155979	36157405	BLCAP	43	0.0048589	-0.00272703	-	-	-	-	-	-	-	-	-	-	-	-	-	-	-	-	-	-
chr16	85207569	85208316	-	3	0.00924679	0.0103692	-	-	-	-	-	-	-	-	-	-	-	-	-	-	-	-	-	-
chr8	65289139	65290484	MIR124-2
chr14	34529059	34529242	-	3	0.00883637	0.0198763	-	-	-	3	0.0107477	0.0197115	-	-	-	3	0.00922897	0.0200479	-	-	-	-	-	-
chr6	32811690	32813715	PSMB8
chr7	116592956	116594430	ST7
chr17	1956958	1958412	HIC1
chr22	36903611	36904394	FOXRED2	3	0.00776324	-0.00340923	-	-	-	3	0.00887418	-0.00342791	-	-	-	3	0.00850781	-0.00328249	-	-	-	-	-	-
chr13	114846655	114847515	RASA3	4	0.00403483	0.00503634	-	-	-	4	0.0049866	0.00506516	-	-	-	4	0.00461078	0.00503	-	-	-	-	-	-
chr1	153232348	153234037	LORICRIN	6	0.000122165	-0.0112106	-	-	-	-	-	-	-	-	-	-	-	-	-	-	-	-	-	-
chr6	106433985	106434623	-	5	0.00241854	0.0147056	-	-	-	5	0.00262536	0.0148593	-	-	-	5	0.00141172	0.0159943	-	-	-	-	-	-
chr13	103451435	103452789	BIVM
chr6	35181888	35182910	SCUBE3	5	0.0096773	0.00582041	-	-	-	5	0.00980003	0.0059147	-	-	-	-	-	-	-	-	-	-	-	-
chr10	6441693	6443025	-	3	0.00242328	-0.0125599	-	-	-	-	-	-	-	-	-	-	-	-	-	-	-	-	-	-
chr12	118498668	118499294	WSB2	4	0.00341194	-0.0053763	-	-	-	4	0.00389006	-0.0053644	-	-	-	4	0.00299503	-0.00561207	-	-	-	-	-	-
chr10	135050343	135052004	VENTX	27	0.00597616	0.00747605	-	-	-	-	-	-	-	-	-	-	-	-	-	-	-	-	-	-
chr2	241975035	241976658	SNED1	8	2.09719e-11	-0.034067	-	-	-	8	3.83642e-11	-0.0337715	-	-	-	8	3.32309e-12	-0.0347248	-	-	-	-	-	-
chr20	2674548	2675418	EBF4	4	0.00517199	0.0185969	-	-	-	4	0.00509248	0.0188077	-	-	-	-	-	-	-	-	-	-	-	-
chr9	136075279	136076059	-	4	0.00697006	-0.00757589	-	-	-	4	0.00830603	-0.0076858	4	0.0190125	-0.0555839	4	0.00957537	-0.00735487	-	-	-	-	-	-
chr19	3785573	3786125	MATK	3	0.00581327	-0.00984079	-	-	-	3	0.00663606	-0.00986345	-	-	-	3	0.00440137	-0.0101341	-	-	-	-	-	-
chr6	28602513	28603437	-	34	0.0067301	-0.00270701	-	-	-	34	0.0075506	-0.00270429	-	-	-	34	0.00891735	-0.00253502	-	-	-	-	-	-
chr16	18812258	18813278	ARL6IP1	14	0.00660091	-0.00345023	-	-	-	14	0.00748944	-0.00349748	-	-	-	14	0.00726856	-0.00348409	-	-	-	-	-	-
chr20	707906	708659	-	3	0.00567312	0.0060823	-	-	-	3	0.00710351	0.00598391	-	-	-	3	0.00683218	0.00606278	-	-	-	-	-	-
chr12	49730687	49731991	C1QL4	12	0.000456974	-0.00442863	-	-	-	12	0.000563353	-0.00438715	-	-	-	12	0.000342446	-0.00440488	-	-	-	-	-	-
chr5	150161299	150163018	SMIM3	4	1.46507e-05	0.0149698	-	-	-	4	1.91871e-05	0.0148735	-	-	-	4	1.13906e-05	0.015235	-	-	-	-	-	-
chr3	49315355	49316322	C3orf62
chr9	138391055	138393651	C9orf116
chr7	100136013	100136517	AGFG2	5	0.00432752	-0.00167343	-	-	-	5	0.00555454	-0.00174886	-	-	-	5	0.00577314	-0.00172439	-	-	-	-	-	-
chr5	93953562	93955080	KIAA0825
chr4	13545639	13546673	NKX3-2	12	0.00912193	-0.00781178	-	-	-	12	0.0116436	-0.00774019	-	-	-	-	-	-	-	-	-	-	-	-
chr14	77294264	77294668	LRRC74A	6	0.00164133	0.0152655	-	-	-	6	0.00192757	0.0153939	-	-	-	6	0.00180812	0.0152743	-	-	-	-	-	-
chr13	79980322	79980793	RBM26
chr2	204103311	204104171	CYP20A1	8	0.00224227	-0.00471449	-	-	-	-	-	-	-	-	-	8	0.00282671	-0.00471001	-	-	-	-	-	-
chr7	27212357	27214296	HOXA10
chr15	60770518	60771505	ICE2	7	0.000447597	0.00433022	-	-	-	-	-	-	-	-	-	-	-	-	-	-	-	-	-	-
chr17	75032801	75033339	-	4	0.00159519	-0.0155459	-	-	-	4	0.00180441	-0.0155075	-	-	-	4	0.00143184	-0.015577	4	0.0228397	-0.0233214	-	-	-
chr8	41523177	41523968	ANK1
chr13	46424943	46425929	SIAH3	10	5.80201e-06	-0.00932774	-	-	-	10	8.24944e-06	-0.00927258	-	-	-	10	9.93185e-06	-0.00922925	-	-	-	-	-	-
chr7	157405965	157406737	PTPRN2	6	9.89334e-10	-0.0434222	6	2.07094e-06	-0.0471367	6	1.50921e-09	-0.0432588	-	-	-	6	2.16179e-09	-0.0429911	-	-	-	-	-	-
chr9	110249749	110251983	KLF4	8	0.00161712	0.00253642	-	-	-	8	0.00182029	0.00272239	-	-	-	8	0.00237611	0.00257947	-	-	-	-	-	-
chr7	99005923	99006858	BUD31
chr1	36553577	36555392	ADPRS
chr9	136131118	136131739	ABO	5	0.00150579	0.0275372	-	-	-	5	0.00200659	0.0272764	-	-	-	5	0.00101326	0.028154	-	-	-	-	-	-
chr12	3393711	3393872	TSPAN9	3	0.00891811	0.00915871	-	-	-	3	0.0084716	0.00925687	-	-	-	3	0.0099032	0.00948728	-	-	-	-	-	-
chr11	124737554	124738157	ROBO3	3	0.000370986	-0.0100028	-	-	-	3	0.000286613	-0.00970399	-	-	-	3	0.000565179	-0.00973069	-	-	-	-	-	-
chr6	167047310	167047877	RPS6KA2	3	0.0044213	-0.0201451	3	0.0350276	-0.0251521	3	0.00547214	-0.0199306	-	-	-	3	0.00309326	-0.0206796	-	-	-	-	-	-
chr19	8578767	8579199	ZNF414	9	0.0025435	-0.00182612	-	-	-	9	0.0031374	-0.00183828	-	-	-	9	0.0010157	-0.00184975	-	-	-	-	-	-
chr6	30042137	30043418	RNF39	26	0.00562156	-0.0014257	-	-	-	26	0.00722975	-0.00133321	-	-	-	26	0.00448134	-0.00136261	-	-	-	-	-	-
chr11	89867385	89868104	NAALAD2	14	0.000460833	-0.0126449	-	-	-	14	0.000791474	-0.0124084	-	-	-	14	0.00101387	-0.0121451	-	-	-	-	-	-
chr6	111926749	111928204	TRAF3IP2	7	0.00439974	-0.0124703	-	-	-	7	0.00456728	-0.012547	-	-	-	7	0.00519996	-0.0124947	-	-	-	-	-	-
chr19	51893804	51894617	C19orf84
chr19	55692003	55693151	PTPRH
chr4	7512177	7512528	SORCS2	5	0.00238525	-0.0198439	-	-	-	5	0.00305345	-0.019722	-	-	-	5	0.00150757	-0.0204049	-	-	-	-	-	-
chr1	154475068	154475688	SHE
chr2	51254102	51255480	NRXN1	8	0.000470423	0.0160551	-	-	-	-	-	-	-	-	-	-	-	-	-	-	-	-	-	-
chr21	47169994	47170466	PCBP3	5	0.00232738	0.00542819	-	-	-	5	0.00272432	0.00534141	-	-	-	5	0.00261752	0.00515187	-	-	-	-	-	-
chr14	94423111	94424707	ASB2	11	0.00151881	0.00732083	-	-	-	11	0.00176331	0.0073158	-	-	-	11	0.00139388	0.00736962	-	-	-	-	-	-
chr17	75765496	75766979	-	3	0.000710338	0.0100827	-	-	-	-	-	-	-	-	-	3	0.000778199	0.0100747	-	-	-	-	-	-
chr2	191878353	191879164	STAT1	12	0.00148726	-0.00036927	-	-	-	12	0.00141617	-0.000375719	-	-	-	12	0.0019197	-0.000397184	-	-	-	-	-	-
chr2	97524719	97525009	ANKRD39	5	3.49008e-06	0.0181951	-	-	-	5	4.38501e-06	0.0182077	-	-	-	5	2.58776e-06	0.0184298	-	-	-	-	-	-
chr22	33195343	33196425	SYN3
chr4	5890358	5890751	CRMP1	7	0.00567312	-0.00508206	-	-	-	7	0.00653311	-0.00513749	-	-	-	-	-	-	-	-	-	-	-	-
chr16	426536	427756	LOC100134368
chr9	10611904	10612567	PTPRD	3	0.00470682	0.00206986	-	-	-	3	0.00553064	0.00198858	-	-	-	3	0.00575675	0.00226555	-	-	-	-	-	-
chr14	45722289	45723370	MIS18BP1	13	0.000335526	0.0104055	-	-	-	13	0.000422939	0.0103537	-	-	-	13	0.000209957	0.0108653	-	-	-	-	-	-
chr3	3151899	3152916	IL5RA	6	0.00163374	0.0149404	-	-	-	6	0.00179445	0.0149596	-	-	-	6	0.0022429	0.0145939	-	-	-	-	-	-
chr15	68110824	68112070	SKOR1	8	0.0031427	0.0180623	-	-	-	8	0.00369506	0.0180474	-	-	-	8	0.00321125	0.0181752	-	-	-	-	-	-
chr16	12096413	12096947	SNX29	3	0.00803377	-0.00638654	-	-	-	3	0.00677566	-0.00656557	-	-	-	3	0.00674063	-0.00651151	-	-	-	-	-	-
chr3	51428079	51428687	RBM15B	11	0.00380421	0.000832231	-	-	-	11	0.00381324	0.000993885	-	-	-	11	0.00330878	0.000927272	-	-	-	-	-	-
chr4	111532410	111533547	-	8	0.00593098	-0.00413205	-	-	-	-	-	-	-	-	-	-	-	-	-	-	-	-	-	-
chr6	169422647	169423797	-	5	0.00984251	0.016286	-	-	-	5	0.0102954	0.0163001	-	-	-	5	0.0108215	0.0161165	-	-	-	-	-	-
chr6	30710462	30712373	FLOT1
chr14	101348158	101350872	MIR127
chr4	186456009	186456976	PDLIM3	11	0.0030453	-0.00305142	-	-	-	-	-	-	-	-	-	11	0.00350413	-0.00292276	-	-	-	-	-	-
chr11	111168594	111169865	COLCA1
chr14	37641191	37642356	SLC25A21
chr7	157451243	157451618	PTPRN2	4	0.0063942	0.00408384	-	-	-	4	0.00708565	0.00422941	-	-	-	4	0.00758736	0.00397097	-	-	-	-	-	-
chr11	7535611	7535983	PPFIBP2	4	0.00866702	-0.0202828	-	-	-	4	0.0103404	-0.0202335	-	-	-	4	0.0105745	-0.0201035	-	-	-	-	-	-
chr19	6710658	6711092	C3	3	0.00467369	0.0221606	3	0.00929835	0.0295818	3	0.00426591	0.0224556	-	-	-	3	0.00600375	0.0218086	-	-	-	-	-	-
chr8	143915496	143916385	GML	11	0.00680695	0.0141412	-	-	-	11	0.0085579	0.0140406	-	-	-	11	0.00591675	0.0143885	-	-	-	-	-	-
chr3	52811637	52814643	ITIH1	16	7.97533e-06	-0.00626413	-	-	-	16	9.9945e-06	-0.00618293	-	-	-	16	1.01973e-05	-0.00624118	-	-	-	-	-	-
chr18	44789949	44790841	-	4	0.00165769	-0.0128238	4	0.000697643	-0.0129688	4	0.00216111	-0.0126033	-	-	-	4	0.00247101	-0.012248	-	-	-	-	-	-
chr14	105308891	105309812	-	3	0.00458663	0.0070427	-	-	-	3	0.00482318	0.00700791	-	-	-	3	0.00507995	0.00718314	-	-	-	-	-	-
chr16	31453406	31453948	ZNF843	4	0.00117793	0.0177261	-	-	-	4	0.00150569	0.0173392	-	-	-	4	0.00130001	0.0176656	-	-	-	-	-	-
chr13	23412250	23412996	-	5	0.00190172	0.0337173	-	-	-	5	0.0015076	0.0342192	5	4.36479e-06	0.195404	5	0.00238672	0.0334479	-	-	-	-	-	-
chr1	206729034	206729685	RASSF5	7	0.00954242	0.00640434	-	-	-	7	0.0118314	0.00635635	-	-	-	7	0.0140322	0.00617755	-	-	-	-	-	-
chr12	50355995	50357142	AQP5
chr8	26433537	26434069	DPYSL2	4	0.00602979	0.0201926	-	-	-	4	0.00722303	0.0200886	-	-	-	4	0.00720419	0.0201338	-	-	-	-	-	-
chr16	75589282	75590036	TMEM231	7	0.00358546	-0.00189576	-	-	-	7	0.00442479	-0.00183812	-	-	-	-	-	-	-	-	-	-	-	-
chr1	10487953	10488281	CENPS
chr7	128864205	128864907	AHCYL2	6	0.00739568	-0.000236375	-	-	-	6	0.007812	-0.000248149	-	-	-	6	0.00878226	-0.000135763	-	-	-	-	-	-
chr3	194118478	194119188	GP5	7	0.00587891	-0.0061936	-	-	-	7	0.00714684	-0.00624169	-	-	-	7	0.0068235	-0.00611927	7	0.0165294	-0.00185599	-	-	-
chr1	200009927	200010626	NR5A2	4	0.00493614	0.00591916	-	-	-	4	0.00566307	0.00601092	-	-	-	4	0.00365048	0.00571277	-	-	-	-	-	-
chr22	38851884	38852154	KCNJ4	4	0.00748949	-0.0120345	-	-	-	4	0.00933031	-0.011982	-	-	-	4	0.0070821	-0.012169	-	-	-	-	-	-
chr15	80215376	80216491	ST20
chr15	37190548	37190998	MEIS2	5	0.00126386	0.00798788	-	-	-	5	0.00147466	0.00788312	-	-	-	5	0.00174898	0.00805764	-	-	-	-	-	-
chr8	145741413	145742229	LRRC14
chr3	111717534	111718457	TAGLN3	14	0.00535491	-0.00929905	-	-	-	14	0.00727858	-0.00911541	-	-	-	14	0.0114806	-0.00872063	-	-	-	-	-	-
chr2	220309434	220310232	SPEG	6	0.00164057	0.0122581	-	-	-	6	0.00198173	0.0122686	-	-	-	6	0.00175246	0.0121908	-	-	-	-	-	-
chr16	70837763	70838524	VAC14	3	4.91203e-06	-0.0164165	3	0.000459075	-0.0121575	3	6.33093e-06	-0.0164642	-	-	-	3	5.09587e-06	-0.016135	-	-	-	-	-	-
chr2	168150602	168151051	-	5	0.0033098	-0.00933335	-	-	-	5	0.00369506	-0.00933396	-	-	-	5	0.00369446	-0.00919773	-	-	-	-	-	-
chr9	135036217	135037343	NTNG2	9	0.00280843	-0.00279647	-	-	-	9	0.00336794	-0.00280296	-	-	-	9	0.0033049	-0.00275509	-	-	-	-	-	-
chr14	105553150	105554214	-	5	0.00581783	0.00451588	-	-	-	-	-	-	-	-	-	-	-	-	-	-	-	-	-	-
chr11	117051786	117052397	SIDT2	4	0.00186814	0.013678	4	0.0205256	0.0143546	4	0.00223575	0.0136246	-	-	-	4	0.0021456	0.0136816	-	-	-	-	-	-
chr16	11680891	11681807	LITAF	10	0.000613977	0.00371222	-	-	-	10	0.000834666	0.00364244	-	-	-	10	0.000749294	0.00364084	-	-	-	-	-	-
chr14	24550845	24551212	NRL	6	0.00648876	0.0103647	-	-	-	6	0.00864441	0.0102283	-	-	-	6	0.0055596	0.0103185	-	-	-	-	-	-
chr13	113582793	113583686	-	3	0.00620233	-0.0221834	-	-	-	3	0.00721024	-0.0221386	-	-	-	3	0.00609442	-0.0223793	-	-	-	-	-	-
chr11	6440065	6441289	APBB1	18	7.94558e-06	-0.00696806	-	-	-	18	9.9307e-06	-0.00694337	-	-	-	18	1.12462e-05	-0.00705865	-	-	-	-	-	-
chr1	230777617	230778096	COG2	9	0.00103187	0.00638987	-	-	-	9	0.0012158	0.00636571	-	-	-	9	0.00103943	0.0065257	-	-	-	-	-	-
chr1	151319512	151320381	RFX5	10	0.00901231	-0.000957884	-	-	-	10	0.00989536	-0.000948858	-	-	-	10	0.00638202	-0.00102179	-	-	-	-	-	-
chr7	87257356	87258443	ABCB1
chr16	67464483	67465561	HSD11B2	15	0.00341194	-0.000820448	-	-	-	15	0.00445191	-0.000894302	-	-	-	15	0.00298221	-0.000890711	-	-	-	-	-	-
chr3	38691243	38691506	SCN5A	6	0.00932081	-0.00103826	6	0.0228172	-0.00173968	6	0.0110678	-0.001064	-	-	-	6	0.00768637	-0.00121063	-	-	-	-	-	-
chr12	57587701	57588350	LRP1
chr12	110687347	110687977	-	3	0.00979834	0.0076199	-	-	-	3	0.0113122	0.00750045	-	-	-	3	0.00885892	0.00753914	-	-	-	-	-	-
chr19	42893103	42894930	CNFN	10	0.00184526	-0.0114392	-	-	-	-	-	-	-	-	-	-	-	-	-	-	-	-	-	-
chr1	95392125	95393138	CNN3
chr12	48275709	48276809	VDR	8	0.00548588	-0.00646294	-	-	-	8	0.00677139	-0.00635728	-	-	-	8	0.00872544	-0.00616796	-	-	-	-	-	-
chr17	934534	935884	ABR	9	3.83232e-07	0.0289239	9	4.478e-06	0.0304654	9	1.53816e-07	0.0292013	-	-	-	9	1.56001e-07	0.0294323	-	-	-	-	-	-
chr5	16737972	16738723	MYO10	5	0.00682235	0.0130656	-	-	-	5	0.00798822	0.013022	-	-	-	5	0.00613023	0.0130987	5	0.0120993	0.0232115	-	-	-
chr6	101846791	101847656	GRIK2	13	0.00660199	0.00278761	-	-	-	-	-	-	-	-	-	-	-	-	-	-	-	-	-	-
chr11	3647086	3648013	TRPC2	7	0.00256622	-0.00510869	-	-	-	7	0.00302956	-0.00495255	-	-	-	7	0.00389267	-0.00459492	-	-	-	-	-	-
chr16	3013025	3013745	KREMEN2	4	0.00493614	0.00534656	-	-	-	4	0.00603883	0.00525778	-	-	-	4	0.00453422	0.00518079	-	-	-	-	-	-
chr11	68637568	68638100	-	3	0.00269104	-0.0345971	-	-	-	3	0.00321917	-0.0345269	-	-	-	3	0.00105943	-0.0361268	-	-	-	-	-	-
chr13	73355442	73356506	DIS3
chr15	78556178	78557094	DNAJA4	12	0.00397773	0.00337518	-	-	-	-	-	-	-	-	-	-	-	-	-	-	-	-	-	-
chr6	30034178	30035234	PPP1R11
chr11	64405054	64406051	NRXN2	8	0.00307053	0.0142952	-	-	-	8	0.00348499	0.0143989	-	-	-	8	0.00243249	0.0145935	-	-	-	-	-	-
chr2	208889973	208890802	PLEKHM3	12	0.00357424	-0.00828259	-	-	-	12	0.004285	-0.00825029	-	-	-	12	0.0052545	-0.00814749	-	-	-	-	-	-
chr12	116756805	116756948	-	3	0.00742749	-0.0109707	-	-	-	3	0.00758573	-0.0110389	-	-	-	3	0.00703777	-0.0111541	-	-	-	-	-	-
chr4	7647940	7649606	SORCS2	6	0.00104085	-0.0113494	-	-	-	6	0.00122204	-0.0114582	-	-	-	6	0.000643254	-0.0116664	-	-	-	-	-	-
chr3	187387189	187388737	SST	15	1.89767e-05	-0.00304165	-	-	-	15	2.68034e-05	-0.00306786	-	-	-	15	1.94626e-05	-0.00254899	-	-	-	-	-	-
chr16	85539811	85540731	-	3	0.0053363	-0.0189089	-	-	-	3	0.00632669	-0.0188248	-	-	-	3	0.00424635	-0.0192103	-	-	-	-	-	-
chr1	41156520	41157828	NFYC
chr17	80315917	80316908	TEX19	4	0.00589759	-0.00654494	-	-	-	4	0.00622471	-0.00648683	-	-	-	4	0.00695459	-0.00643908	-	-	-	-	-	-
chr16	55866757	55867072	CES1	4	0.00977926	-0.0501562	-	-	-	4	0.0106583	-0.0503359	-	-	-	4	0.00826072	-0.0512385	-	-	-	-	-	-
chr6	30644235	30644478	DHX16
chr1	1981657	1983033	PRKCZ	7	0.00822728	0.0120263	-	-	-	-	-	-	-	-	-	7	0.00717847	0.0120776	-	-	-	-	-	-
chr2	218712695	218712871	TNS1	4	0.00873971	-0.00132149	-	-	-	4	0.00961493	-0.00143725	-	-	-	4	0.00952223	-0.0014642	-	-	-	-	-	-
chr3	79067596	79069442	ROBO1	15	0.000591688	-0.00320253	-	-	-	15	0.000781757	-0.0031655	-	-	-	15	0.00100305	-0.00311623	-	-	-	-	-	-
chr20	62369445	62370310	LIME1
chr11	14664598	14665355	PDE3B
chr4	184642625	184642971	-	4	6.52434e-05	-0.0416665	4	0.0092011	-0.0462137	4	8.77843e-05	-0.0410883	-	-	-	4	9.1025e-05	-0.0414188	-	-	-	-	-	-
chr2	121223534	121224327	LINC01101	7	0.00301997	0.0213527	-	-	-	7	0.00248874	0.0216534	-	-	-	7	0.00360307	0.0212199	-	-	-	-	-	-
chr15	72978347	72979048	BBS4
chr19	14016603	14017658	BRME1
chr1	27989987	27990967	-	3	0.00710119	0.000555753	-	-	-	3	0.0081782	0.000484464	-	-	-	3	0.00775751	0.000523668	-	-	-	-	-	-
chr5	1644520	1645640	-	6	0.00364	-0.011878	-	-	-	6	0.00384659	-0.0119509	-	-	-	6	0.0033512	-0.0120603	-	-	-	-	-	-
chr15	89560878	89561135	-	3	0.00746669	-0.009386	-	-	-	3	0.00845036	-0.0094177	-	-	-	3	0.00671067	-0.00949371	-	-	-	-	-	-
chr7	100423987	100424532	EPHB4	3	0.0059209	0.00244131	-	-	-	3	0.00601149	0.00236662	-	-	-	3	0.00839016	0.00240134	-	-	-	-	-	-
chr19	34174345	34175554	CHST8	20	0.000478519	-0.00355319	-	-	-	20	0.000628262	-0.00358038	-	-	-	20	0.00104219	-0.00347651	-	-	-	-	-	-
chr20	36887672	36889728	KIAA1755	14	0.00033646	0.00556535	-	-	-	-	-	-	-	-	-	-	-	-	-	-	-	-	-	-
chr8	27850178	27850772	SCARA5	9	0.000699656	-0.0041452	-	-	-	9	0.000844456	-0.00428082	-	-	-	9	0.000836633	-0.00449385	9	0.00283906	-0.00622371	-	-	-
chr18	77442923	77443784	CTDP1	3	0.00697006	-0.0242728	-	-	-	3	0.00798034	-0.0242555	-	-	-	3	0.00902112	-0.0237309	-	-	-	-	-	-
chr13	111317935	111318640	CARS2	5	0.00835265	-0.0122542	-	-	-	5	0.010476	-0.011991	-	-	-	5	0.00821639	-0.0123864	-	-	-	-	-	-
chr6	44281348	44282149	AARS2
chr18	57564897	57567904	PMAIP1	15	0.001258	0.0103571	-	-	-	15	0.00121908	0.0106152	-	-	-	15	0.0010422	0.0107696	-	-	-	-	-	-
chr11	45672100	45673410	CHST1	9	0.0081692	-0.00349766	-	-	-	9	0.00962741	-0.00364265	9	0.0152433	-0.0207126	9	0.00935277	-0.00339506	-	-	-	-	-	-
chr12	103889042	103890083	C12orf42	14	0.00390578	-0.00378965	-	-	-	14	0.00485242	-0.00375022	-	-	-	14	0.00494113	-0.00379997	-	-	-	-	-	-
chr11	134257744	134258597	B3GAT1	7	0.000127497	0.0137415	-	-	-	7	0.000170481	0.0137119	-	-	-	7	0.000178185	0.0137222	-	-	-	-	-	-
chr6	3160502	3160634	TUBB2A	4	0.00807495	-0.0184784	-	-	-	4	0.00999075	-0.0180718	-	-	-	4	0.0103795	-0.018216	-	-	-	-	-	-
chr5	138677941	138678409	PAIP2	6	0.00122757	0.000815906	-	-	-	6	0.00166724	0.000813815	-	-	-	-	-	-	-	-	-	-	-	-
chr17	78560478	78560916	RPTOR	3	0.000410293	-0.0251413	3	0.044371	-0.0246664	3	0.000510493	-0.0249985	-	-	-	3	0.000441732	-0.0251463	3	0.0297713	-0.0327842	-	-	-
chr16	89181807	89182492	ACSF3	7	6.68083e-06	-0.00851871	-	-	-	7	8.5781e-06	-0.00852183	-	-	-	7	1.05629e-05	-0.00849357	-	-	-	-	-	-
chr20	4666423	4666916	PRNP	9	0.00955218	0.00164768	-	-	-	9	0.0105923	0.00161815	-	-	-	9	0.00797551	0.00172988	-	-	-	-	-	-
chr1	1027520	1028583	C1orf159	6	0.00416514	0.0107966	-	-	-	6	0.00533651	0.0107282	-	-	-	6	0.00432922	0.010686	-	-	-	-	-	-
chr9	138436220	138437177	OBP2A	3	0.0068764	0.00782442	-	-	-	-	-	-	-	-	-	-	-	-	-	-	-	-	-	-
chr5	125514187	125514911	-	3	0.00742575	0.000694155	-	-	-	3	0.00891097	0.000665263	-	-	-	3	0.00692446	0.00027882	-	-	-	-	-	-
chr16	4986962	4987927	PPL	12	0.00208175	-0.00696983	-	-	-	12	0.0025223	-0.00691522	-	-	-	12	0.0028364	-0.00689327	-	-	-	-	-	-
chr5	162992841	162993262	-	4	0.00183895	-0.0122477	-	-	-	4	0.00233812	-0.0123264	-	-	-	4	0.00189825	-0.0124331	-	-	-	-	-	-
chr6	32945234	32946524	BRD2	9	0.00398735	0.0016919	-	-	-	9	0.0043144	0.00175029	-	-	-	9	0.00360307	0.00187774	-	-	-	-	-	-
chr15	99499605	99499719	IGF1R	3	0.00544005	-0.023461	-	-	-	3	0.00589926	-0.0236146	-	-	-	3	0.00737592	-0.0230187	-	-	-	-	-	-
chr19	3480363	3480940	SMIM24	7	1.2333e-05	-0.0299517	-	-	-	7	1.69475e-05	-0.0297697	-	-	-	7	1.68861e-05	-0.029837	-	-	-	-	-	-
chr3	100053070	100053950	NIT2	12	0.00137738	0.00278811	12	0.007829	0.00282124	12	0.00155327	0.00277023	-	-	-	12	0.00195395	0.00261718	-	-	-	-	-	-
chr19	51774264	51775111	-	7	4.35214e-05	0.0279617	-	-	-	7	6.5002e-05	0.0276228	-	-	-	7	4.05495e-05	0.0282789	7	0.0152507	0.0352511	-	-	-
chr7	101555980	101556938	CUX1	8	7.07019e-05	-0.0120412	-	-	-	-	-	-	-	-	-	8	9.19493e-05	-0.0120387	-	-	-	-	-	-
chr10	15355978	15356822	FAM171A1	3	0.00461945	-0.0019175	-	-	-	3	0.00552784	-0.00190718	-	-	-	3	0.00600603	-0.00185404	-	-	-	-	-	-
chr15	60285234	60287537	-	11	0.00833686	0.00416424	-	-	-	11	0.00954553	0.00404029	-	-	-	11	0.00824296	0.00427208	-	-	-	-	-	-
chr20	44419733	44421026	DNTTIP1
chr14	36989588	36990534	NKX2-1
chr2	240161815	240162404	HDAC4	5	0.003801	-0.0106865	5	0.010134	-0.0148604	5	0.00486533	-0.0104038	-	-	-	5	0.00537573	-0.0102404	-	-	-	-	-	-
chr14	74352920	74353709	ZNF410	11	0.00669278	0.00231782	-	-	-	11	0.00705373	0.00227443	-	-	-	11	0.00774323	0.00222234	-	-	-	-	-	-
chr6	83072573	83073619	TPBG	10	0.00514826	-0.00641095	-	-	-	10	0.00609535	-0.00644851	-	-	-	10	0.00629263	-0.00633375	-	-	-	-	-	-
chr19	3931338	3933856	NMRK2	14	0.00225485	-0.00173347	-	-	-	14	0.00262382	-0.00171062	-	-	-	-	-	-	-	-	-	-	-	-
chr2	234215396	234216562	SAG	12	0.000256985	-0.00155863	-	-	-	12	0.00030585	-0.001532	-	-	-	12	0.000244416	-0.001413	-	-	-	-	-	-
chr5	7348324	7348673	-	3	0.00251877	-0.0203722	-	-	-	3	0.00286239	-0.02027	-	-	-	3	0.00212985	-0.0207933	-	-	-	-	-	-
chr17	9549496	9550545	USP43	8	0.00012745	0.0221418	-	-	-	8	0.000100073	0.0224126	-	-	-	8	8.35709e-05	0.0226225	-	-	-	-	-	-
chr5	421317	422114	AHRR	3	0.00504593	-0.0235435	-	-	-	3	0.0062788	-0.0231865	-	-	-	3	0.0069911	-0.0230757	-	-	-	-	-	-
chr6	139694265	139694674	CITED2	4	0.00937004	-0.00262242	-	-	-	4	0.0113529	-0.00259892	-	-	-	4	0.0110405	-0.00258253	-	-	-	-	-	-
chr12	10324843	10325287	OLR1	5	0.00958266	-0.00205018	-	-	-	5	0.0113906	-0.00204464	-	-	-	5	0.0117504	-0.00178456	-	-	-	-	-	-
chr2	219154857	219155790	PNKD
chr1	56724194	56725058	-	5	0.00657464	0.0103314	-	-	-	5	0.00828724	0.01027	-	-	-	5	0.00723302	0.0104225	-	-	-	-	-	-
chr10	134844217	134844771	-	5	0.00535679	-0.0143776	-	-	-	5	0.00601724	-0.0143262	-	-	-	5	0.00527935	-0.0144809	-	-	-	-	-	-
chr4	104640560	104641554	TACR3	11	0.000837719	-0.00837507	-	-	-	11	0.000999461	-0.00821637	-	-	-	11	0.00129821	-0.00826481	-	-	-	-	-	-
chr19	54023732	54024435	ZNF331	13	0.00121885	-0.00230137	-	-	-	13	0.00152847	-0.00238366	-	-	-	13	0.00164862	-0.00228238	-	-	-	-	-	-
chr12	34464089	34464939	-	3	0.0058997	-0.0218354	-	-	-	3	0.00622471	-0.0219776	-	-	-	-	-	-	-	-	-	-	-	-
chr12	131355340	131355834	RAN	4	0.00127476	0.0137724	-	-	-	4	0.00162936	0.0135539	-	-	-	4	0.00171827	0.0133146	-	-	-	-	-	-
chr18	45457451	45458243	SMAD2	7	0.00553034	-0.0110295	-	-	-	-	-	-	-	-	-	7	0.00448196	-0.011347	-	-	-	-	-	-
chr10	31288287	31288688	ZNF438	3	0.00436366	-0.0236444	-	-	-	3	0.00438246	-0.023816	-	-	-	3	0.0054664	-0.0235611	-	-	-	-	-	-
chr1	75198211	75199496	CRYZ
chr16	67927351	67928026	PSKH1	3	0.000591276	0.00819865	-	-	-	3	0.000739842	0.00824356	-	-	-	-	-	-	-	-	-	-	-	-
chr8	69243752	69244553	C8orf34
chr10	130830901	130832393	-	10	1.52738e-06	-0.00352177	-	-	-	10	2.35478e-06	-0.00354868	-	-	-	10	2.92678e-06	-0.00338969	-	-	-	-	-	-
chr9	18473902	18474243	ADAMTSL1	5	0.00195383	-0.00844896	-	-	-	5	0.00237176	-0.00835701	-	-	-	5	0.00307167	-0.00815672	-	-	-	-	-	-
chr12	6809127	6810055	PIANP	15	0.00888093	-0.00721823	-	-	-	15	0.0100102	-0.00727059	-	-	-	15	0.0068235	-0.00738014	-	-	-	-	-	-
chr6	36644997	36646551	CDKN1A	16	0.00503115	0.0049854	-	-	-	16	0.00558197	0.00498912	-	-	-	16	0.00438753	0.0048862	-	-	-	-	-	-
chr2	74668072	74669573	RTKN	13	0.00595382	0.0176229	-	-	-	-	-	-	-	-	-	-	-	-	13	0.0042409	0.0297868	-	-	-
chr19	44711560	44711915	ZNF227	4	0.00960285	-0.00623182	-	-	-	4	0.011074	-0.00626093	-	-	-	4	0.0104992	-0.00630667	-	-	-	-	-	-
chr17	80372912	80373608	HEXD
chr15	90345999	90346923	ANPEP	5	1.72483e-19	-0.0445631	5	2.19201e-11	-0.0465829	5	1.01723e-19	-0.0440344	-	-	-	5	3.16173e-19	-0.0445276	-	-	-	-	-	-
chr2	179916080	179916205	CCDC141	4	0.00385863	0.0142966	-	-	-	4	0.00369169	0.0144542	-	-	-	4	0.00385896	0.0143481	-	-	-	-	-	-
chr4	93225565	93226926	GRID2	11	0.000701269	-0.000415779	-	-	-	11	0.000851517	-0.000339808	-	-	-	11	0.000438617	-5.32816e-05	-	-	-	-	-	-
chr2	70311984	70313833	PCBP1
chr22	30818470	30819402	MTFP1
chr16	87090731	87091652	-	7	0.00907629	0.0119912	-	-	-	7	0.0107078	0.0119516	-	-	-	7	0.0114654	0.0119865	-	-	-	-	-	-
chr12	51403056	51403474	SLC11A2	5	0.00572925	-0.00677684	-	-	-	5	0.00705812	-0.00674036	-	-	-	5	0.00912732	-0.00606396	-	-	-	-	-	-
chr21	46492095	46494274	ADARB1
chr16	81711959	81712102	CMIP	3	0.00633236	0.0316362	-	-	-	3	0.00652171	0.0318568	-	-	-	3	0.00655041	0.0317585	-	-	-	-	-	-
chr16	11369940	11370688	PRM2
chr8	38830814	38831857	HTRA4
chr2	149894539	149895362	LYPD6B	7	0.00810376	0.0118352	-	-	-	7	0.00983224	0.0118161	-	-	-	7	0.00936908	0.0119794	-	-	-	-	-	-
chr2	42968	43812	FAM110C	3	0.00512212	-0.00977524	-	-	-	-	-	-	-	-	-	-	-	-	-	-	-	-	-	-
chr10	134818842	134819662	-	6	9.5811e-05	-0.0102976	-	-	-	6	0.00011073	-0.0102695	-	-	-	6	8.12138e-05	-0.0103273	6	0.0351086	-0.0145326	-	-	-
chr10	134821210	134822001	-	4	0.000466482	0.0196282	-	-	-	4	0.000544518	0.0196247	-	-	-	4	0.000511883	0.0198801	-	-	-	-	-	-
chr7	22765321	22766155	IL6	5	0.00602053	0.0116197	-	-	-	5	0.0066776	0.0113826	-	-	-	5	0.00613081	0.011379	-	-	-	-	-	-
chr16	73099917	73101264	-	6	6.48232e-06	0.0194783	-	-	-	6	5.08893e-06	0.0197356	-	-	-	6	1.35356e-06	0.0201409	-	-	-	-	-	-
chr10	97200985	97201222	SORBS1	4	0.00407509	-0.0134881	4	0.0308138	-0.0162779	4	0.0050684	-0.013355	-	-	-	4	0.00537653	-0.013236	-	-	-	-	-	-
chr8	143580965	143581481	ADGRB1	3	0.00632108	-0.0354987	-	-	-	3	0.0072601	-0.0354781	-	-	-	3	0.00644102	-0.0358351	-	-	-	-	-	-
chr14	77964712	77965757	ISM2	8	0.00939601	-0.00521256	-	-	-	-	-	-	-	-	-	8	0.00949153	-0.0053154	-	-	-	-	-	-
chr16	56388908	56390830	GNAO1	8	0.00409291	-0.00593209	-	-	-	8	0.00476931	-0.00595139	-	-	-	8	0.00471576	-0.00598033	-	-	-	-	-	-
chr11	2846681	2847778	KCNQ1	9	0.000749624	-0.00135901	-	-	-	9	0.000977972	-0.00131197	-	-	-	9	0.00106396	-0.00129876	-	-	-	-	-	-
chr12	14132940	14133887	GRIN2B	9	0.00735733	-0.00426619	9	0.0264115	-0.00644558	9	0.00922273	-0.0042909	-	-	-	9	0.00984559	-0.00410289	-	-	-	-	-	-
chr2	119603969	119605441	EN1	10	0.00201803	-0.00479714	-	-	-	10	0.00240066	-0.00472622	-	-	-	10	0.00254705	-0.00460381	-	-	-	-	-	-
chr8	142278132	142278585	-	5	0.00576	0.00532039	-	-	-	5	0.00722793	0.00533041	-	-	-	5	0.00649184	0.0052089	-	-	-	-	-	-
chr10	134790769	134791702	-	10	0.00114581	-0.00801571	-	-	-	10	0.00118181	-0.00810652	10	0.00544448	-0.0192383	10	0.000827537	-0.00844164	-	-	-	-	-	-
chr15	93197833	93199536	FAM174B	16	0.0053574	0.000125748	-	-	-	-	-	-	-	-	-	-	-	-	-	-	-	-	-	-
chr1	4193126	4194412	-	5	0.000182821	0.0119535	-	-	-	5	0.000227265	0.0119456	-	-	-	5	0.000224208	0.0117466	-	-	-	-	-	-
chr6	10382800	10384104	-	11	0.00187691	0.00296043	-	-	-	11	0.00213884	0.00301953	-	-	-	11	0.00114876	0.00332298	-	-	-	-	-	-
chr2	206627521	206628773	NRP2	12	0.00810576	0.0199741	-	-	-	12	0.00729014	0.0202857	-	-	-	-	-	-	-	-	-	-	-	-
chr7	8481994	8483374	NXPH1	9	0.00946198	-0.00421627	-	-	-	9	0.0104597	-0.00413888	-	-	-	9	0.00694004	-0.00383189	-	-	-	-	-	-
chr1	112045871	112047187	ADORA3	11	0.000155149	-0.00472114	-	-	-	11	0.000208081	-0.00449062	-	-	-	11	0.000134766	-0.00473205	-	-	-	-	-	-
chr1	76261602	76262984	MSH4	11	0.000408907	0.0119261	-	-	-	11	0.000517547	0.011971	-	-	-	11	0.000534947	0.0121444	-	-	-	-	-	-
chr17	48474379	48475619	LRRC59	11	0.00571647	-0.00759891	-	-	-	11	0.00694194	-0.0075722	-	-	-	11	0.00458098	-0.00769297	-	-	-	-	-	-
chr1	45476456	45477041	HECTD3
chr6	18264287	18265299	DEK	10	0.00190945	-0.00120215	-	-	-	10	0.00229684	-0.00115799	-	-	-	-	-	-	-	-	-	-	-	-
chr4	15780238	15781202	CD38	7	0.000398091	0.00108881	-	-	-	-	-	-	-	-	-	7	0.000458101	0.00116096	-	-	-	-	-	-
chr19	11093459	11094931	SMARCA4	8	0.00667798	-0.00113218	-	-	-	8	0.00802882	-0.00119928	-	-	-	8	0.00824785	-0.00119217	-	-	-	-	-	-
chr14	74226931	74228393	MIDEAS	13	1.23637e-09	0.00686786	-	-	-	13	2.07418e-09	0.00674481	-	-	-	13	2.86998e-09	0.00659574	-	-	-	-	-	-
chr2	163695111	163696187	KCNH7	9	2.41863e-05	-0.0126278	-	-	-	9	2.60506e-05	-0.0126202	-	-	-	9	6.58312e-05	-0.0121356	-	-	-	-	-	-
chr19	55995052	55996652	NAT14
chr5	55148279	55148974	IL31RA	5	0.0030981	0.00602133	-	-	-	5	0.00362946	0.00608893	-	-	-	5	0.00403879	0.00620349	-	-	-	-	-	-
chr2	167231969	167232696	SCN9A	7	0.00299777	-0.00346971	-	-	-	7	0.0036708	-0.00347969	-	-	-	7	0.00325139	-0.00342144	-	-	-	-	-	-
chr22	24819482	24820655	ADORA2A
chr17	41607535	41608691	ETV4	10	0.000202573	-0.00860852	-	-	-	-	-	-	-	-	-	-	-	-	-	-	-	-	-	-
chr10	134900906	134901689	ADGRA1	8	0.00421962	-0.0103051	-	-	-	8	0.00447362	-0.0103647	-	-	-	8	0.00568483	-0.0102109	-	-	-	-	-	-
chr5	122758260	122759733	CEP120	15	0.000370189	-0.0019355	-	-	-	15	0.000344372	-0.00194134	-	-	-	15	0.000542481	-0.00195369	-	-	-	-	-	-
chr1	2144244	2145655	-	10	1.0034e-05	0.0129598	-	-	-	-	-	-	-	-	-	-	-	-	-	-	-	-	-	-
chr1	47691301	47691845	TAL1	6	0.00641148	-0.00600668	-	-	-	6	0.00725487	-0.0059162	-	-	-	6	0.00679076	-0.00588143	-	-	-	-	-	-
chr12	52207897	52208899	-	4	8.71916e-05	0.0248804	-	-	-	4	0.000113846	0.0246586	-	-	-	4	0.000103378	0.0248014	-	-	-	-	-	-
chr3	147122315	147127662	ZIC1
chr6	17280551	17283113	RBM24	22	0.000687986	0.00171435	-	-	-	22	0.000793117	0.00177577	-	-	-	22	0.000738916	0.0018956	-	-	-	-	-	-
chr2	74728623	74730047	LBX2
chr4	2469589	2471043	RNF4	16	4.77654e-05	0.00376689	-	-	-	-	-	-	-	-	-	16	7.91261e-05	0.0036799	-	-	-	-	-	-
chr17	46018654	46019184	PNPO	14	0.00681435	-0.00688615	14	0.000460971	-0.00776603	14	0.00829152	-0.0069079	-	-	-	14	0.00779947	-0.00704022	-	-	-	-	-	-
chr8	144872060	144872852	-	5	0.00497639	0.00867838	-	-	-	5	0.00619743	0.00861398	5	0.00679797	0.0354648	5	0.00550142	0.0086493	-	-	-	-	-	-
chr17	4900256	4901584	INCA1
chr14	75535155	75537231	ACYP1
chr16	30428842	30430044	ZNF771	5	0.0040332	0.0104611	-	-	-	5	0.00436889	0.0104145	-	-	-	5	0.00358021	0.010477	-	-	-	-	-	-
chr20	46286436	46286980	SULF2	3	0.00997834	0.0031976	-	-	-	3	0.010059	0.0032468	-	-	-	3	0.0101337	0.00341028	-	-	-	-	-	-
chr3	112930675	112931496	BOC	9	0.00340014	-0.00842887	-	-	-	9	0.00464114	-0.0083713	-	-	-	9	0.00538576	-0.00833014	-	-	-	-	-	-
chr12	57937334	57937454	DCTN2	3	0.000453139	-0.0200968	3	1.5766e-05	-0.0297983	3	0.000493262	-0.019795	-	-	-	3	0.000686931	-0.0196161	-	-	-	-	-	-
chr6	83074812	83075187	TPBG	3	0.00203635	0.0157782	3	0.00318841	0.0255515	3	0.00271569	0.0157255	-	-	-	3	0.0021456	0.0157034	-	-	-	-	-	-
chr19	44487436	44488612	ZNF155	13	3.73777e-07	-0.00993258	-	-	-	13	5.50854e-07	-0.00987573	-	-	-	13	5.95039e-07	-0.00998629	-	-	-	-	-	-
chr5	140580101	140580212	PCDHB11	3	0.00468384	-0.0267259	-	-	-	3	0.0060029	-0.0262177	-	-	-	3	0.00490856	-0.0266953	-	-	-	-	-	-
chr12	125633643	125634553	-	6	0.0027386	-0.0140351	-	-	-	6	0.00315654	-0.0140816	-	-	-	-	-	-	-	-	-	-	-	-
chr17	77923971	77925938	TBC1D16	15	2.44313e-09	0.0184362	-	-	-	15	2.90471e-09	0.0184079	-	-	-	15	2.68435e-09	0.0185044	-	-	-	-	-	-
chr2	160761085	160762289	LY75
chr14	38724255	38724945	CLEC14A	5	0.00189309	-0.00806063	-	-	-	5	0.00246931	-0.00791573	-	-	-	5	0.00293004	-0.00744613	-	-	-	-	-	-
chr9	99145998	99146400	SLC35D2	7	0.00447801	-0.00563172	-	-	-	7	0.00522651	-0.00577179	-	-	-	7	0.0060407	-0.00589469	-	-	-	-	-	-
chr21	47318899	47319633	PCBP3	3	0.000221096	0.0206072	-	-	-	3	0.000199099	0.0206061	-	-	-	3	0.000243891	0.0205521	-	-	-	-	-	-
chr22	51065435	51066924	ARSA	12	1.14586e-09	0.0116509	-	-	-	12	6.174e-10	0.0117494	-	-	-	12	2.74235e-09	0.0114556	-	-	-	-	-	-
chr19	12901966	12902806	JUNB	8	0.00753982	-0.00344583	-	-	-	8	0.00786264	-0.00343847	-	-	-	8	0.00512412	-0.00364367	-	-	-	-	-	-
chr5	138610977	138611766	MATR3
chr2	129202959	129203409	-	3	0.00741493	0.00963457	-	-	-	-	-	-	-	-	-	-	-	-	-	-	-	-	-	-
chr5	176307323	176308026	HK3
chr12	8380001	8380472	FAM90A1	5	0.000300152	-0.0278994	-	-	-	5	0.000246278	-0.028257	-	-	-	5	0.000433675	-0.0275207	-	-	-	-	-	-
chr11	71725245	71725590	NUMA1	4	0.00806685	-0.01	-	-	-	4	0.0104622	-0.00984707	-	-	-	4	0.0105628	-0.00981909	-	-	-	-	-	-
chr6	30921592	30922043	MUCL3	3	0.00154984	-0.00831701	-	-	-	3	0.00173751	-0.00849421	-	-	-	3	0.00213371	-0.00805331	3	0.0072334	-0.0152456	-	-	-
chr20	30795258	30796171	PLAGL2
chr22	17955450	17956641	CECR2	9	0.00035102	-0.0134055	-	-	-	9	0.000433073	-0.0133753	-	-	-	9	0.000495239	-0.0132502	-	-	-	-	-	-
chr8	9762716	9763159	MIR124-1
chr19	291022	292131	PLPP2	10	8.88924e-07	-0.0157215	-	-	-	10	1.20443e-06	-0.0157986	-	-	-	-	-	-	-	-	-	-	-	-
chr10	130726406	130726701	-	3	0.000287833	-0.0521503	3	0.000352731	-0.0642348	3	0.000336415	-0.0522259	-	-	-	3	0.000138674	-0.0537339	-	-	-	-	-	-
chr16	1160642	1160722	-	3	0.00804286	-0.0139446	-	-	-	3	0.00901634	-0.0139616	3	0.0403476	-0.0515986	3	0.00945265	-0.0137866	-	-	-	-	-	-
chr3	126750108	126751404	PLXNA1	4	0.00961641	0.00353215	-	-	-	4	0.0108982	0.00334502	-	-	-	4	0.0105273	0.00340775	-	-	-	-	-	-
chr22	21213387	21214125	PI4KA
chr8	143858763	143860090	LYNX1	18	0.000713901	-0.0104858	-	-	-	-	-	-	-	-	-	18	0.000859419	-0.0107144	-	-	-	-	-	-
chr17	79920132	79921131	NOTUM	7	0.0033065	0.015726	-	-	-	7	0.00386633	0.0157244	-	-	-	7	0.00362385	0.0158256	-	-	-	-	-	-
chr8	22132434	22133356	PIWIL2	14	0.00345146	0.00990361	-	-	-	-	-	-	-	-	-	14	0.00289758	0.00998503	-	-	-	-	-	-
chr8	144654887	144655679	MROH6	12	0.00191856	-0.00794834	-	-	-	12	0.00214034	-0.00802912	-	-	-	12	0.00143274	-0.00822093	12	0.000331059	-0.0143096	-	-	-
chr5	55007918	55008611	SLC38A9	15	0.000212093	-0.00139176	-	-	-	15	0.000263079	-0.00142578	-	-	-	15	0.000247968	-0.00137937	-	-	-	-	-	-
chr15	52861545	52862406	ARPP19	8	0.00708229	0.00404658	-	-	-	8	0.00852394	0.00409347	-	-	-	8	0.00866961	0.00406331	-	-	-	-	-	-
chr16	69166316	69168101	CHTF8
chr10	44806558	44807790	-	4	0.00167318	-0.000932264	-	-	-	4	0.00200056	-0.000900097	-	-	-	4	0.00153306	-0.000845299	-	-	-	-	-	-
chr22	19701108	19702664	SEPT5-GP1BB	14	0.00263954	-0.00567951	-	-	-	14	0.00381324	-0.00566258	-	-	-	14	0.00294552	-0.00580023	-	-	-	-	-	-
chr1	165414189	165415170	RXRG	15	0.00341194	-0.00435146	-	-	-	15	0.00426941	-0.00433022	-	-	-	15	0.00488418	-0.00432667	-	-	-	-	-	-
chr4	52708582	52709895	DCUN1D4	12	0.00557982	-0.0045866	-	-	-	12	0.0068404	-0.00459679	-	-	-	12	0.00414026	-0.00467894	-	-	-	-	-	-
chr11	32355324	32355899	-	4	0.00978796	0.0174153	-	-	-	4	0.0115309	0.0173833	-	-	-	4	0.0129694	0.017221	-	-	-	-	-	-
chr4	47032325	47034181	GABRB1	15	0.0014023	-0.00100421	-	-	-	15	0.00155675	-0.00119113	-	-	-	15	0.0016756	-0.00112095	-	-	-	-	-	-
chr15	86315115	86315211	KLHL25
chr8	85097031	85097429	RALYL	6	0.00871333	-0.00852361	-	-	-	6	0.0105022	-0.00853484	-	-	-	6	0.0106494	-0.00808015	6	0.00701357	-0.0212696	-	-	-
chr2	220264753	220265305	DNPEP	4	0.00849626	-0.00947587	-	-	-	-	-	-	-	-	-	-	-	-	-	-	-	-	-	-
chr6	32846924	32847845	-	15	3.83991e-05	0.0214164	-	-	-	15	5.52786e-05	0.0213579	-	-	-	15	1.60805e-05	0.0220672	-	-	-	-	-	-
chr6	27804866	27806842	H2AC15
chr1	206223701	206224554	AVPR1B	7	2.80153e-05	0.00233049	-	-	-	7	3.93611e-05	0.00227678	-	-	-	7	4.3097e-05	0.00218484	-	-	-	-	-	-
chr6	28583655	28584464	-	14	0.00269731	0.0117411	-	-	-	14	0.00358228	0.0111967	-	-	-	14	0.00189875	0.0118332	-	-	-	-	-	-
chr10	116696671	116697985	TRUB1	10	0.00259863	-0.00431719	-	-	-	-	-	-	-	-	-	10	0.00198272	-0.00436382	-	-	-	-	-	-
chr10	14995476	14996626	DCLRE1C
chr1	244093755	244096161	LINC02774	7	6.82528e-05	0.0217569	-	-	-	-	-	-	-	-	-	7	1.82822e-05	0.0223214	-	-	-	-	-	-
chr2	158732186	158733332	ACVR1	5	0.00379703	-0.00522663	-	-	-	5	0.00332762	-0.00530516	-	-	-	5	0.00369432	-0.00535094	-	-	-	-	-	-
chr19	4277333	4278055	SHD	4	0.00786926	0.00512388	-	-	-	-	-	-	-	-	-	-	-	-	-	-	-	-	-	-
chr5	149996672	149997153	SYNPO	4	0.00495827	-0.0120884	-	-	-	-	-	-	-	-	-	-	-	-	-	-	-	-	-	-
chr2	102802929	102804405	IL1RL2	11	0.00887128	0.00306416	-	-	-	11	0.00966527	0.00274711	-	-	-	11	0.00855879	0.00318547	-	-	-	-	-	-
chr13	41706227	41708153	KBTBD6	11	0.000842278	0.00447395	-	-	-	11	0.00116276	0.00442058	-	-	-	11	0.000632851	0.00450241	-	-	-	-	-	-
chr19	38713050	38713373	DPF1	4	0.00965441	-0.0182322	-	-	-	4	0.0107578	-0.018316	-	-	-	4	0.00949417	-0.0181341	-	-	-	-	-	-
chr12	52827847	52828840	KRT75	8	0.00707535	0.00163314	-	-	-	8	0.00875078	0.00147772	-	-	-	8	0.00749401	0.00159336	-	-	-	-	-	-
chr20	57582292	57583709	CTSZ	23	0.000116893	-0.00343139	-	-	-	23	0.000139423	-0.00347117	-	-	-	23	0.000115684	-0.00355639	-	-	-	-	-	-
chr17	58225949	58227745	CA4	11	0.00645865	0.000246978	-	-	-	11	0.00646687	0.000318292	-	-	-	11	0.00802978	0.000226248	-	-	-	-	-	-
chr12	113795897	113796846	PLBD2	9	0.00533384	0.00471201	-	-	-	9	0.00535643	0.00467185	-	-	-	9	0.0051151	0.00460595	-	-	-	-	-	-
chr17	79503292	79504745	FSCN2	7	0.000327711	-0.0182066	-	-	-	7	0.000344307	-0.0182281	-	-	-	7	0.000297983	-0.0184439	-	-	-	-	-	-
chr2	14772312	14773274	LRATD1	10	0.0030768	-0.00608797	-	-	-	10	0.00381626	-0.00613064	-	-	-	10	0.00535547	-0.00568917	-	-	-	-	-	-
chr17	45918221	45919419	SCRN2	11	0.00832315	0.00104119	-	-	-	-	-	-	-	-	-	11	0.00618692	0.00103883	-	-	-	-	-	-
chr3	113160071	113161177	CFAP44	14	5.99764e-07	0.0206047	-	-	-	14	3.6494e-07	0.0208633	-	-	-	14	7.67387e-07	0.0206525	-	-	-	-	-	-
chr17	25798180	25799447	KSR1	11	0.000436561	0.00922583	-	-	-	11	0.000468824	0.00922198	-	-	-	11	0.000650904	0.00892742	-	-	-	-	-	-
chr14	106320669	106322986	-	16	0.000360271	0.00894474	-	-	-	-	-	-	-	-	-	16	0.000393829	0.00896171	-	-	-	-	-	-
chr15	91499369	91500193	RCCD1	6	0.00670122	0.019167	-	-	-	6	0.00803582	0.0190774	-	-	-	6	0.00649693	0.0192249	-	-	-	-	-	-
chr4	57181855	57182417	CRACD	3	0.00601973	0.0138781	-	-	-	3	0.00713542	0.0138142	-	-	-	3	0.00638803	0.013646	-	-	-	-	-	-
chr10	3507462	3508379	-	3	0.00921003	-0.0041296	-	-	-	3	0.0108496	-0.00389955	-	-	-	3	0.0115555	-0.00404927	-	-	-	-	-	-
chr8	53477881	53479270	ALKAL1	10	0.000157831	-0.00437882	-	-	-	10	0.000164136	-0.00440827	-	-	-	10	0.000183856	-0.00410911	-	-	-	-	-	-
chr6	166756218	166756786	LOC100289495
chr11	116371188	116371487	-	5	0.00269347	-0.026852	-	-	-	5	0.00296279	-0.0270134	-	-	-	5	0.00369511	-0.0266022	-	-	-	-	-	-
chr18	60051870	60052464	TNFRSF11A	5	0.000395505	0.0296277	5	0.0215487	0.0335078	5	0.000169646	0.0303592	5	0.000541769	0.111091	5	0.00040892	0.029679	-	-	-	-	-	-
chr14	92587796	92588818	CPSF2
chr3	120003292	120003884	-	6	0.00285075	0.020881	-	-	-	6	0.00355274	0.0209238	-	-	-	6	0.00350932	0.020796	-	-	-	-	-	-
chr6	136172226	136173085	PDE7B	7	0.00297616	-0.010665	-	-	-	-	-	-	-	-	-	7	0.00412264	-0.0105935	-	-	-	-	-	-
chr5	151150029	151151000	G3BP1
chr2	47382287	47383720	STPG4	14	0.0039298	-0.00576415	-	-	-	14	0.00460152	-0.00578152	-	-	-	14	0.006183	-0.00551234	-	-	-	-	-	-
chr3	52001778	52002969	ABHD14B
chr15	41575421	41576837	OIP5-AS1	14	0.00904827	0.00169477	-	-	-	14	0.00988827	0.00165914	-	-	-	14	0.00772649	0.00161474	-	-	-	-	-	-
chr12	52262736	52263387	-	3	0.00352434	0.000532969	-	-	-	3	0.00374103	0.000574359	-	-	-	3	0.00407725	0.000514683	-	-	-	-	-	-
chr3	51976427	51977385	PARP3
chr12	132939165	132940939	-	7	0.0048166	-0.00023484	-	-	-	7	0.00508228	-0.000252782	-	-	-	7	0.00561409	0.000122692	-	-	-	-	-	-
chr7	47092529	47093015	-	4	0.000729316	0.0195245	-	-	-	4	0.000698971	0.0196816	-	-	-	4	0.000890143	0.0190787	-	-	-	-	-	-
chr3	49044317	49045655	P4HTM
chr16	15950840	15951230	MYH11	6	0.00181959	-0.0119375	-	-	-	6	0.00225832	-0.0118948	-	-	-	6	0.00269215	-0.0117075	-	-	-	-	-	-
chr5	102089184	102090704	-	8	0.00485745	0.00679158	-	-	-	8	0.00519385	0.00687196	-	-	-	8	0.00630118	0.00694542	-	-	-	-	-	-
chr1	48463105	48463807	TRABD2B	5	0.00407137	-0.0185153	-	-	-	5	0.00505542	-0.0185197	-	-	-	5	0.0033432	-0.0186385	-	-	-	-	-	-
chr5	149569501	149570189	SLC6A7	5	0.0032029	0.00257633	-	-	-	5	0.00340789	0.00272084	-	-	-	5	0.0025027	0.00284103	-	-	-	-	-	-
chr6	42927940	42928773	GNMT	25	0.00643739	-0.00735597	-	-	-	25	0.00762371	-0.00737602	-	-	-	25	0.0102068	-0.00725801	25	0.00871697	-0.0104668	-	-	-
chr21	44072610	44073555	PDE9A	5	0.00666486	0.00823609	-	-	-	-	-	-	-	-	-	-	-	-	-	-	-	-	-	-
chr8	6795989	6796618	DEFA4	6	0.00619069	-0.0107147	6	0.00894784	-0.0170473	6	0.00591498	-0.0108705	-	-	-	6	0.00583277	-0.0109197	-	-	-	-	-	-
chr12	48151974	48153388	RAPGEF3	20	0.00424307	-0.00193707	-	-	-	20	0.00481952	-0.00198411	-	-	-	20	0.00301849	-0.00183834	-	-	-	-	-	-
chr11	33758121	33759043	CD59	8	0.00989908	-0.00674577	-	-	-	8	0.0127016	-0.00667807	-	-	-	8	0.0150245	-0.00668067	-	-	-	-	-	-
chr20	39799805	39800368	PLCG1	3	0.00351543	-0.00377579	-	-	-	3	0.00390918	-0.00383228	-	-	-	3	0.00316308	-0.00372087	-	-	-	-	-	-
chr4	75230391	75231177	EREG	9	0.00238531	-0.00808051	-	-	-	9	0.00295044	-0.0080593	-	-	-	9	0.00338867	-0.00799303	-	-	-	-	-	-
chr12	58011837	58013942	SLC26A10	25	0.00114321	0.00726622	-	-	-	25	0.00139264	0.00724931	-	-	-	25	0.000983438	0.00733072	-	-	-	-	-	-
chr11	32125186	32125738	RCN1	3	0.00295559	-0.0161688	-	-	-	3	0.00330159	-0.0161165	-	-	-	3	0.00275578	-0.0163112	-	-	-	-	-	-
chr1	173174650	173176090	TNFSF4	8	1.28998e-05	-0.00513975	-	-	-	8	1.78003e-05	-0.00511853	-	-	-	8	2.70905e-05	-0.004742	-	-	-	-	-	-
chr7	19183280	19184555	FERD3L	8	0.000564726	-0.0056009	-	-	-	-	-	-	-	-	-	-	-	-	-	-	-	-	-	-
chr19	17531239	17531746	MVB12A	3	0.00842639	0.00611541	-	-	-	3	0.00969114	0.00603777	-	-	-	3	0.00829429	0.0063008	-	-	-	-	-	-
chr6	70990187	70991229	COL9A1	7	0.00519527	0.0211736	-	-	-	7	0.0063849	0.0210963	-	-	-	7	0.00654454	0.0205966	-	-	-	-	-	-
chr4	25865178	25866396	SEL1L3	9	8.6398e-07	0.00868112	-	-	-	9	1.14052e-06	0.00869425	-	-	-	9	3.59146e-07	0.00885548	-	-	-	-	-	-
chr5	87962828	87963592	LINC00461
chr6	131571435	131571669	AKAP7	4	0.00371195	-0.01479	-	-	-	4	0.0043475	-0.0144458	-	-	-	4	0.00599914	-0.0139229	-	-	-	-	-	-
chr16	85110539	85111583	KIAA0513	3	0.00619492	0.0191035	-	-	-	3	0.00608852	0.0193081	-	-	-	3	0.00804252	0.0188318	-	-	-	-	-	-
chr17	73641675	73642080	RECQL5
chr20	17950131	17950965	MGME1
chr4	171011099	171011760	AADAT	15	0.00675283	-0.00245772	-	-	-	15	0.00688178	-0.00241279	-	-	-	15	0.00481766	-0.00241729	-	-	-	-	-	-
chr1	167486978	167488503	CD247	8	6.17454e-05	-0.0183283	-	-	-	8	7.07715e-05	-0.0183463	-	-	-	8	8.78999e-05	-0.0183138	-	-	-	-	-	-
chr17	80188598	80190154	SLC16A3	14	3.60127e-08	0.00742586	-	-	-	14	6.39333e-08	0.00731267	-	-	-	14	1.03198e-08	0.0076234	-	-	-	-	-	-
chr16	1143566	1144264	C1QTNF8	4	0.000436561	-0.0259221	-	-	-	4	0.000436758	-0.0260954	-	-	-	4	0.000557224	-0.0257223	-	-	-	-	-	-
chr4	40631741	40633572	RBM47	14	0.000608679	-0.00453237	-	-	-	14	0.000787335	-0.00450784	-	-	-	-	-	-	-	-	-	-	-	-
chr2	51259175	51259703	NRXN1	10	0.00471385	-0.00983807	-	-	-	10	0.00636944	-0.00981023	-	-	-	10	0.00572338	-0.00987564	-	-	-	-	-	-
chr10	125732373	125732842	-	4	0.00599939	-0.0130526	-	-	-	4	0.00619363	-0.0131073	-	-	-	4	0.0078775	-0.0126678	-	-	-	-	-	-
chr7	1068125	1068617	C7orf50	3	9.09138e-05	0.0118529	-	-	-	3	0.000118198	0.011881	3	0.00100953	0.0477461	3	0.000131134	0.0116641	-	-	-	-	-	-
chr19	12776725	12777903	MAN2B1
chr16	86852700	86853235	-	3	0.000111949	0.0253606	-	-	-	3	0.000138131	0.0252096	-	-	-	3	6.64416e-05	0.025733	-	-	-	-	-	-
chr16	3311857	3313282	LINC00921
chr10	126826304	126827067	CTBP2	5	9.4918e-05	0.0124755	-	-	-	5	0.000116632	0.012458	-	-	-	5	0.000121211	0.0124193	-	-	-	-	-	-
chr17	37719431	37720009	-	3	0.00465201	-0.0145761	-	-	-	3	0.00514675	-0.0143283	-	-	-	3	0.00362474	-0.0131985	3	0.000662431	-0.0381431	-	-	-
chr18	24219872	24220737	KCTD1	3	0.00203496	0.0148973	-	-	-	-	-	-	-	-	-	-	-	-	-	-	-	-	-	-
chr4	101111617	101112395	DDIT4L	9	0.00563304	-0.00614049	-	-	-	9	0.00717434	-0.00613176	-	-	-	9	0.00780365	-0.00612861	-	-	-	-	-	-
chr11	61247223	61248887	PPP1R32	9	0.00379514	0.00684073	-	-	-	-	-	-	-	-	-	9	0.00419293	0.00677604	-	-	-	-	-	-
chr16	50347766	50347895	ADCY7	3	0.00339285	-0.0175671	-	-	-	3	0.00364758	-0.0176486	-	-	-	3	0.00415047	-0.0174426	-	-	-	-	-	-
chr14	104345945	104347395	-	8	0.00170599	-0.00942899	-	-	-	8	0.00212914	-0.00943361	-	-	-	8	0.00286299	-0.00928838	-	-	-	-	-	-
chr7	11871535	11872745	THSD7A	10	0.000221437	-0.0118785	-	-	-	-	-	-	-	-	-	-	-	-	-	-	-	-	-	-
chr3	196755973	196756877	MELTF	6	0.00699477	-0.00857114	-	-	-	6	0.00832841	-0.00855676	-	-	-	6	0.00759819	-0.00876296	-	-	-	-	-	-
chr6	29691408	29692995	HLA-F	24	5.72947e-06	0.0101074	-	-	-	24	8.5781e-06	0.0100595	-	-	-	24	1.1794e-05	0.00980256	-	-	-	-	-	-
chr1	207818003	207819196	CR1L	9	0.0092194	-0.000920038	-	-	-	9	0.00979905	-0.00105034	-	-	-	9	0.00914713	-0.000841987	-	-	-	-	-	-
chr12	124414964	124415398	DNAH10	3	0.00833798	0.0171238	-	-	-	3	0.0095075	0.0171292	-	-	-	3	0.00773628	0.0173926	-	-	-	-	-	-
chr6	31238388	31239411	HLA-B
chr18	61088726	61090281	VPS4B	14	0.00038615	0.00275933	-	-	-	14	0.000488819	0.00274298	-	-	-	14	0.000540356	0.00260729	14	0.00372589	0.00546113	-	-	-
chr10	112888790	112889349	-	3	0.00504593	-0.0226541	-	-	-	3	0.00604966	-0.0225769	-	-	-	3	0.00601982	-0.0224965	-	-	-	-	-	-
chr17	73823769	73825227	UNC13D	7	1.22361e-20	-0.0394235	7	8.83081e-10	-0.0364005	7	1.32615e-20	-0.0395184	-	-	-	7	1.39465e-20	-0.0396097	7	4.35288e-13	-0.0518443	-	-	-
chr20	33879989	33881762	FAM83C	12	0.00540313	0.0104735	-	-	-	12	0.00621351	0.0104699	-	-	-	12	0.00790449	0.0103154	-	-	-	-	-	-
chr12	65218019	65218728	TBC1D30	12	0.00462222	-0.00195268	-	-	-	12	0.00582026	-0.00194476	-	-	-	12	0.00473858	-0.00189567	-	-	-	-	-	-
chr5	33440240	33441304	TARS1	13	0.00812802	-0.00109709	-	-	-	13	0.0104507	-0.00113955	-	-	-	13	0.0088686	-0.00108823	-	-	-	-	-	-
chr6	35490164	35490818	-	4	0.00430871	0.00414175	-	-	-	4	0.00435295	0.00427045	-	-	-	4	0.00474124	0.00416306	-	-	-	-	-	-
chr16	1034059	1034527	LMF1
chr19	54693755	54694791	MBOAT7
chr17	7906521	7908103	GUCY2D	6	0.00271819	0.0142527	-	-	-	6	0.00363447	0.0141224	-	-	-	6	0.00308117	0.0143496	-	-	-	-	-	-
chr5	160975347	160976417	GABRB2	12	0.00476326	-0.00650419	-	-	-	12	0.00629649	-0.00648467	-	-	-	-	-	-	-	-	-	-	-	-
chr22	37641093	37641970	RAC2	4	0.00442725	-0.0126009	-	-	-	4	0.00516744	-0.0125643	-	-	-	4	0.00572979	-0.012441	-	-	-	-	-	-
chr7	1908250	1908745	MAD1L1	5	0.0058579	0.00695693	-	-	-	5	0.00704562	0.00690274	-	-	-	5	0.00782342	0.00708946	-	-	-	-	-	-
chr5	1033518	1034307	NKD2	5	0.00581707	-0.000924262	-	-	-	5	0.00708093	-0.00097638	-	-	-	5	0.00597559	-0.00120258	-	-	-	-	-	-
chr17	80407031	80407779	CYBC1	8	0.000949888	-0.00917125	-	-	-	8	0.00123103	-0.00913027	-	-	-	8	0.000509336	-0.00955714	-	-	-	-	-	-
chr2	10183603	10184650	KLF11	11	0.0046874	0.0142672	-	-	-	-	-	-	-	-	-	11	0.00188532	0.0144601	-	-	-	-	-	-
chr2	5831370	5834638	SOX11	13	2.86732e-05	-0.00612393	-	-	-	13	3.57095e-05	-0.00604412	-	-	-	-	-	-	-	-	-	-	-	-
chr12	62860029	62861114	MON2	13	0.00163182	0.0012698	-	-	-	13	0.00190531	0.00125975	-	-	-	13	0.0018689	0.00126005	-	-	-	-	-	-
chr19	7894388	7895393	EVI5L	11	0.00346553	-0.0130887	-	-	-	-	-	-	-	-	-	11	0.00283964	-0.0133071	-	-	-	-	-	-
chr5	373378	374252	AHRR	4	5.35809e-21	0.0457394	-	-	-	4	1.06958e-20	0.0457053	-	-	-	4	1.56631e-21	0.0459424	-	-	-	-	-	-
chr4	77723057	77723800	-	6	9.60989e-06	0.0240701	-	-	-	6	6.87384e-06	0.0243433	-	-	-	6	6.48844e-06	0.0244366	-	-	-	-	-	-
chr5	92909429	92910052	NR2F1-AS1	4	0.00963647	-0.0108559	-	-	-	4	0.0117833	-0.0108081	-	-	-	4	0.0116138	-0.0108207	-	-	-	-	-	-
chr1	203320297	203321087	FMOD	10	0.00819152	-0.0207394	-	-	-	10	0.00763124	-0.0208253	-	-	-	10	0.00777141	-0.0207959	-	-	-	-	-	-
chr2	71017541	71018823	FIGLA	12	0.00366478	0.0118735	-	-	-	12	0.00427215	0.0118282	-	-	-	12	0.00182614	0.0122817	-	-	-	-	-	-
chr17	56494554	56495283	RNF43	5	0.00151726	0.00232031	-	-	-	5	0.00173692	0.00238154	-	-	-	5	0.00107936	0.00243613	-	-	-	-	-	-
chr20	43180850	43181661	PKIG	3	0.00208993	0.0251667	-	-	-	3	0.00180903	0.025346	-	-	-	3	0.00150317	0.0254977	-	-	-	-	-	-
chr3	128721448	128722579	EFCC1	5	0.00437908	0.00924617	-	-	-	5	0.00457987	0.00909493	-	-	-	5	0.00478595	0.00908556	-	-	-	-	-	-
chr11	69456412	69457121	CCND1	5	0.00793866	-0.00399935	-	-	-	5	0.00982787	-0.00398655	-	-	-	5	0.00837464	-0.00408044	-	-	-	-	-	-
chr20	42983727	42984878	HNF4A	13	0.00340548	0.00749453	-	-	-	13	0.0039238	0.00742417	-	-	-	13	0.00396277	0.00741436	-	-	-	-	-	-
chr7	27224700	27226329	HOXA10
chr10	125754300	125755854	-	7	1.54104e-07	-0.0196895	-	-	-	7	1.95974e-07	-0.019664	-	-	-	7	1.12802e-07	-0.019737	-	-	-	-	-	-
chr10	135341443	135343248	CYP2E1	12	0.0031751	-0.0357265	-	-	-	12	0.00327578	-0.0357774	-	-	-	-	-	-	-	-	-	-	-	-
chr11	117703496	117704267	FXYD2
chr7	5426831	5427251	TNRC18	3	0.00472293	0.00634925	-	-	-	3	0.00573002	0.00635072	-	-	-	3	0.00581693	0.00630748	-	-	-	-	-	-
chr11	126172682	126174769	DCPS	22	2.5281e-08	0.0114869	-	-	-	22	3.89452e-08	0.0114045	-	-	-	22	7.67449e-08	0.0108726	-	-	-	-	-	-
chr5	110427072	110427275	WDR36	3	0.00515915	-0.00841807	-	-	-	3	0.00607298	-0.00839308	3	0.0243328	-0.0244535	3	0.00477002	-0.00828244	-	-	-	-	-	-
chr16	31020735	31022521	STX1B	11	0.000390745	-0.0112701	-	-	-	11	0.000478501	-0.0113001	-	-	-	11	0.000477001	-0.0113989	-	-	-	-	-	-
chr21	40984285	40985406	B3GALT5
chr2	46842958	46843974	CRIPT
chr16	57728173	57729107	DRC7	7	0.000180936	-0.00560414	-	-	-	7	0.000218828	-0.00564983	-	-	-	7	0.000328007	-0.00552663	-	-	-	-	-	-
chr10	3145966	3146549	PFKP	6	0.00760642	0.0106881	-	-	-	-	-	-	-	-	-	6	0.00681731	0.0108537	-	-	-	-	-	-
chr22	41346948	41348222	RBX1
chr3	195477854	195478715	MUC4	5	0.00924017	0.0139016	-	-	-	5	0.0112696	0.013809	-	-	-	5	0.0103128	0.0138977	-	-	-	-	-	-
chr8	26370107	26371804	DPYSL2
chr10	103879827	103880419	LDB1	9	0.00657767	-0.00418433	-	-	-	-	-	-	-	-	-	9	0.00750442	-0.00426505	-	-	-	-	-	-
chr17	8868480	8869105	PIK3R5	7	0.00121395	0.00231609	-	-	-	7	0.00154108	0.00226285	-	-	-	-	-	-	-	-	-	-	-	-
chr1	45805261	45807214	MUTYH
chr5	59188112	59188920	PDE4D	3	0.000556229	-0.0119571	-	-	-	3	0.000625707	-0.0118859	-	-	-	3	0.000895402	-0.0114054	-	-	-	-	-	-
chr5	133450709	133452188	TCF7	11	0.00752128	0.00247237	-	-	-	11	0.00935091	0.00252439	-	-	-	-	-	-	-	-	-	-	-	-
chr10	88728947	88729861	ADIRF
chr11	64267330	64268315	-	4	0.00483442	-0.0128441	-	-	-	4	0.00594885	-0.0125987	-	-	-	4	0.00578042	-0.0127841	-	-	-	-	-	-
chr5	138289138	138289233	SIL1	3	0.0084305	-0.00588297	-	-	-	3	0.00948951	-0.00580147	-	-	-	3	0.0114205	-0.00564609	-	-	-	-	-	-
chr19	52407881	52408518	ZNF649	10	0.00502732	-0.00658587	-	-	-	10	0.00671772	-0.00653196	-	-	-	10	0.00681631	-0.00649918	10	0.0084936	-0.0117254	-	-	-
chr19	19416751	19417480	SUGP1	5	0.00323336	0.00854418	-	-	-	5	0.00397928	0.00850482	-	-	-	5	0.00381242	0.00865085	-	-	-	-	-	-
chr10	134597884	134601490	NKX6-2	36	0.000128749	-0.00949699	-	-	-	36	0.000153604	-0.00945391	-	-	-	36	0.000214493	-0.00906031	-	-	-	-	-	-
chr7	122527351	122527522	CADPS2	4	0.00697053	-0.00618342	-	-	-	4	0.00851236	-0.00617157	-	-	-	4	0.00909509	-0.00611729	-	-	-	-	-	-
chr4	8588716	8589313	CPZ
chr11	32416984	32417943	WT1	8	0.000694981	-0.0139473	-	-	-	-	-	-	-	-	-	8	0.000183096	-0.0148556	-	-	-	-	-	-
chr3	126242379	126243401	CHST13	13	0.00748048	0.00121441	-	-	-	13	0.00814519	0.00133822	-	-	-	13	0.00826072	0.00147558	-	-	-	-	-	-
chr5	140718283	140719142	PCDHGA1
chr11	119018927	119019845	ABCG4	6	0.00416416	0.0124491	-	-	-	6	0.00492625	0.012557	-	-	-	6	0.00524212	0.0123687	-	-	-	-	-	-
chr13	111226725	111228197	-	7	2.40995e-05	0.0060326	-	-	-	7	2.87332e-05	0.00611641	-	-	-	7	2.87734e-05	0.00579627	-	-	-	-	-	-
chr2	5865442	5866470	-	6	0.000374238	-0.00603057	-	-	-	6	0.000504266	-0.00599191	-	-	-	6	0.00034913	-0.00617245	-	-	-	-	-	-
chr6	32036530	32038155	TNXB	27	0.00659155	0.00535624	-	-	-	-	-	-	-	-	-	-	-	-	-	-	-	-	-	-
chr19	58326009	58326618	ZNF552
chr2	198364282	198365671	HSPD1
chr10	8373416	8374526	-	7	1.39588e-05	-0.0157244	-	-	-	7	1.69001e-05	-0.0157345	-	-	-	7	1.96115e-05	-0.0157467	-	-	-	-	-	-
chr12	114843188	114845223	TBX5
chr5	1122753	1123154	-	5	0.00143636	0.00871954	-	-	-	5	0.00186847	0.0086748	-	-	-	5	0.00101716	0.00892418	-	-	-	-	-	-
chr14	20903410	20904320	KLHL33	12	0.00472194	0.00974003	-	-	-	12	0.00587521	0.00973147	-	-	-	12	0.00581962	0.0096717	-	-	-	-	-	-
chr11	119055760	119056215	PDZD3	3	0.00668862	0.00521312	-	-	-	3	0.00802374	0.00531879	-	-	-	3	0.0079435	0.00538338	-	-	-	-	-	-
chr7	99195655	99196468	TMEM225B	5	0.000279382	0.0270257	-	-	-	5	0.000368852	0.0268855	-	-	-	5	0.000265305	0.0272628	-	-	-	-	-	-
chr10	98588227	98588605	LCOR	4	0.00590944	0.00684658	-	-	-	4	0.00645455	0.00671613	-	-	-	4	0.00425603	0.00701015	-	-	-	-	-	-
chr5	140561239	140562562	PCDHB16	9	0.000513358	-0.0192063	-	-	-	9	0.00073635	-0.0187108	-	-	-	9	0.000839209	-0.0185977	-	-	-	-	-	-
chr17	45898841	45899862	OSBPL7	5	0.00163778	-0.0123936	-	-	-	5	0.00190531	-0.0124277	-	-	-	5	0.00182904	-0.0125289	-	-	-	-	-	-
chr14	62331131	62331920	-	6	0.00217049	0.021728	-	-	-	6	0.00243942	0.0218378	-	-	-	6	0.00208861	0.0220537	6	0.00189724	0.0323675	-	-	-
chr9	130660399	130661175	ST6GALNAC6	6	3.0147e-08	0.0194266	6	1.91051e-05	0.0200161	6	2.59919e-08	0.0191954	-	-	-	6	3.40777e-08	0.0192138	6	0.00045978	0.0181404	-	-	-
chr19	3960982	3961765	DAPK3
chr17	1268443	1269083	YWHAE	4	0.00683722	-0.00823812	-	-	-	4	0.00661582	-0.00825809	-	-	-	4	0.00644102	-0.00825923	-	-	-	-	-	-
chr19	821008	821565	PLPPR3	3	0.00173515	-0.00134139	-	-	-	3	0.00208767	-0.00133118	-	-	-	3	0.00227917	-0.00120061	-	-	-	-	-	-
chr2	3583570	3583963	-	3	0.00173944	0.0288897	-	-	-	3	0.00217682	0.0287165	-	-	-	3	0.00274715	0.0277864	3	0.0130907	0.0465057	-	-	-
chr2	109236744	109237735	LIMS1	5	0.00115074	-0.0103552	-	-	-	-	-	-	-	-	-	5	0.00145063	-0.010365	-	-	-	-	-	-
chr2	97651765	97652806	FAM178B	9	0.00652928	0.00729182	-	-	-	9	0.0077524	0.00722715	-	-	-	9	0.00767474	0.00749246	-	-	-	-	-	-
chr14	29227941	29229249	-	8	0.000705309	-0.00926471	-	-	-	-	-	-	-	-	-	-	-	-	-	-	-	-	-	-
chr1	2426693	2427655	PLCH2	4	0.00624941	-0.000451297	-	-	-	4	0.00799243	-0.00048655	-	-	-	4	0.00714381	-0.000579611	-	-	-	-	-	-
chr13	113097140	113097975	-	6	4.75138e-07	-0.020235	-	-	-	6	6.62023e-07	-0.0201264	-	-	-	6	5.95163e-07	-0.0203331	-	-	-	-	-	-
chr11	17097203	17097511	RPS13	3	0.00801451	0.00368632	-	-	-	3	0.00959997	0.00369613	-	-	-	3	0.0104544	0.00344744	-	-	-	-	-	-
chr6	154359967	154360894	OPRM1	12	0.0040332	-0.00140983	-	-	-	12	0.0048239	-0.0014341	-	-	-	12	0.00567317	-0.00123472	-	-	-	-	-	-
chr14	60336433	60337477	RTN1	7	0.00415461	-0.0100706	-	-	-	7	0.00489375	-0.00995705	-	-	-	7	0.00507067	-0.0100803	-	-	-	-	-	-
chr1	166853278	166853960	-	6	0.00746383	0.00536569	-	-	-	6	0.00679719	0.00550219	-	-	-	6	0.00917672	0.00547971	6	0.00147907	-0.00106891	-	-	-
chr2	198649443	198650603	BOLL	13	0.000218356	0.0170451	-	-	-	13	0.000248564	0.0170796	-	-	-	13	8.59817e-05	0.0176078	-	-	-	13	0.000923399	0.0667283
chr2	74735875	74736118	PCGF1
chr22	42679444	42679804	-	3	0.00135752	0.00489586	3	0.000718184	0.00671886	3	0.0016221	0.0048619	-	-	-	3	0.000752625	0.00521916	-	-	-	-	-	-
chr20	45141911	45142576	ZNF334	9	0.00200823	-0.00617216	-	-	-	9	0.00242888	-0.00621818	9	0.0225821	-0.00307891	9	0.00269215	-0.00625922	-	-	-	-	-	-
chr1	6313858	6314113	GPR153	3	0.00204531	0.0198408	-	-	-	3	0.00253631	0.0197837	-	-	-	3	0.00243913	0.0197902	-	-	-	-	-	-
chr11	94134015	94135029	GPR83	13	0.000783861	-0.00647579	-	-	-	13	0.000817689	-0.00658375	-	-	-	13	0.000932196	-0.00630954	-	-	-	-	-	-
chr17	1636606	1637391	WDR81	5	0.00129807	0.013646	-	-	-	-	-	-	-	-	-	-	-	-	-	-	-	-	-	-
chr15	42787188	42788175	SNAP23	16	3.83232e-07	-0.0103333	-	-	-	16	3.51946e-07	-0.0104076	-	-	-	16	2.68823e-07	-0.0105956	-	-	-	-	-	-
chr16	57519987	57521330	DOK4	11	1.67067e-05	-0.0104101	-	-	-	11	1.91871e-05	-0.0106266	-	-	-	11	1.34436e-05	-0.0105468	-	-	-	-	-	-
chr9	19103069	19104016	HAUS6	8	0.00283825	-0.00666153	-	-	-	-	-	-	-	-	-	8	0.00275076	-0.00676184	-	-	-	-	-	-
chr19	49149933	49150388	CA11
chr19	2307901	2308653	LINGO3
chr1	53526834	53528224	PODN	11	0.00312917	-0.00677029	-	-	-	11	0.00434209	-0.00663725	-	-	-	11	0.00480301	-0.00668095	-	-	-	-	-	-
chr17	201737	203392	RPH3AL	12	4.44218e-08	-0.0126713	-	-	-	12	7.13071e-08	-0.012634	-	-	-	12	1.10779e-07	-0.0121551	-	-	-	-	-	-
chr4	38868940	38869779	FAM114A1
chr12	6874105	6875642	MLF2
chr11	61322107	61324205	SYT7	10	0.000465828	-0.0110583	-	-	-	10	0.000475113	-0.0110307	-	-	-	10	0.00055816	-0.010948	-	-	-	-	-	-
chr14	105858487	105859242	PACS2	3	4.49066e-05	0.0135128	-	-	-	3	5.80577e-05	0.0134533	-	-	-	3	5.71201e-05	0.0135855	-	-	-	-	-	-
chr19	44668862	44669612	ZNF226	13	0.00844547	-0.00633356	-	-	-	13	0.0103684	-0.00631817	-	-	-	13	0.00826775	-0.00649405	-	-	-	-	-	-
chr1	32929715	32931036	ZBTB8A
chr6	3054085	3054884	-	5	0.00047401	0.00918978	-	-	-	5	0.000605985	0.00908508	-	-	-	5	0.000717786	0.00889679	-	-	-	-	-	-
chr10	102802857	102803372	-	3	0.0016571	-0.00725722	-	-	-	3	0.00207657	-0.00724051	-	-	-	3	0.00199993	-0.00718962	-	-	-	-	-	-
chr9	34457129	34457500	DNAI1
chr10	106087985	106090233	ITPRIP	9	0.0014023	-0.000996205	-	-	-	9	0.00167631	-0.00105074	-	-	-	9	0.00143274	-0.000917042	-	-	-	-	-	-
chr14	102973717	102975405	ANKRD9	8	0.0021871	0.0110255	-	-	-	8	0.00252652	0.0110102	-	-	-	8	0.00221898	0.011093	-	-	-	-	-	-
chr19	18873037	18873268	CRTC1	3	0.00051021	-0.0196018	3	0.00377376	-0.0236839	3	0.000646777	-0.0193412	-	-	-	3	0.000500342	-0.0195545	-	-	-	-	-	-
chr1	63988325	63989705	EFCAB7
chr17	48132714	48133402	ITGA3
chr1	119531857	119532925	TBX15	14	0.00755327	0.000215977	-	-	-	14	0.00819233	0.000238183	-	-	-	14	0.00835081	0.000463899	-	-	-	-	-	-
chr13	53312966	53313529	CNMD	3	0.00766496	-0.00294307	-	-	-	3	0.00912714	-0.00297675	-	-	-	3	0.0101581	-0.00305643	-	-	-	-	-	-
chr11	120106598	120107376	POU2F3	4	0.00415826	0.000768317	-	-	-	4	0.00494469	0.000840813	-	-	-	4	0.00388629	0.000410637	-	-	-	-	-	-
chr8	67038980	67039461	TRIM55	7	0.00628327	0.00980203	-	-	-	7	0.00799741	0.00972849	-	-	-	7	0.00950763	0.00948351	-	-	-	-	-	-
chr10	80008235	80008637	LINC00856	4	0.00301128	-0.0124599	-	-	-	4	0.00348721	-0.0125683	-	-	-	4	0.00368547	-0.0125478	-	-	-	-	-	-
chr21	46714226	46715205	LINC00205	5	1.59872e-05	0.0293258	-	-	-	5	1.9369e-05	0.0294055	-	-	-	5	1.78994e-05	0.0294378	-	-	-	-	-	-
chr17	53800041	53800484	TMEM100	5	0.00403652	-0.0104123	-	-	-	5	0.00499023	-0.0103717	-	-	-	5	0.00461646	-0.0102793	5	0.0323679	-0.0136969	-	-	-
chr2	145090263	145090814	GTDC1	8	0.00464091	-0.000638267	-	-	-	8	0.00489236	-0.000682209	-	-	-	8	0.00397577	-0.000754221	-	-	-	-	-	-
chr1	154539523	154540535	CHRNB2	7	0.00468928	-0.00882992	-	-	-	7	0.00597744	-0.00875875	-	-	-	7	0.00450844	-0.00915876	-	-	-	-	-	-
chr10	13424851	13425688	-	6	0.00638121	-0.0120174	-	-	-	6	0.00815094	-0.0119558	-	-	-	6	0.00936285	-0.0118363	-	-	-	-	-	-
chr12	56324837	56325736	DGKA
chr17	21156233	21157499	NATD1	12	2.23673e-06	-0.0168379	-	-	-	12	3.15884e-06	-0.0169752	-	-	-	12	1.09851e-06	-0.0171994	-	-	-	-	-	-
chr6	21593587	21594320	SOX4	10	0.00808731	-0.00111523	-	-	-	10	0.00964645	-0.00105058	-	-	-	10	0.00649184	-0.0006327	-	-	-	-	-	-
chr3	72226488	72227063	-	4	0.00168302	-0.010933	-	-	-	4	0.0021855	-0.0108256	-	-	-	4	0.00245432	-0.0107659	-	-	-	-	-	-
chr15	80351213	80352558	ZFAND6	17	1.49642e-05	-0.0108913	-	-	-	17	2.02031e-05	-0.0110384	-	-	-	17	8.72641e-06	-0.0110936	-	-	-	-	-	-
chr1	193090350	193091399	CDC73	11	0.00970206	-0.000557233	-	-	-	11	0.0117722	-0.000567909	-	-	-	11	0.00935277	-0.000573858	-	-	-	-	-	-
chr15	102189106	102189763	TM2D3	3	0.00907826	-0.0100032	-	-	-	3	0.0103966	-0.00994926	-	-	-	3	0.00964076	-0.0103436	-	-	-	-	-	-
chr17	29151515	29152249	CRLF3	7	0.00956907	-0.00247506	-	-	-	7	0.0119249	-0.00248928	-	-	-	7	0.0068598	-0.00258336	-	-	-	-	-	-
chr19	36119199	36120543	RBM42	13	0.000546488	-0.00237593	-	-	-	13	0.000626081	-0.0023745	-	-	-	13	0.000345799	-0.00239616	-	-	-	-	-	-
chr5	143190915	143192588	HMHB1	9	1.17695e-09	-0.00702522	-	-	-	9	1.41525e-09	-0.00706508	-	-	-	9	3.371e-09	-0.00673997	-	-	-	-	-	-
chr6	30139478	30140713	TRIM15	21	0.000738937	-0.0020117	-	-	-	21	0.000841164	-0.00200352	-	-	-	21	0.000987605	-0.0019093	-	-	-	-	-	-
chr3	46617183	46619131	LRRC2
chr22	42760647	42761604	-	3	0.00124383	0.0237581	-	-	-	3	0.00137847	0.0237879	-	-	-	3	0.00143113	0.023589	-	-	-	-	-	-
chr15	43809486	43810131	MAP1A	7	0.00364	-0.00737991	-	-	-	7	0.00484336	-0.00721417	-	-	-	7	0.00517611	-0.00702907	-	-	-	-	-	-
chr13	79968174	79968324	RBM26	3	0.00188161	0.0255769	-	-	-	3	0.00238658	0.0252812	-	-	-	3	0.00274971	0.0249545	3	0.00105433	0.0439583	-	-	-
chr21	38362230	38363160	HLCS	9	0.00839018	0.0179605	-	-	-	9	0.0109229	0.017655	-	-	-	9	0.00954841	0.0179163	-	-	-	-	-	-
chr10	102510356	102510568	PAX2	3	0.00579644	-0.0152505	-	-	-	3	0.0063735	-0.0152699	-	-	-	3	0.00527315	-0.015406	-	-	-	-	-	-
chr7	100239172	100239764	TFR2	4	0.00659311	-0.0131402	-	-	-	4	0.00815928	-0.0127711	-	-	-	4	0.00934766	-0.0127307	-	-	-	-	-	-
chr5	176559334	176560265	NSD1	5	0.00161472	0.026537	-	-	-	5	0.0020805	0.0263167	-	-	-	5	0.000826939	0.0272141	-	-	-	-	-	-
chr3	127633887	127634459	KBTBD12	9	0.00565461	0.00979673	-	-	-	9	0.00719193	0.00969532	-	-	-	-	-	-	-	-	-	-	-	-
chr3	107809116	107810687	CD47	13	0.00587532	0.00242339	-	-	-	-	-	-	-	-	-	-	-	-	-	-	-	-	-	-
chr11	105479967	105481702	GRIA4	21	0.000175034	-0.00537266	-	-	-	-	-	-	-	-	-	-	-	-	-	-	-	-	-	-
chr1	1475143	1476269	TMEM240	9	0.00593815	-0.000740059	-	-	-	9	0.00681716	-0.00068762	-	-	-	9	0.00495026	-0.0006075	-	-	-	-	-	-
chr13	28024329	28024921	MTIF3	16	0.00686205	0.000156386	-	-	-	16	0.00928157	0.000122162	-	-	-	-	-	-	-	-	-	-	-	-
chr5	133772283	133773142	-	5	0.00647241	-0.00934547	-	-	-	5	0.00789792	-0.00927535	-	-	-	5	0.00734361	-0.00941864	-	-	-	-	-	-
chr2	160568689	160569678	BAZ2B
chr17	41131552	41132971	PTGES3L
chr19	294042	295123	PLPP2	3	0.0002174	-0.0201052	-	-	-	3	0.000271244	-0.0200507	-	-	-	3	0.000219475	-0.0198784	-	-	-	-	-	-
chr16	20084851	20085897	GPR139	10	0.00011585	-0.0112999	10	0.00109377	-0.0142641	-	-	-	-	-	-	10	0.000154101	-0.0109075	-	-	-	-	-	-
chr16	8960833	8962449	CARHSP1	13	1.62817e-07	0.0136423	-	-	-	-	-	-	-	-	-	-	-	-	-	-	-	-	-	-
chr9	80850389	80850856	CEP78	3	0.00976725	-0.00803711	-	-	-	-	-	-	-	-	-	-	-	-	-	-	-	-	-	-
chr19	53661755	53662958	ZNF347	11	0.0021167	-0.00588061	-	-	-	11	0.00254005	-0.00590137	-	-	-	11	0.00267376	-0.00569433	-	-	-	-	-	-
chr6	3023598	3024178	HTATSF1P2	6	0.00634035	-0.00693273	6	0.0244021	-0.00405037	6	0.00696476	-0.00696144	-	-	-	6	0.00602501	-0.00702257	-	-	-	-	-	-
chr11	22687582	22688474	GAS2	9	0.00206108	0.0146628	9	2.46736e-05	0.0199913	9	0.00263562	0.0146153	-	-	-	9	0.00150675	0.0149965	-	-	-	-	-	-
chr2	3496821	3497214	-	3	0.00693817	-0.000555259	-	-	-	3	0.00737909	-0.000674816	-	-	-	3	0.00795057	-0.000477489	-	-	-	-	-	-
chr20	58568926	58569565	CDH26	4	0.00251877	-0.00420326	-	-	-	4	0.00324934	-0.00416065	-	-	-	4	0.00404474	-0.0040444	-	-	-	-	-	-
chr8	144922348	144923606	NRBP2	9	0.00739952	-0.00866631	-	-	-	-	-	-	-	-	-	9	0.00576644	-0.00886293	-	-	-	-	-	-
chr15	93126401	93127379	-	5	0.00456247	0.00151154	-	-	-	5	0.00538611	0.00141395	-	-	-	5	0.00520852	0.00136856	-	-	-	-	-	-
chr7	26577897	26579614	KIAA0087	4	0.0009843	0.0172215	-	-	-	4	0.00101193	0.0173922	-	-	-	4	0.00129689	0.0168953	-	-	-	-	-	-
chr11	2720229	2722713	KCNQ1
chr9	135285195	135286214	CFAP77
chr10	49892203	49893346	WDFY4	11	0.00439604	-0.00526324	-	-	-	-	-	-	-	-	-	11	0.00562859	-0.00530019	-	-	-	-	-	-
chr1	111748053	111748268	DENND2D	3	0.00948223	-0.0119496	-	-	-	3	0.0113424	-0.0118489	-	-	-	3	0.0123654	-0.0117594	-	-	-	-	-	-
chr10	32216031	32217076	ARHGAP12	8	0.000112584	0.0172323	-	-	-	8	0.00015673	0.0170216	-	-	-	8	0.000131536	0.0172166	-	-	-	-	-	-
chr1	227974177	227975220	-	6	0.00500334	-0.0155388	-	-	-	6	0.00554087	-0.0156848	-	-	-	6	0.00668736	-0.0153598	-	-	-	-	-	-
chr11	122525644	122526355	UBASH3B	7	0.00995537	-0.00393506	-	-	-	7	0.011055	-0.00367427	-	-	-	7	0.0108215	-0.0039835	-	-	-	-	-	-
chr21	27106707	27108257	ATP5PF
chr9	139948584	139949577	ENTPD2	6	0.00149346	0.0160954	-	-	-	6	0.00152677	0.0160884	-	-	-	6	0.00176904	0.0160526	-	-	-	-	-	-
chr8	81397601	81397789	ZBTB10	8	0.00172398	-0.00640774	-	-	-	8	0.00233013	-0.0064633	-	-	-	8	0.00204292	-0.00652285	-	-	-	-	-	-
chr5	850745	851101	ZDHHC11	3	0.00246722	-0.0137864	-	-	-	3	0.00307958	-0.0135323	-	-	-	3	0.00221898	-0.0138633	-	-	-	-	-	-
chr2	36780691	36780705	FEZ2	3	0.00469878	-0.0209164	3	0.0175628	-0.0260314	3	0.00544226	-0.0208551	-	-	-	3	0.00655218	-0.0203192	-	-	-	-	-	-
chr20	1246100	1247058	SNPH	9	0.00724817	0.010555	-	-	-	-	-	-	-	-	-	-	-	-	-	-	-	-	-	-
chr4	2401036	2402046	ZFYVE28	5	0.00427822	0.0126729	-	-	-	5	0.00498222	0.0126487	-	-	-	5	0.00405919	0.0124746	-	-	-	-	-	-
chr8	144659492	144661051	MROH6
chr12	131872163	131872391	-	3	0.00493469	-0.0155014	-	-	-	3	0.00603432	-0.0153876	3	0.00787839	-0.043843	3	0.00584861	-0.0153921	-	-	-	-	-	-
chr14	74178976	74180391	PNMA1	6	0.00444557	0.00427844	-	-	-	-	-	-	-	-	-	-	-	-	-	-	-	-	-	-
chr3	51742164	51742878	GRM2	4	0.00472293	0.00320983	-	-	-	4	0.005303	0.00306215	-	-	-	4	0.00565234	0.00296076	-	-	-	-	-	-
chr4	567537	568514	-	4	0.000950617	0.00363956	-	-	-	4	0.00115469	0.00356763	-	-	-	4	0.000852961	0.00391413	-	-	-	-	-	-
chr16	2479381	2480552	CCNF	6	0.00251877	0.000766977	-	-	-	-	-	-	-	-	-	6	0.00221898	0.000728272	-	-	-	-	-	-
chr17	53341098	53343075	HLF	12	0.00990554	-0.00560011	-	-	-	-	-	-	-	-	-	12	0.0107659	-0.00577489	-	-	-	-	-	-
chr6	137815333	137816901	OLIG3	11	0.00455534	-0.00198632	-	-	-	-	-	-	-	-	-	-	-	-	-	-	-	-	-	-
chr19	1265302	1266391	CIRBP	6	2.15479e-08	0.0119992	6	2.53011e-11	0.0170616	6	3.46617e-08	0.011899	-	-	-	6	3.22867e-08	0.011807	-	-	-	-	-	-
chr18	23713407	23714084	PSMA8	12	0.000216217	0.0158318	-	-	-	12	0.000282705	0.0152923	-	-	-	12	0.000165898	0.0161102	-	-	-	-	-	-
chr22	23160841	23161379	MIR650	4	0.00128076	-0.00868683	-	-	-	4	0.00157834	-0.00871328	-	-	-	4	0.0011224	-0.00869071	-	-	-	-	-	-
chr10	108923111	108924867	SORCS1	9	0.0055019	-0.0121112	-	-	-	9	0.00692022	-0.0118834	-	-	-	9	0.00844637	-0.0117154	-	-	-	-	-	-
chr4	83719449	83720629	SCD5	13	0.00185518	-0.00424157	-	-	-	13	0.00212834	-0.00422437	-	-	-	13	0.00263579	-0.00421608	-	-	-	-	-	-
chr1	156675322	156675879	CRABP2	13	0.00923432	0.00110269	-	-	-	13	0.0119837	0.00108758	-	-	-	13	0.012577	0.000999528	-	-	-	-	-	-
chr2	32490589	32491049	NLRC4	6	0.00599538	-0.00873262	-	-	-	6	0.00745521	-0.00862085	-	-	-	6	0.00644914	-0.00866065	-	-	-	-	-	-
chr15	74724562	74725593	SEMA7A	3	1.67995e-09	0.0173982	-	-	-	3	1.82376e-09	0.0172983	-	-	-	3	3.47215e-09	0.0171173	-	-	-	-	-	-
chr1	17766238	17767282	RCC2	6	1.69424e-05	0.00342066	-	-	-	-	-	-	-	-	-	6	2.37793e-05	0.00315641	-	-	-	-	-	-
chr12	6304557	6305192	CD9	6	0.00115277	0.00864446	6	0.00600668	0.0109601	6	0.00134142	0.00863429	-	-	-	6	0.00177113	0.00845634	-	-	-	-	-	-
chr13	79169714	79171230	OBI1-AS1	14	0.00724715	-0.00317744	-	-	-	-	-	-	-	-	-	-	-	-	-	-	-	-	-	-
chr4	184186563	184186934	WWC2	4	0.00438136	0.0184417	-	-	-	4	0.00504624	0.0184446	-	-	-	4	0.00525268	0.0183751	-	-	-	-	-	-
chr1	21877524	21877781	ALPL	5	0.00849953	0.0155841	-	-	-	5	0.00951718	0.0154394	-	-	-	5	0.0100372	0.0155082	-	-	-	-	-	-
chr20	43378953	43379501	KCNK15	4	0.0015234	0.0193628	-	-	-	4	0.00205153	0.0193434	-	-	-	4	0.00180584	0.0194287	-	-	-	-	-	-
chr11	45392566	45393309	-	9	0.00065425	-0.00804439	-	-	-	9	0.000741911	-0.00813365	-	-	-	9	0.000914525	-0.00812284	-	-	-	-	-	-
chr18	67624071	67624393	CD226	3	0.00213643	-0.0165033	-	-	-	3	0.00126067	-0.0168955	-	-	-	3	0.00279557	-0.0156129	-	-	-	-	-	-
chr1	870791	871546	SAMD11	7	0.000105272	-0.0370477	-	-	-	7	0.000149776	-0.0364925	-	-	-	7	0.000121211	-0.0366167	-	-	-	-	-	-
chr15	34806592	34807221	-	5	0.00202147	-0.00670739	-	-	-	5	0.00212896	-0.00674182	-	-	-	5	0.00242655	-0.00668684	-	-	-	-	-	-
chr8	130950848	130951373	CYRIB	3	0.0048149	-0.0170649	-	-	-	3	0.00561463	-0.017081	-	-	-	3	0.00544694	-0.0172106	-	-	-	-	-	-
chr5	399012	400201	AHRR	5	0.000482098	0.00730122	-	-	-	5	0.000522464	0.00726444	-	-	-	5	0.000418338	0.00752607	-	-	-	-	-	-
chr13	20692403	20693122	-	6	0.00810177	0.00708335	-	-	-	6	0.0100038	0.00698379	-	-	-	6	0.00899279	0.00701297	-	-	-	-	-	-
chr3	22412124	22414843	ZNF385D	10	4.48934e-12	-0.0353824	10	1.96547e-10	-0.0418692	10	5.96634e-12	-0.0353715	-	-	-	10	7.97239e-12	-0.0349937	-	-	-	-	-	-
chr15	23809945	23811572	MIR4508
chr2	69968414	69969591	ANXA4	14	0.00050489	-0.00467509	-	-	-	14	0.00062928	-0.00471292	-	-	-	14	0.000405055	-0.00473642	-	-	-	-	-	-
chr2	220348515	220349208	SPEG	6	0.00533472	-0.0103665	6	0.0171984	-0.00951295	6	0.00615156	-0.0103444	-	-	-	6	0.00597472	-0.0102602	-	-	-	-	-	-
chr15	98835851	98837004	-	12	0.00106566	-0.00478684	-	-	-	12	0.00136912	-0.00475797	-	-	-	12	0.00161353	-0.00458743	-	-	-	-	-	-
chr7	149416432	149416973	KRBA1	9	0.00319788	0.00475354	-	-	-	9	0.00450636	0.00466332	-	-	-	9	0.00405405	0.00463671	-	-	-	-	-	-
chr8	61496287	61497168	RAB2A	4	0.00904665	-0.00926934	-	-	-	4	0.00910888	-0.0093439	-	-	-	4	0.00815337	-0.00954923	-	-	-	-	-	-
chr19	15121199	15121596	CCDC105
chr18	22932076	22932673	ZNF521	5	0.00810177	-0.00411721	-	-	-	5	0.00983804	-0.00409578	-	-	-	5	0.00813578	-0.00410361	-	-	-	-	-	-
chr14	105647194	105648697	NUDT14	9	5.73212e-05	-0.0064671	-	-	-	9	7.40044e-05	-0.00651413	-	-	-	9	7.61051e-05	-0.00663932	-	-	-	-	-	-
chr12	129299088	129299702	SLC15A4	7	0.00433726	-0.0116574	-	-	-	7	0.00529339	-0.0116006	-	-	-	7	0.00486769	-0.011547	-	-	-	-	-	-
chr12	58138320	58139148	AGAP2
chr2	79738545	79739278	CTNNA2	6	0.000442101	-0.0197056	-	-	-	6	0.000631927	-0.0195661	-	-	-	6	0.00101013	-0.0186652	-	-	-	-	-	-
chr17	48911141	48913424	WFIKKN2	26	8.70199e-22	0.018523	-	-	-	26	2.49302e-21	0.0185137	-	-	-	26	2.42799e-21	0.0185845	-	-	-	-	-	-
chr3	194905391	194906452	XXYLT1	5	0.009801	-0.0029565	-	-	-	5	0.0121614	-0.00284016	-	-	-	5	0.0106344	-0.00291979	-	-	-	-	-	-
chr1	86047239	86048585	CCN1
chr20	24973741	24974513	APMAP	5	0.000983512	-0.0127364	-	-	-	5	0.00128777	-0.0127252	-	-	-	5	0.00106443	-0.0128577	-	-	-	-	-	-
chr12	122230490	122230972	RHOF	3	0.00606801	0.00651086	-	-	-	3	0.00548905	0.00658938	-	-	-	3	0.00693575	0.00649215	-	-	-	-	-	-
chr3	14345227	14346268	-	6	0.00914091	0.0144189	-	-	-	-	-	-	-	-	-	6	0.0106256	0.0142474	-	-	-	-	-	-
chr9	34662282	34663048	CCL27	5	0.0051189	0.00788553	-	-	-	5	0.00596976	0.00773386	-	-	-	5	0.00683571	0.0075791	-	-	-	-	-	-
chr1	156163116	156164745	SLC25A44	14	0.000551725	0.00502914	-	-	-	14	0.000863261	0.00493228	-	-	-	14	0.000801517	0.00492582	-	-	-	-	-	-
chr12	133185615	133185655	LRCOL1	3	0.00806518	0.0245148	-	-	-	3	0.00993633	0.0241652	-	-	-	3	0.0105427	0.0239849	-	-	-	-	-	-
chr6	32115979	32116317	PPT2
chr10	75007255	75008351	DNAJC9
chr5	148651771	148652108	AFAP1L1	3	0.00570009	-0.00409695	-	-	-	3	0.00564055	-0.00412892	-	-	-	3	0.00473557	-0.00409323	-	-	-	-	-	-
chr2	206546299	206547163	NRP2	9	0.00785662	-0.0043366	-	-	-	-	-	-	-	-	-	9	0.00858383	-0.00439166	-	-	-	-	-	-
chr6	56111812	56113034	COL21A1	9	4.68445e-06	-0.00337642	-	-	-	9	7.3301e-06	-0.00342602	-	-	-	9	6.64597e-06	-0.0028695	-	-	-	-	-	-
chr14	38063480	38065435	FOXA1	18	1.32279e-08	-0.00364515	-	-	-	-	-	-	-	-	-	18	3.06236e-08	-0.00345286	-	-	-	-	-	-
chr16	73419299	73420528	LINC01568	5	0.008957	0.0141071	-	-	-	5	0.0102175	0.0140627	-	-	-	5	0.00597972	0.0145273	-	-	-	-	-	-
chr1	32665582	32666481	CCDC28B
chr20	741723	742683	SLC52A3	4	0.000732102	0.0177022	-	-	-	4	0.000752487	0.0178381	-	-	-	4	0.000493618	0.0183178	-	-	-	-	-	-
chr1	113216243	113217204	MOV10	13	0.00205101	-0.00588389	-	-	-	13	0.002638	-0.00588466	-	-	-	13	0.00242527	-0.00587318	-	-	-	-	-	-
chr16	87492071	87492801	ZCCHC14	5	0.00644914	-0.000800119	-	-	-	5	0.00743523	-0.000812972	-	-	-	5	0.00640934	-0.000677932	-	-	-	-	-	-
chr7	27154537	27155974	HOXA3	15	0.00129222	0.0114272	-	-	-	15	0.00156612	0.0114322	-	-	-	15	0.00136649	0.0114569	-	-	-	-	-	-
chr10	135333451	135334122	SCART1	7	0.000932104	-0.0116964	-	-	-	-	-	-	-	-	-	-	-	-	-	-	-	-	-	-
chr22	38507451	38508132	BAIAP2L2
chr1	236557165	236559675	EDARADD	19	7.2325e-07	0.0112323	-	-	-	19	7.30938e-07	0.0110883	-	-	-	19	1.91654e-06	0.0106208	-	-	-	-	-	-
chr3	137487770	137489312	-	7	1.0503e-05	-0.00184741	-	-	-	7	1.40699e-05	-0.00178842	-	-	-	7	1.15418e-05	-0.00174475	-	-	-	-	-	-
chr6	16217234	16218436	-	5	0.000852747	-0.0272275	-	-	-	5	0.00109984	-0.0271025	-	-	-	5	0.000688057	-0.0276154	-	-	-	-	-	-
chr8	86350278	86351195	CA13
chr12	51717674	51719349	BIN2	14	0.00731477	-0.00905818	-	-	-	14	0.00926381	-0.00909338	-	-	-	14	0.00864998	-0.00915888	-	-	-	-	-	-
chr11	123524938	123526191	SCN3B	10	2.49023e-05	-0.01005	-	-	-	10	3.76884e-05	-0.00998701	-	-	-	10	5.04266e-05	-0.00983561	-	-	-	-	-	-
chr11	107729479	107730551	SLC35F2	13	0.00111509	-0.00598321	-	-	-	13	0.0015856	-0.00600569	-	-	-	13	0.00105392	-0.00613346	-	-	-	-	-	-
chr14	74100086	74100788	-	6	0.00923648	-0.00895106	-	-	-	-	-	-	-	-	-	-	-	-	-	-	-	-	-	-
chr8	68864012	68865187	PREX2	13	0.00316637	-0.00392845	-	-	-	13	0.00397687	-0.00382947	-	-	-	13	0.00521504	-0.00368289	-	-	-	-	-	-
chr10	90640622	90641389	STAMBPL1	3	0.00738348	0.00282255	-	-	-	3	0.00837612	0.00274792	-	-	-	3	0.0076707	0.00251324	-	-	-	-	-	-
chr5	154998	155199	PLEKHG4B	4	3.72396e-05	0.022364	4	8.75915e-06	0.0314093	4	4.51513e-05	0.0223524	-	-	-	4	5.81732e-05	0.0221672	-	-	-	-	-	-
chr5	2751822	2752882	C5orf38
chr15	41061384	41062224	C15orf62
chr11	76812596	76813364	CAPN5
chr2	239139911	239140910	LINC02610
chr6	28757018	28757569	-	4	0.000748643	-0.0284392	-	-	-	4	0.000788782	-0.0285165	-	-	-	4	0.00102936	-0.0278231	-	-	-	-	-	-
chr19	1961017	1961727	CSNK1G2	5	0.00150998	0.0038546	-	-	-	5	0.00181436	0.00386139	-	-	-	5	0.00153583	0.00404567	-	-	-	-	-	-
chr2	121303344	121304074	-	3	0.00588292	0.00049358	-	-	-	3	0.00708093	0.000590817	-	-	-	3	0.00655041	0.000262282	-	-	-	-	-	-
chr6	3258005	3259961	PSMG4	15	0.00512349	-0.00560494	-	-	-	15	0.00653702	-0.00556718	-	-	-	15	0.0068261	-0.00559269	-	-	-	-	-	-
chr12	55725479	55725991	OR6C3	3	0.00172926	-0.00429955	-	-	-	3	0.00209313	-0.00445771	-	-	-	3	0.00212144	-0.00445328	-	-	-	-	-	-
chr1	95006977	95008479	F3	14	0.00160869	-0.00283054	-	-	-	14	0.00128211	-0.00279996	-	-	-	14	0.00120069	-0.00281801	-	-	-	-	-	-
chr15	65203541	65204428	ANKDD1A	13	0.00605124	0.00136372	-	-	-	13	0.00791056	0.001383	-	-	-	13	0.00832947	0.00142909	-	-	-	-	-	-
chr6	29648161	29649084	ZFP57	21	1.27008e-08	0.0464361	-	-	-	21	2.59919e-08	0.0460301	-	-	-	21	1.60338e-08	0.0468664	-	-	-	-	-	-
chr5	28809037	28810645	-	9	3.37685e-05	0.0180343	-	-	-	9	4.14954e-05	0.0178707	9	0.0014053	0.0648941	9	3.15817e-05	0.0180759	-	-	-	-	-	-
chr19	42927668	42929067	LIPE
chr13	67802655	67805065	PCDH9	18	2.46757e-05	-0.0111367	-	-	-	18	3.62913e-05	-0.0110389	-	-	-	18	2.53258e-05	-0.0112087	-	-	-	-	-	-
chr8	6481431	6481608	MCPH1	3	0.00129047	-0.0202411	3	0.00600094	-0.0248925	3	0.00152953	-0.02	-	-	-	3	0.0018542	-0.0196636	3	0.0224466	-0.0316796	-	-	-
chr2	102927397	102927898	IL18R1
chr14	54421010	54422357	BMP4	11	4.30618e-07	-0.00564575	-	-	-	-	-	-	-	-	-	11	5.57409e-07	-0.00559926	-	-	-	-	-	-
chr11	118965121	118966503	H2AX	11	0.000432059	0.000393608	-	-	-	11	0.00045662	0.000380457	-	-	-	11	0.000301821	0.000359481	-	-	-	-	-	-
chr15	88798666	88799707	NTRK3
chr18	74276822	74277491	-	3	0.00291599	-0.0087639	-	-	-	3	0.00361984	-0.00872067	-	-	-	3	0.00395359	-0.00866201	-	-	-	-	-	-
chr3	101659630	101660066	LINC02085	3	0.00149874	-0.0157242	-	-	-	3	0.00178234	-0.0156247	-	-	-	3	0.00217583	-0.0153633	-	-	-	-	-	-
chr1	153721986	153722548	INTS3	4	0.000578235	-0.00481321	4	0.016403	-0.00588687	4	0.000653475	-0.00471833	-	-	-	4	0.000586686	-0.00477665	-	-	-	-	-	-
chr5	137773712	137775041	REEP2	13	0.00051318	-0.00844473	-	-	-	13	0.000695361	-0.00844223	13	0.0135167	-0.00644924	13	0.000556641	-0.00848203	-	-	-	-	-	-
chr10	20104935	20106089	PLXDC2	11	0.000920541	-0.00505147	-	-	-	-	-	-	-	-	-	-	-	-	-	-	-	-	-	-
chr11	395625	397613	PKP3	10	0.00100663	-0.015558	-	-	-	10	0.0013634	-0.0154936	-	-	-	10	0.000749066	-0.0161731	-	-	-	-	-	-
chr4	56211228	56211433	SRD5A3	3	0.00355991	-0.00511864	-	-	-	3	0.00463934	-0.00505928	-	-	-	3	0.00387637	-0.00501413	-	-	-	-	-	-
chr12	130936355	130937365	RIMBP2	7	0.0062561	-0.00899403	-	-	-	7	0.00683604	-0.00907032	-	-	-	-	-	-	-	-	-	-	-	-
chr11	115860682	115861018	-	5	0.00335752	-0.0245457	-	-	-	5	0.00377666	-0.0245491	-	-	-	5	0.00388761	-0.0245636	-	-	-	-	-	-
chr6	33047185	33049505	HLA-DPA1
chr2	26726190	26726995	OTOF	5	0.00200214	0.00434033	-	-	-	5	0.00247393	0.00429916	-	-	-	5	0.00227679	0.00435468	-	-	-	-	-	-
chr11	59210634	59211431	OR5A1	3	0.00654494	0.00878985	-	-	-	3	0.00731353	0.00879448	-	-	-	3	0.00768129	0.00864618	-	-	-	-	-	-
chr19	17830116	17831088	MAP1S	11	0.00746263	-0.00393098	-	-	-	11	0.00908234	-0.00392487	-	-	-	-	-	-	-	-	-	-	-	-
chr14	101499152	101499893	MIR495	4	0.00512528	0.019422	-	-	-	-	-	-	4	0.0190829	0.0665142	4	0.00557502	0.0196119	-	-	-	-	-	-
chr19	10735474	10736448	SLC44A2	10	6.68625e-05	0.0211574	-	-	-	10	8.46057e-05	0.0211592	-	-	-	10	2.5083e-05	0.0218148	-	-	-	-	-	-
chr20	60294656	60295700	CDH4	6	0.000133006	-0.0217343	-	-	-	6	0.000107797	-0.0220064	6	3.58321e-05	-0.092474	6	0.000123971	-0.0220618	-	-	-	-	-	-
chr17	55938642	55939590	CUEDC1	7	0.00433221	-0.00182954	-	-	-	7	0.00473909	-0.0018654	-	-	-	7	0.00393078	-0.00177291	-	-	-	-	-	-
chr2	95831031	95831943	ZNF2	10	0.00701981	-0.00210487	-	-	-	-	-	-	-	-	-	-	-	-	-	-	-	-	-	-
chr11	62344463	62344975	EEF1G
chr17	48636344	48638703	CACNA1G
chr9	95857577	95858671	CARD19	13	0.00711025	-0.00734666	-	-	-	13	0.009342	-0.00740858	-	-	-	13	0.00685923	-0.00752609	-	-	-	-	-	-
chr8	59571055	59571961	NSMAF	5	0.00832225	-0.000589082	-	-	-	-	-	-	-	-	-	-	-	-	-	-	-	-	-	-
chr1	169677313	169677921	C1orf112
chr17	74072957	74074118	GALR2
chr11	123300323	123301490	-	10	0.0047334	-0.00109071	-	-	-	10	0.00497428	-0.00111937	-	-	-	10	0.00352502	-0.00113396	-	-	-	-	-	-
chr14	92572097	92573147	ATXN3	12	0.00424103	-0.00378034	-	-	-	-	-	-	-	-	-	-	-	-	-	-	-	-	-	-
chr3	196594273	196595444	SENP5	11	0.00831859	-0.00426637	-	-	-	11	0.0100241	-0.00417416	-	-	-	11	0.0100634	-0.00426736	-	-	-	-	-	-
chr2	121411622	121412432	-	5	0.00765368	-0.0180348	-	-	-	-	-	-	-	-	-	5	0.00711813	-0.0180341	-	-	-	-	-	-
chr4	72119734	72120167	SLC4A4	3	3.1869e-07	-0.0402381	3	0.000125245	-0.0432682	3	4.31184e-07	-0.040073	-	-	-	3	5.1112e-07	-0.0397949	-	-	-	-	-	-
chr16	401986	403022	AXIN1	4	0.00447648	-0.0276797	-	-	-	4	0.00525383	-0.0277989	-	-	-	4	0.00449762	-0.0279538	-	-	-	-	-	-
chr19	11958966	11960208	ZNF439	6	0.00593636	-0.00111523	-	-	-	6	0.00749999	-0.0010634	-	-	-	6	0.0078967	-0.000883137	-	-	-	-	-	-
chr16	77468970	77470221	ADAMTS18	10	0.0048719	-0.0098338	-	-	-	-	-	-	-	-	-	10	0.0052963	-0.00977636	-	-	-	-	-	-
chr2	220298547	220300568	SPEG	16	5.67852e-07	0.0144052	-	-	-	16	8.7372e-07	0.0142896	-	-	-	16	7.26387e-07	0.014348	-	-	-	-	-	-
chr10	94607768	94608332	EXOC6	11	0.00846945	-0.00322636	-	-	-	11	0.0105691	-0.0032349	-	-	-	11	0.00899279	-0.00336465	-	-	-	-	-	-
chr6	31670195	31671391	ABHD16A
chr21	46798244	46798617	-	3	0.00235195	0.0170394	-	-	-	3	0.00242888	0.0170982	-	-	-	3	0.00272848	0.0169844	-	-	-	-	-	-
chr12	14720100	14722066	PLBD1	16	5.74954e-09	0.0152562	-	-	-	16	9.69627e-09	0.0151661	-	-	-	16	1.60071e-09	0.0156661	-	-	-	-	-	-
chr12	52240368	52242166	-	9	0.00309287	0.00354717	-	-	-	9	0.00351518	0.00345868	-	-	-	9	0.00324921	0.00352458	-	-	-	-	-	-
chr13	28395271	28396059	-	7	0.00884718	-0.00838461	-	-	-	7	0.0102934	-0.00834438	-	-	-	7	0.011438	-0.00839861	-	-	-	-	-	-
chr4	125634258	125635220	ANKRD50	5	0.000819483	-0.0130041	-	-	-	5	0.00108796	-0.0128582	5	0.0029225	-0.0585112	5	0.00110779	-0.0127891	-	-	-	-	-	-
chr21	40123882	40124848	LINC00114	5	1.53405e-07	-0.00399675	5	0.000837722	-0.0075088	5	2.14875e-07	-0.00394813	-	-	-	5	6.53672e-08	-0.00387872	5	0.00568173	-0.00474029	-	-	-
chr20	33813236	33814184	EDEM2
chr1	9351985	9352663	SPSB1	5	0.00561742	0.0089728	-	-	-	-	-	-	-	-	-	5	0.00592724	0.00898543	-	-	-	-	-	-
chr11	113932106	113934010	ZBTB16	9	0.00329299	-0.0104937	-	-	-	9	0.00416863	-0.0103453	-	-	-	9	0.00379049	-0.0104995	-	-	-	-	-	-
chr1	209798721	209799353	LAMB3
chr3	23244051	23244348	UBE2E2	8	0.0044426	0.00333476	-	-	-	8	0.00475779	0.00340443	-	-	-	8	0.00367561	0.00337119	-	-	-	-	-	-
chr1	111217406	111218554	KCNA3	11	9.21773e-07	0.00843266	-	-	-	11	1.49714e-06	0.00832763	-	-	-	11	1.48503e-06	0.00828396	-	-	-	-	-	-
chr9	29212927	29213880	LINGO2	6	0.0014278	-0.00771519	-	-	-	6	0.00157662	-0.00764568	-	-	-	6	0.00188149	-0.00761221	-	-	-	-	-	-
chr17	19771360	19772219	ULK2	8	0.00185471	0.0196183	-	-	-	8	0.00223575	0.0195416	-	-	-	8	0.000640973	0.0201981	-	-	-	-	-	-
chr18	30051012	30051803	GAREM1	19	0.009692	-0.00281658	-	-	-	-	-	-	-	-	-	19	0.00913853	-0.00277558	-	-	-	-	-	-
chr7	151503515	151503608	PRKAG2	4	0.00225731	-0.0135482	4	0.0404364	-0.0151038	4	0.00219743	-0.013651	-	-	-	4	0.00204292	-0.0136909	-	-	-	-	-	-
chr6	27258466	27259237	-	9	0.00276039	0.00531956	-	-	-	9	0.00346314	0.00533541	-	-	-	9	0.00253153	0.00558938	-	-	-	-	-	-
chr4	143766602	143768275	INPP4B	13	0.000502104	-0.00230309	-	-	-	13	0.000691478	-0.00228775	-	-	-	13	0.000520794	-0.00237622	-	-	-	-	-	-
chr19	16998493	17001305	F2RL3	15	2.99469e-21	0.0136021	15	1.20419e-15	0.0140384	15	6.623e-21	0.0135919	-	-	-	15	3.8978e-21	0.0135951	-	-	-	-	-	-
chr11	6947759	6948211	ZNF215	5	0.00786992	-0.000534251	-	-	-	5	0.0088119	-0.000492442	-	-	-	5	0.00900428	-0.000379631	-	-	-	-	-	-
chr12	52416192	52417019	NR4A1	8	0.000200914	0.0101541	-	-	-	8	0.00026359	0.0101182	-	-	-	8	0.000345237	0.00994605	8	0.00987553	0.0137832	-	-	-
chr12	39538604	39539558	-	6	0.00647963	0.0162468	-	-	-	6	0.00834093	0.0159764	-	-	-	6	0.00598386	0.0164753	-	-	-	-	-	-
chr17	31254544	31255635	TMEM98	12	0.000551855	-0.00694187	-	-	-	12	0.000793692	-0.0069009	-	-	-	12	0.000987605	-0.00681876	-	-	-	-	-	-
chr5	175298571	175298869	CPLX2	3	0.00704522	-0.0135511	-	-	-	3	0.00857063	-0.0135447	-	-	-	3	0.00862905	-0.013536	-	-	-	-	-	-
chr5	155753336	155754265	SGCD	5	0.0062963	0.0126804	-	-	-	-	-	-	-	-	-	5	0.00559015	0.0121941	-	-	-	-	-	-
chr5	74807815	74808931	CERT1
chr2	39187533	39188006	ARHGEF33
chr11	69631981	69633070	FGF3	8	0.00312917	-0.00675188	-	-	-	8	0.00361499	-0.00670706	-	-	-	8	0.00323988	-0.00680075	-	-	-	-	-	-
chr1	25256369	25258332	RUNX3	28	0.000190448	0.00534154	-	-	-	28	0.000245012	0.00537271	-	-	-	28	0.000141005	0.00551414	-	-	-	-	-	-
chr3	73610847	73611772	PDZRN3	6	0.00082135	-0.00399943	-	-	-	-	-	-	-	-	-	6	0.000699774	-0.00414699	-	-	-	-	-	-
chr3	133748115	133748812	SLCO2A1	7	0.003634	-0.0110755	-	-	-	7	0.00471439	-0.0109402	-	-	-	7	0.00411048	-0.0110768	-	-	-	-	-	-
chr16	89951702	89951949	TCF25	3	0.00497904	-0.00826248	-	-	-	3	0.0060173	-0.00816041	-	-	-	3	0.0062139	-0.00818109	-	-	-	-	-	-
chr11	78672632	78673290	TENM4	5	0.00847303	0.000125772	-	-	-	5	0.0105478	-8.95991e-06	-	-	-	5	0.00920976	0.000439098	-	-	-	-	-	-
chr3	11643341	11643630	VGLL4	5	1.49111e-05	-0.0219262	-	-	-	5	2.00633e-05	-0.0216064	-	-	-	5	2.65912e-05	-0.0215104	5	0.0467306	-0.0252948	-	-	-
chr20	61147144	61148218	MIR1-1
chr4	146401952	146402943	SMAD1	6	0.00379934	-0.00785397	-	-	-	-	-	-	-	-	-	6	0.00314764	-0.00773795	-	-	-	-	-	-
chr16	90014962	90016004	DEF8	8	0.00174482	-0.0107939	-	-	-	-	-	-	-	-	-	-	-	-	-	-	-	-	-	-
chr2	26205095	26206226	KIF3C	10	0.000420039	0.00282666	-	-	-	10	0.000563353	0.00283088	-	-	-	10	0.000304985	0.00285564	-	-	-	-	-	-
chr1	41284582	41285496	KCNQ4	5	0.00262195	0.0151089	-	-	-	5	0.00324485	0.0148741	-	-	-	5	0.00218921	0.0152751	-	-	-	-	-	-
chr11	112034801	112035434	IL18
chr9	130540941	130541531	SH2D3C	6	0.00463586	-0.00788124	-	-	-	6	0.00607358	-0.00776786	-	-	-	6	0.00582363	-0.00803693	-	-	-	-	-	-
chr17	7164634	7166281	CLDN7	13	7.97399e-05	0.00588697	-	-	-	13	0.000107097	0.00585448	-	-	-	-	-	-	-	-	-	-	-	-
chr3	29684415	29685093	RBMS3	4	0.00106568	0.0041015	-	-	-	4	0.00110161	0.00392991	-	-	-	4	0.00109278	0.0039475	-	-	-	-	-	-
chr2	236504134	236504635	AGAP1	3	0.00663235	-0.00877578	-	-	-	3	0.00770922	-0.00882702	-	-	-	3	0.00766706	-0.00878604	-	-	-	-	-	-
chr16	67261905	67263524	FHOD1
chr9	118501557	118502187	-	4	0.00157549	-0.0107609	-	-	-	4	0.0017028	-0.0108097	-	-	-	4	0.00118793	-0.0109681	-	-	-	-	-	-
chr14	81425912	81426577	CEP128
chr10	134150119	134150760	LRRC27
chr6	144385609	144387124	PLAGL1	19	2.24546e-05	0.00768026	-	-	-	19	1.82315e-05	0.00767921	-	-	-	19	1.68861e-05	0.00759163	-	-	-	-	-	-
chr21	37535372	37536685	DOP1B	6	0.000971828	-0.00725457	-	-	-	-	-	-	-	-	-	-	-	-	-	-	-	-	-	-
chr5	178957344	178957930	-	4	0.00623515	0.0028227	4	0.00241134	0.00388469	4	0.00716154	0.00286481	-	-	-	4	0.00532605	0.00319557	-	-	-	-	-	-
chr16	1574269	1575414	IFT140
chr6	53409850	53411302	GCLC	12	0.00159375	0.00239264	-	-	-	12	0.00201268	0.00234637	-	-	-	12	0.00108777	0.00242484	-	-	-	-	-	-
chr16	1122630	1123333	SSTR5
chr8	6665912	6666452	XKR5	3	0.00638121	0.0127963	-	-	-	3	0.00731814	0.0126124	-	-	-	3	0.00850121	0.0124546	-	-	-	-	-	-
chr8	10282549	10283275	MSRA	6	0.00350329	-0.00617901	-	-	-	-	-	-	-	-	-	-	-	-	-	-	-	-	-	-
chr1	220101368	220102528	RNU5F-1
chr13	103719706	103720206	SLC10A2	3	0.00589674	-0.00455392	-	-	-	-	-	-	-	-	-	-	-	-	-	-	-	-	-	-
chr6	31855695	31857040	EHMT2	23	0.00495977	0.00446982	-	-	-	-	-	-	-	-	-	23	0.00538229	0.00440662	-	-	-	-	-	-
chr19	5977966	5978790	LOC100128568
chr10	7708240	7709160	ITIH5	11	0.00370868	-0.0119654	-	-	-	11	0.00585667	-0.0118662	-	-	-	11	0.00429565	-0.0119852	-	-	-	-	-	-
chr11	73498113	73498948	MRPL48	8	0.00836724	0.00714573	-	-	-	-	-	-	-	-	-	8	0.0100014	0.00697894	-	-	-	-	-	-
chr8	67940640	67941857	PPP1R42	12	0.00470593	-0.00026691	-	-	-	12	0.00577299	-0.000203047	-	-	-	12	0.00441964	-0.000172082	-	-	-	-	-	-
chr18	29598757	29599349	RNF125	4	0.00614728	-0.0028745	-	-	-	4	0.00810342	-0.00285772	-	-	-	4	0.00625296	-0.00298826	-	-	-	-	-	-
chr2	240144335	240146162	HDAC4	5	0.000974161	-0.0166586	-	-	-	5	0.00118732	-0.0163875	-	-	-	5	0.00132837	-0.0163111	-	-	-	-	-	-
chr6	33172333	33173581	HSD17B8
chr21	46964226	46965042	SLC19A1	7	0.000957846	0.0143462	-	-	-	7	0.00127077	0.0142222	-	-	-	7	0.000960482	0.0145795	-	-	-	-	-	-
chr1	218523325	218524558	TGFB2
chr5	112072926	112073958	APC	16	0.00219004	-0.00631135	-	-	-	16	0.00269047	-0.00630949	-	-	-	16	0.002614	-0.00639344	-	-	-	-	-	-
chr7	751830	753007	PRKAR1B	15	0.00756722	-0.00361906	-	-	-	-	-	-	-	-	-	15	0.00848333	-0.00362366	-	-	-	-	-	-
chr3	57331843	57332341	DNAH12	3	0.00446645	0.008744	-	-	-	3	0.0049866	0.00878398	-	-	-	3	0.00549233	0.00870574	-	-	-	-	-	-
chr4	1736433	1737129	TACC3	4	0.0079777	0.0136727	-	-	-	-	-	-	-	-	-	4	0.00690131	0.0139672	-	-	-	-	-	-
chr7	154684051	154685308	DPP6	11	0.000203417	-0.0168843	-	-	-	11	0.000200073	-0.0169035	-	-	-	11	0.000245793	-0.0167069	-	-	-	-	-	-
chr22	36019252	36019632	MB	5	0.0056704	-0.0012338	5	0.00624079	-0.000830462	5	0.00671899	-0.00118932	-	-	-	5	0.00495175	-0.001283	-	-	-	-	-	-
chr15	90734476	90735422	SEMA4B	4	6.27988e-07	-0.0251837	4	0.000107428	-0.0260805	4	8.64912e-07	-0.0250135	-	-	-	4	4.06866e-07	-0.0255474	-	-	-	-	-	-
chr17	79167630	79167836	CEP131	3	0.000657272	0.0104215	-	-	-	3	0.00080144	0.0104216	-	-	-	3	0.00068929	0.010376	-	-	-	-	-	-
chr15	65822313	65822992	HACD3	12	0.00356221	0.00176168	-	-	-	-	-	-	-	-	-	12	0.00491475	0.00144021	-	-	-	-	-	-
chr13	92050483	92051154	GPC5	11	0.00589674	-0.00845358	-	-	-	11	0.00705452	-0.00850496	-	-	-	11	0.0072451	-0.00850409	-	-	-	-	-	-
chr15	41777661	41778987	-	4	0.00301795	0.0173369	-	-	-	-	-	-	-	-	-	4	0.00276277	0.0176672	-	-	-	-	-	-
chr1	10601389	10601833	PEX14	3	0.000835585	0.00489455	-	-	-	3	0.00106623	0.00483623	-	-	-	3	0.000971301	0.0051477	-	-	-	-	-	-
chr13	24825184	24825973	SPATA13	6	0.0041815	-0.0149348	-	-	-	6	0.00499023	-0.0148852	-	-	-	6	0.00494113	-0.0148593	-	-	-	-	-	-
chr14	73704007	73704343	PAPLN	5	0.00894955	0.00875762	-	-	-	5	0.0105241	0.00861277	-	-	-	5	0.00725337	0.00910671	-	-	-	-	-	-
chr2	21265912	21268152	APOB	17	5.75673e-17	0.0267337	-	-	-	17	9.90045e-17	0.0267194	-	-	-	17	2.37732e-16	0.0264114	-	-	-	-	-	-
chr16	85362963	85363209	-	4	1.88794e-05	0.0362932	4	0.0403132	0.0332714	4	2.00633e-05	0.0354475	4	0.0171098	0.0862675	4	2.36311e-05	0.0361495	-	-	-	-	-	-
chr14	21904906	21906134	CHD8	11	0.00160933	-0.00369531	-	-	-	11	0.00181385	-0.00374664	-	-	-	11	0.00144193	-0.00379628	-	-	-	-	-	-
chr17	14205803	14208363	HS3ST3B1
chr8	144797929	144799376	MAPK15	14	1.4776e-05	0.00529495	-	-	-	14	1.72388e-05	0.0054119	-	-	-	14	1.367e-05	0.0052648	-	-	-	-	-	-
chr15	29862036	29862801	FAM189A1	5	0.0029385	-0.014241	-	-	-	5	0.00372413	-0.0140508	-	-	-	5	0.0040095	-0.0137099	-	-	-	-	-	-
chr14	22938675	22939357	-	5	0.00438136	-0.0225075	-	-	-	5	0.00559119	-0.0222684	-	-	-	5	0.00459428	-0.0225709	-	-	-	-	-	-
chr2	45236267	45237431	SIX2	9	0.00722184	-0.00183596	-	-	-	9	0.00909084	-0.00182369	-	-	-	9	0.00796324	-0.00171814	-	-	-	-	-	-
chr15	42066071	42066822	MAPKBP1	10	0.00595158	0.000517211	-	-	-	10	0.0073527	0.000514377	-	-	-	10	0.00617917	0.000535813	-	-	-	-	-	-
chr1	112259992	112260326	-	3	0.00995721	0.0084305	-	-	-	3	0.0114021	0.00819978	-	-	-	3	0.0111239	0.0084916	-	-	-	-	-	-
chr20	36662217	36663290	RPRD1B
chr8	74887999	74888597	ELOC
chr17	19881268	19882222	AKAP10	11	7.7148e-06	-0.00884314	-	-	-	11	9.06541e-06	-0.00885734	-	-	-	-	-	-	-	-	-	-	-	-
chr8	93114951	93116100	RUNX1T1	12	1.9893e-08	0.00408969	12	7.34273e-05	0.00226748	12	2.59919e-08	0.00405986	-	-	-	12	1.07448e-08	0.00447974	-	-	-	-	-	-
chr5	176078832	176080248	TSPAN17	3	0.00127589	0.00161854	-	-	-	3	0.00146008	0.00169042	-	-	-	3	0.00148535	0.00141859	-	-	-	-	-	-
chr13	113199311	113200144	TUBGCP3	5	0.00533475	0.00944413	-	-	-	-	-	-	-	-	-	-	-	-	-	-	-	-	-	-
chr2	113992694	113994035	PAX8
chr5	601475	602552	LOC100996325	7	0.000420039	0.0183226	-	-	-	7	0.000556977	0.018209	-	-	-	7	0.000591778	0.01829	-	-	-	-	-	-
chr17	79010968	79012396	BAIAP2
chr5	320888	321681	AHRR	3	7.87294e-05	0.0180145	-	-	-	3	8.37211e-05	0.0182388	3	0.00588847	0.0403383	3	4.06904e-05	0.0187673	-	-	-	-	-	-
chr20	57425515	57429025	GNAS
chr6	32140544	32141146	AGPAT1	4	0.00409578	0.00631377	-	-	-	4	0.00471644	0.00614997	-	-	-	4	0.00526339	0.00638621	-	-	-	-	-	-
chr1	41131751	41132022	RIMS3	3	0.00439299	-0.00469085	-	-	-	3	0.00497788	-0.00446928	-	-	-	3	0.00358826	-0.00428196	-	-	-	-	-	-
chr8	27468166	27469673	CLU	10	0.00336239	-0.00690121	-	-	-	-	-	-	-	-	-	-	-	-	-	-	-	-	-	-
chr4	187064964	187066505	FAM149A	16	0.00915223	-0.00578427	-	-	-	-	-	-	-	-	-	-	-	-	-	-	-	-	-	-
chr16	19589790	19590554	VPS35L	5	0.00011585	-0.00964568	-	-	-	5	0.000145462	-0.00960507	-	-	-	5	9.29209e-05	-0.0096713	5	0.0103103	-0.013243	-	-	-
chr7	101603298	101603359	CUX1	3	0.00474981	-0.0167814	-	-	-	3	0.002493	-0.0171019	-	-	-	3	0.00446321	-0.0166473	-	-	-	-	-	-
chr17	79952142	79952487	ASPSCR1	3	0.00844187	0.0137769	-	-	-	3	0.0105515	0.0137007	-	-	-	3	0.0106773	0.0137253	-	-	-	-	-	-
chr1	92946700	92947961	GFI1	6	7.03132e-08	0.0345771	-	-	-	6	9.79057e-08	0.0341232	6	0.00141649	0.112164	6	4.05644e-08	0.0349907	-	-	-	-	-	-
chr2	99438903	99439997	CRACDL	5	0.00188014	0.0146297	-	-	-	-	-	-	-	-	-	5	0.000875655	0.0154237	-	-	-	-	-	-
chr5	1489818	1489889	LPCAT1	3	0.00211146	0.0210091	-	-	-	3	0.00232874	0.021116	-	-	-	3	0.00325918	0.02046	-	-	-	-	-	-
chr4	99064102	99064904	STPG2	9	0.00215786	0.0154937	-	-	-	9	0.00315455	0.0151003	-	-	-	9	0.00386343	0.0148881	-	-	-	-	-	-

## Sheet: Suppl. Table 7
Supplemental Table 7 - Lifestyle specific Differentially Methylated Regions (DMRs) after smoking adjustment
Chromosom	Start	End	Number CpGs	Min smoothed FDR	Max difference	Mean difference	UCSC RefGene name
chr6	30038254	30039801	32	1.48118e-12	0.263017	0.101196	RNF39
chr6	32134461	32135326	28	0.0118046	0.135533	0.0324218	EGFL8;PPT2-EGFL8
chr20	57426264	57427103	28	0.0182073	-0.115194	-0.0300736	GNAS;GNAS-AS1
chr12	133065724	133066762	27	0.00896172	-0.136346	-0.0352704	FBRSL1
chr6	28863910	28864787	27	0.0194426	-0.0520889	-0.0141748	NA
chr10	135050619	135052004	24	0.0153549	0.111712	0.0398165	VENTX
chr6	28890322	28891121	24	0.0281396	-0.0482087	0.00178324	TRIM27
chr17	46679361	46683120	23	1.83827e-07	-0.20272	-0.117526	HOXB-AS3;HOXB6
chr11	2721610	2722713	22	0.00510139	-0.136214	-0.0185536	KCNQ1;KCNQ1OT1
chr7	95025514	95026672	21	0.00368801	-0.145534	-0.0430216	PON1;PON3
chr6	31854757	31855914	20	0.0172867	-0.0990365	0.000225499	EHMT2
chr12	47472317	47474055	20	0.0332875	-0.0637955	-0.0173884	AMIGO2;PCED1B
chr6	32016100	32016690	18	0.021796	-0.0978515	-0.0344769	TNXB
chr7	86781154	86782128	17	0.00433132	-0.078567	-0.00584429	DMTF1
chr4	1004609	1005405	17	0.00944108	0.0919962	-0.0100278	FGFRL1
chr19	42348327	42349472	17	0.0114837	0.177121	0.0414531	DMRTC2;LYPD4
chr17	6543784	6544903	17	0.0136007	-0.0498093	-0.00888166	KIAA0753;TXNDC17
chr3	186524196	186525224	17	0.0139108	-0.0625905	-0.0121256	RFC4
chr2	27434127	27435253	17	0.0156176	-0.0859434	-0.025127	ATRAID;SLC5A6
chr10	25463757	25464719	16	0.00182199	0.0761892	0.0306423	GPR158;GPR158-AS1
chr22	38141419	38143168	15	0.000173663	-0.109242	-0.0271016	TRIOBP
chr5	135415258	135416613	15	0.00272433	-0.259046	-0.172806	VTRNA2-1
chr9	131084212	131085041	15	0.00548191	0.0544542	-0.0025627	COQ4;TRUB2
chr16	82659960	82660873	15	0.0068722	0.14734	0.0216977	CDH13
chr1	27709634	27710270	15	0.0107757	-0.132045	-0.035718	CD164L2
chr8	144653962	144655679	14	4.28682e-12	-0.170012	-0.048004	MROH6
chr6	142621875	142623767	14	0.0015424	0.144685	0.0661235	ADGRG6
chr10	63808314	63809170	14	0.00170711	-0.0790189	-0.0486046	ARID5B
chr18	3450921	3451750	14	0.00419694	-0.0371132	-0.00614255	TGIF1
chr14	23298687	23299469	14	0.0372058	0.070844	0.00181631	MRPL52
chr12	47219626	47220197	13	2.26829e-05	-0.243885	-0.121497	SLC38A4
chr1	59042745	59044110	13	0.000190224	-0.366686	-0.112688	TACSTD2
chr8	144659831	144661051	13	0.000902352	-0.17257	-0.086241	MROH6;NAPRT
chr2	198649443	198650603	13	0.000923399	0.111796	0.0667283	BOLL
chr14	33403060	33404466	13	0.00170711	0.108579	0.0320486	NPAS3
chr17	8065842	8067323	13	0.00179612	-0.171975	-0.0584447	VAMP2
chr2	21266500	21267334	13	0.00193356	0.163175	0.0837697	APOB
chr10	22604699	22605708	13	0.00843446	-0.0606203	-0.020743	BMI1;COMMD3;COMMD3-BMI1
chr18	11908329	11909634	13	0.00885096	0.095565	-0.00834164	MPPE1
chr11	62495049	62495981	13	0.00999077	0.0539811	0.00153972	HNRNPUL2;HNRNPUL2-BSCL2;TTC9C
chr6	143998869	143999715	13	0.0138966	-0.102846	0.0172011	PHACTR2
chr19	55994506	55996566	13	0.0155582	0.0936343	0.0124653	NAT14;SSC5D;ZNF628
chr14	74317981	74318586	13	0.0157134	0.0822511	0.0262506	PTGR2;ZNF410
chr13	31505976	31507139	13	0.0182498	-0.139777	-0.0643908	TEX26;TEX26-AS1
chr4	87515184	87515704	13	0.020334	0.140674	0.0154651	MAPK10;PTPN13
chr5	133561934	133562604	13	0.0207871	-0.0867097	-0.0182	CDKL3;PPP2CA
chr12	48152355	48152951	13	0.0255142	0.0916422	0.00496938	RAPGEF3
chr5	132201840	132202607	13	0.0285189	-0.0752948	-0.00712902	GDF9;UQCRQ
chr14	24898818	24899306	13	0.0381394	-0.073873	-0.0132413	CBLN3;KHNYN
chr1	247275326	247276552	13	0.038877	0.0999518	0.00156491	C1orf229
chr14	104551481	104552397	12	0.00337859	-0.114167	-0.0498952	ASPG
chr19	33622563	33623230	12	0.00606693	0.102073	0.0572045	WDR88
chr15	75018774	75019376	12	0.00630507	0.209134	0.0821346	CYP1A1
chr11	2017939	2018724	12	0.00885096	0.112998	0.0503319	H19;MIR675
chr15	73925257	73926085	12	0.00914169	-0.0992049	-0.0268887	NPTN
chr17	26971809	26972805	12	0.00975692	-0.0641983	-0.0210109	KIAA0100
chr20	33999761	34000519	12	0.0099528	-0.162313	-0.0591148	GDF5;UQCC1
chr10	82115885	82116608	12	0.0151392	0.0844357	-0.007453	DYDC1;DYDC2
chr6	29600108	29600642	12	0.0217748	-0.102675	-0.0256084	GABBR1
chr7	75677153	75677766	12	0.0266356	-0.0464098	-0.00549369	MDH2;STYXL1
chr16	67203406	67204807	12	0.0285032	-0.0706555	-0.0257247	HSF4;NOL3
chr6	167412518	167413049	12	0.0285032	-0.0479986	-0.0219405	CCR6;CEP43;MIR3939
chr18	21718735	21719352	12	0.0314061	-0.10002	-0.0266002	CABYR
chr2	55459394	55459861	12	0.0387066	-0.0551834	0.000640702	CLHC1;RPS27A
chr3	149375789	149376317	12	0.0414857	-0.0713873	-0.00634514	WWTR1;WWTR1-AS1
chr17	17942359	17942860	12	0.0431219	-0.0573554	-0.00969648	ATPAF2;GID4
chr11	2398327	2398587	12	0.0451828	-0.0839286	-0.0271745	CD81
chr6	28601271	28601519	11	2.86174e-05	0.254358	0.157071	NA
chr1	55180710	55181852	11	0.00293247	0.0775398	-3.37432e-05	MROH7-TTC4;TTC4
chr9	6412836	6413591	11	0.00955437	-0.0617953	-0.00463505	UHRF2
chr1	120254177	120255104	11	0.0117028	0.0532607	0.0107957	PHGDH
chr1	1356442	1357361	11	0.0158732	0.0983165	-0.0104998	ANKRD65;TMEM88B
chr4	78978537	78979207	11	0.0159651	-0.0576669	0.00415363	FRAS1
chr6	111136363	111136979	11	0.0178446	-0.0993118	-0.0289526	AMD1;CDK19
chr3	35720482	35721284	11	0.0185692	-0.18013	-0.0311023	ARPP21
chr18	48085453	48086416	11	0.0210874	0.0894387	-0.000958752	MAPK4
chr11	57434942	57435627	11	0.0211204	-0.0704732	-0.0135184	ZDHHC5
chr3	126242808	126243401	11	0.0212879	0.0880304	0.0223138	CHST13
chr19	38396943	38397769	11	0.0228082	-0.0702889	-0.00296621	SIPA1L3;WDR87
chr11	67120966	67121634	11	0.0231267	-0.0480668	-0.0125272	LOC100130987;POLD4
chr6	30483837	30484429	11	0.024513	0.0392462	0.00229297	NA
chr4	25235280	25235765	11	0.0316611	0.0917015	0.00109207	PI4K2B
chr1	1850733	1851165	11	0.0331091	0.0574737	-0.00404144	TMEM52
chr6	30294441	30294980	11	0.0333894	-0.10445	-0.0242415	HCG17;HCG18;TRIM39;TRIM39-RPP21
chr6	32975702	32976131	11	0.0350049	0.101091	0.0379004	HLA-DOA
chr3	43731886	43732329	11	0.0446225	-0.0526459	-0.0103263	ABHD5
chr7	19156902	19157739	10	5.61609e-05	0.0905398	0.0162328	TWIST1
chr7	123672780	123673926	10	0.000926147	0.0721835	0.0278664	TMEM229A
chr7	45960243	45961126	10	0.00351408	0.0970626	0.0266144	IGFBP3
chr6	34433139	34433789	10	0.00423773	0.0978065	0.0230511	PACSIN1
chr12	119419106	119419786	10	0.00479631	0.082393	0.0212066	SRRM4
chr1	113051315	113052167	10	0.00898578	0.0496796	-0.00334294	WNT2B
chr13	27334723	27335542	10	0.0099528	-0.0669177	-0.007039	GPR12
chr8	74206178	74206966	10	0.0109343	-0.109073	-0.0296519	RDH10;RPL7
chr11	6947552	6948211	10	0.0125853	-0.0787458	-0.0147744	ZNF215
chr15	43476923	43477701	10	0.0157124	-0.0947508	-0.0171828	CCNDBP1;TMEM62
chr10	43892412	43893073	10	0.0162382	-0.0991427	-0.0401027	HNRNPF
chr13	98794353	98795021	10	0.0215713	-0.065115	-0.0219241	FARP1
chr11	110167556	110167871	10	0.0255142	-0.0694282	-0.0185689	RDX
chr15	83952309	83953068	10	0.0256123	-0.0672269	-0.0179913	BNC1
chr4	171010728	171011502	10	0.0286087	0.0566582	0.0208908	AADAT
chr21	34443443	34444245	10	0.0305463	0.0766303	0.0149076	OLIG1
chr5	114937648	114938277	10	0.0305848	0.0724346	0.0418219	TICAM2;TMED7-TICAM2
chr16	30124803	30125403	10	0.0324249	0.0728727	-0.00382538	BOLA2;GDPD3
chr4	7044595	7044990	10	0.0360468	-0.0540101	-0.024867	CCDC96;LOC100129931;TADA2B
chr6	33160604	33161107	10	0.0365027	0.0694135	-0.00964385	COL11A2
chr11	61129344	61129696	10	0.03964	-0.0892376	-0.0180185	CYB561A3;TMEM138
chr8	101224915	101225902	9	4.91047e-06	-0.172221	-0.103323	SPAG1
chr6	31238388	31239411	9	5.09846e-05	0.308506	0.0968524	HLA-B;HLA-C
chr12	104608583	104609980	9	0.0023071	-0.0626806	-0.0124875	TXNRD1
chr11	94134015	94134756	9	0.00578929	0.0761912	0.021324	GPR83
chr6	28979210	28979498	9	0.00930272	0.137507	0.0298357	NA
chr6	31587470	31588053	9	0.0098945	-0.106398	-0.0118657	PRRC2A;SNORA38
chr22	17488875	17489367	9	0.0112648	0.154522	0.0685907	GAB4
chr3	113160490	113161177	9	0.0128766	0.11124	0.0724056	CFAP44
chr7	100171610	100172801	9	0.013805	0.109652	0.0567237	LRCH4;SAP25
chr7	95401695	95402528	9	0.0165227	0.0938255	0.00208616	DYNC1I1
chr12	130821962	130822674	9	0.0171655	0.216725	0.131503	PIWIL1
chr1	242011104	242011587	9	0.020631	-0.0459969	-0.00219916	EXO1
chr20	39765363	39765965	9	0.0231631	0.0356289	-0.0055649	PLCG1
chr14	71276348	71277192	9	0.0291823	-0.103873	-0.0460299	MAP3K9
chr7	11012871	11013450	9	0.0312621	0.0948397	-0.0126592	PHF14
chr20	19866743	19867423	9	0.0331833	-0.0735008	-0.00334262	RIN2
chr17	46507705	46508105	9	0.033912	-0.0662159	-0.030014	SKAP1
chr8	74791016	74791574	9	0.037072	0.0404845	0.00329731	UBE2W
chr6	31869518	31869588	9	0.041659	0.0285213	-0.0107471	C2;EHMT2;ZBTB12
chr1	27114317	27114614	9	0.046948	-0.100968	-0.0421471	PIGV
chr1	159869902	159870326	8	0.00170711	-0.118826	-0.0523117	CFAP45
chr4	146401747	146402992	8	0.00401955	0.104285	0.0131298	SMAD1
chr2	731073	731594	8	0.00419694	0.27817	0.20935	NA
chr16	3155859	3156779	8	0.00644277	-0.135976	-0.0192949	NA
chr16	49888100	49889831	8	0.0107757	-0.091088	-0.0213904	ZNF423
chr2	231728721	231729329	8	0.014793	-0.171369	-0.0608424	ITM2C
chr22	43040446	43041232	8	0.0178446	-0.11954	-0.0496932	ATP5MGL;CYB5R3
chr4	154387421	154388378	8	0.0187081	-0.0612154	-0.0279824	TMEM131L
chr20	17206529	17206999	8	0.0192475	0.062947	0.0198936	PCSK2
chr18	51884797	51885214	8	0.0242223	-0.082635	-0.0200737	C18orf54;STARD6
chr15	90319155	90319680	8	0.0264795	0.0764126	0.0361786	MESP2
chr14	21152452	21152897	8	0.030848	-0.0323967	0.00617328	ANG;RNASE4
chr8	810529	811351	8	0.0316139	-0.0823681	-0.00525919	NA
chr2	241497412	241497727	8	0.0331833	-0.192828	-0.0803256	ANKMY1;DUSP28
chr19	50879393	50879698	8	0.0355559	0.0536335	0.00356345	NR1H2
chr17	35767072	35767582	8	0.0365088	-0.0594825	-0.00810474	ACACA;TADA2A
chr17	53828263	53828610	8	0.036683	-0.0584992	-0.0332798	PCTP
chr5	43483681	43484146	8	0.037072	-0.0663164	-0.0064911	TMEM267
chr19	663093	663602	8	0.0376305	-0.0568486	-0.0318231	RNF126
chr2	74375128	74375507	8	0.042495	0.0866001	-0.0120033	BOLA3;BOLA3-AS1
chr3	12837899	12838266	8	0.0438428	0.0353963	0.00908365	CAND2
chr5	42423228	42424075	7	7.76862e-05	0.0945472	0.0308425	GHR
chr1	161049147	161050227	7	0.000624399	0.210309	0.067863	NECTIN4
chr19	10712866	10713543	7	0.00117536	0.111892	0.0382475	SLC44A2
chr19	1465962	1467032	7	0.00117675	-0.180771	-0.0990973	APC2;C19orf25
chr4	1496334	1497223	7	0.00578725	-0.130725	0.00334205	NA
chr19	39402823	39403373	7	0.0106611	-0.136758	-0.0748514	CCER2
chr8	95274566	95274933	7	0.010808	-0.118548	-0.0260244	GEM
chr12	6976655	6977392	7	0.0131382	-0.0363303	-0.0147489	TPI1
chr7	16505094	16505664	7	0.0153645	-0.17238	-0.106333	SOSTDC1
chr16	31119067	31119650	7	0.0183194	-0.15923	-0.044901	BCKDK
chr4	122854168	122854532	7	0.0186118	-0.191767	-0.0446479	TRPC3
chr1	3774827	3775206	7	0.0191295	-0.130708	-0.0827827	CEP104;DFFB
chr19	42894425	42894906	7	0.020128	-0.109668	-0.0588005	CNFN
chr18	21977798	21978109	7	0.0206149	-0.0960437	-0.0289761	OSBPL1A
chr2	101223069	101223620	7	0.0211204	-0.114686	-0.0587001	NA
chr9	108005984	108006799	7	0.0228443	0.109088	-0.0152634	SLC44A1
chr17	40428024	40428759	7	0.0273789	-0.0863174	-0.0544413	STAT5B
chr20	11871282	11871743	7	0.0283735	0.168046	0.0709768	BTBD3
chr11	107729641	107730039	7	0.0317986	-0.066995	-0.017971	SLC35F2
chr2	144694581	144695257	7	0.0321735	-0.0517981	-0.01113	NA
chr11	126225276	126225951	7	0.0322166	-0.0750562	-0.0179107	GSEC;ST3GAL4
chr6	124124875	124125371	7	0.0331833	-0.0619515	-0.0132636	NKAIN2
chr5	111092139	111093469	7	0.0332951	0.0835586	-0.0105209	NREP
chr8	120428418	120428898	7	0.0348157	-0.0582968	-0.0077426	CCN3
chr20	35807377	35807784	7	0.0374548	-0.0613702	-0.017688	MROH8;RPN2
chr4	83719895	83720102	7	0.0429231	-0.109268	-0.00616634	SCD5
chr14	102771505	102771717	7	0.0437467	-0.0900912	-0.0116268	MOK
chr7	92219279	92219567	7	0.0450907	-0.062781	-0.0166751	FAM133B
chr8	55533655	55534103	7	0.0463193	0.113555	0.0537333	RP1
chr11	626729	627612	6	4.94419e-05	0.127868	0.0614579	CDHR5;SCT
chr17	79503292	79504180	6	0.00179612	-0.242278	-0.0828736	FSCN2
chr10	34061313	34062018	6	0.00200233	-0.142265	-0.0922429	LINC00838
chr13	19918525	19919394	6	0.00320535	0.202793	0.106116	ANKRD26P3;LINC00421
chr16	69154611	69155483	6	0.00574161	0.101071	0.0209776	CHTF8
chr10	15210662	15211442	6	0.00799607	-0.131242	-0.0614636	NMT2
chr3	173113110	173113910	6	0.00894098	0.0547094	0.0210243	NLGN1
chr5	112770203	112770721	6	0.0089458	-0.0662289	-0.0182547	MCC;TSSK1B
chr7	4456202	4456592	6	0.0104949	0.182851	0.114368	NA
chr2	121301692	121302460	6	0.0107571	-0.136052	-0.0532024	NA
chr15	39871808	39872186	6	0.0107757	-0.226184	-0.139497	THBS1
chr1	40105664	40106248	6	0.0124845	0.120222	0.0389911	HEYL
chr7	43797547	43798207	6	0.0139373	-0.0818123	-0.0369367	BLVRA
chr7	158059704	158060136	6	0.015225	0.0988526	0.057343	PTPRN2
chr7	87257767	87258443	6	0.0157124	0.0942535	0.019688	ABCB1;RUNDC3B
chr4	2060934	2061512	6	0.0171655	-0.0329462	0.00614959	NAT8L
chr3	158450208	158450833	6	0.0173466	0.10659	0.0591505	RARRES1
chr1	40098595	40099015	6	0.0182956	-0.169632	-0.0907565	HEYL
chr12	109162390	109162748	6	0.0190085	0.0776905	0.0192884	NA
chr1	228657536	228658646	6	0.0206871	0.16074	0.087891	NA
chr3	185080816	185081403	6	0.0207775	-0.044487	-0.00735984	MAP3K13
chr3	195622281	195622940	6	0.021796	-0.0626281	-0.0319492	TNK2
chr17	1613239	1613880	6	0.0242092	0.0460339	0.0168048	TLCD2
chr6	111303269	111303792	6	0.0278369	-0.0860611	-0.0155997	RPF2
chr6	111195301	111195812	6	0.0293608	-0.0817976	-0.0177308	AMD1
chr13	110521956	110522572	6	0.0303419	0.257311	0.134977	NA
chr16	1495040	1495835	6	0.0312621	0.112593	0.0716557	CCDC154;CLCN7
chr18	59992252	59992517	6	0.0321735	-0.0534398	-0.00923029	TNFRSF11A
chr12	54359712	54360262	6	0.0325598	0.0951813	-0.00514778	HOTAIR
chr19	30303131	30303674	6	0.032993	-0.0457954	-0.0338118	CCNE1
chr17	46659751	46660002	6	0.0331833	0.092743	0.0444238	HOXB3;HOXB4;MIR10A
chr17	1958851	1959132	6	0.0336175	-0.0647228	-0.0288068	HIC1
chr7	105264417	105264836	6	0.0352034	0.0832462	0.0277581	ATXN7L1
chr1	111743200	111743537	6	0.0362054	-0.0748103	-0.0476392	DENND2D
chr9	116102304	116102562	6	0.0363433	-0.0924333	-0.0339773	WDR31
chr6	33378502	33379050	6	0.0365027	-0.0645129	-0.0244461	PHF1
chr15	57210395	57210921	6	0.0370908	0.0393211	-0.00143615	LOC145783;TCF12;ZNF280D
chr6	110300099	110300308	6	0.0388194	0.0891553	0.048124	GPR6
chr20	62439117	62439544	6	0.0389301	0.0881358	0.0571283	ZBTB46
chr3	71633196	71633604	6	0.0394904	0.0503817	0.0156128	FOXP1
chr7	94138547	94138947	6	0.0411823	-0.036325	-0.00621804	CASD1
chr6	105584691	105585184	6	0.0411959	0.0549653	0.0138093	BVES;BVES-AS1
chr1	109585022	109585487	6	0.0423677	0.0614325	0.0101135	WDR47
chr8	59572451	59572638	6	0.0429231	0.0263132	0.00375556	NSMAF
chr13	78272372	78272443	6	0.0430126	-0.0353226	-0.0219686	MIR3665;SLAIN1
chr7	123389157	123389366	6	0.0444342	-0.0715029	-0.0280459	WASL
chr2	85811236	85811471	6	0.0458797	-0.0629421	-0.0408381	VAMP5
chr6	44310005	44310331	6	0.0471156	-0.0606702	-0.00415544	SPATS1
chr17	55173075	55173766	5	0.000508871	-0.111234	-0.0174761	AKAP1
chr2	185463209	185463674	5	0.00174283	0.0688217	0.024308	ZNF804A
chr16	15488936	15489794	5	0.00410745	0.0840633	0.0379415	MPV17L
chr1	246859889	246860416	5	0.00737113	0.209774	0.101813	NA
chr17	35656660	35657046	5	0.0086852	-0.119576	-0.0696199	ACACA
chr16	88821234	88821905	5	0.00966866	-0.151581	0.0106579	PIEZO1
chr11	64146487	64146871	5	0.0107757	-0.100086	-0.046383	NA
chr19	46801193	46801672	5	0.0109914	-0.177159	-0.111983	HIF3A;RNU6-66P
chr19	49176277	49176399	5	0.0127591	-0.0812188	-0.0509983	NTN5;SEC1P
chr8	144222015	144222455	5	0.0134983	-0.164915	-0.122094	NA
chr13	111521981	111522651	5	0.0138755	-0.118603	-0.10018	PRECSIT
chr22	23605330	23605797	5	0.0141809	-0.0964504	0.0237921	BCR;FBXW4P1
chr16	89114613	89114919	5	0.0178446	-0.10149	-0.0882564	NA
chr15	99408958	99409506	5	0.0183581	-0.138218	-0.105135	IGF1R
chr1	209798721	209799353	5	0.0186346	0.0761635	0.0408366	LAMB3;MIR4260
chr18	9101864	9102421	5	0.0187285	0.0281941	0.0064207	NDUFV2
chr6	7142024	7142638	5	0.021336	0.108041	0.0671749	RREB1
chr8	106330881	106331317	5	0.0219364	0.110986	0.0368343	ZFPM2
chr12	52346851	52347184	5	0.0237812	-0.107233	-0.064032	ACVR1B
chr17	14207530	14207968	5	0.024513	0.102073	0.0651441	HS3ST3B1;MGC12916
chr14	105154557	105154994	5	0.0266762	-0.0781676	-0.0497106	INF2
chr1	202778443	202778869	5	0.0272718	0.177972	0.091092	KDM5B;PCAT6
chr6	157931791	157932180	5	0.0279204	0.133916	0.0722883	ZDHHC14
chr7	102937535	102937788	5	0.0282135	-0.0870452	-0.0167561	PMPCB
chr16	5008216	5008608	5	0.0285407	0.0977784	-0.0294064	SEC14L5
chr17	73824354	73824897	5	0.0307723	-0.151021	-0.0784208	UNC13D
chr3	87039900	87040452	5	0.031053	0.0486657	0.0287729	VGLL3
chr3	118865365	118865927	5	0.0317986	-0.0665692	-0.00294871	IGSF11;TEX55
chr11	43333502	43333988	5	0.0319584	0.0313697	-0.00344252	API5
chr10	105428385	105428818	5	0.0321566	-0.123385	-0.0889872	SH3PXD2A
chr4	1322681	1323433	5	0.0321941	0.110628	0.0578039	MAEA
chr12	132269563	132269737	5	0.032993	0.0937075	0.0352345	SFSWAP
chr6	32187918	32188404	5	0.0331833	0.0761484	-0.0197372	NOTCH4
chr6	170337747	170338591	5	0.0335179	0.122555	0.0786563	NA
chr1	805102	805746	5	0.0343996	-0.116312	-0.0153394	FAM41C
chr7	158741284	158741817	5	0.0352088	-0.191508	0.00424769	NA
chr12	56236845	56237315	5	0.0359363	0.121601	0.0212496	MMP19
chr5	63461566	63461930	5	0.0362025	0.178245	0.0758403	RNF180
chr16	67966314	67966621	5	0.036683	0.125531	0.0249632	CTRL;PSMB10
chr19	10823679	10823913	5	0.0372058	0.0779254	0.0541205	DNM2;QTRT1
chr5	178368071	178368185	5	0.038283	0.0655466	0.036945	ZNF454
chr8	4852424	4852654	5	0.0393112	0.0745011	0.0342135	CSMD1
chr11	19262474	19262624	5	0.0398268	-0.0261562	-0.00599919	E2F8
chr6	31895240	31895598	5	0.0407394	-0.0837603	-0.0495913	C2;CFB
chr17	71160864	71161178	5	0.041076	0.106542	-0.00268461	SSTR2
chr3	140770013	140770345	5	0.041076	0.0441742	0.0121012	SPSB4
chr11	125366499	125367112	5	0.0416507	-0.0801179	-0.0153956	FEZ1
chr3	129147230	129147577	5	0.0421335	0.133986	0.0562963	EFCAB12
chr19	6333547	6333701	5	0.0436085	-0.0761333	-0.0279874	ACER1
chr7	135194977	135195151	5	0.0449003	0.0355157	0.00265417	CNOT4
chr5	6633481	6633577	5	0.0457299	-0.05214	-0.00644803	NSUN2;SRD5A1
chr15	74466794	74467158	5	0.045747	0.167324	0.0800386	ISLR
chr19	57630446	57630596	5	0.0471156	0.102696	0.0793789	USP29
chr19	12876846	12877188	4	2.96103e-05	-0.613005	-0.497215	HOOK2
chr12	125465188	125465696	4	0.00182199	0.101947	0.0419336	DHX37
chr5	145215445	145215784	4	0.0023071	-0.106678	-0.0691319	PRELID2
chr6	30525527	30526487	4	0.00302806	-0.0831161	-0.0349863	GNL1;PRR3
chr18	72916012	72916776	4	0.00407289	0.214898	0.157737	ZADH2
chr4	184243582	184243754	4	0.00410745	-0.0683618	-0.0419513	CLDN22;CLDN24
chr2	183387885	183388632	4	0.00493034	-0.153479	-0.0819455	PDE1A
chr7	2124459	2125029	4	0.00546233	0.107987	0.0679723	MAD1L1
chr1	58716532	58717107	4	0.00574493	0.128776	0.0287645	DAB1
chr12	2031262	2031922	4	0.00578929	0.25503	0.13053	CACNA2D4
chr21	16436121	16436497	4	0.0107778	0.0373594	0.0185371	NRIP1
chr13	114053863	114054286	4	0.0113159	0.100847	0.0301554	NA
chr12	86658268	86659008	4	0.011319	0.194435	0.0985909	MGAT4C
chr3	49170498	49170794	4	0.0123789	-0.194278	-0.139046	LAMB2
chr1	26490540	26491047	4	0.013805	-0.111104	-0.0915134	NA
chr7	1961785	1962389	4	0.0139028	0.171232	0.0836428	MAD1L1
chr7	102715559	102716072	4	0.0153645	-0.0382532	-0.0168034	ARMC10;FBXL13
chr17	43508250	43508894	4	0.0157124	-0.101748	-0.0554665	ARHGAP27
chr11	126294215	126294752	4	0.0168625	-0.0842802	-0.0103715	KIRREL3;ST3GAL4
chr1	159435469	159436015	4	0.0173463	-0.100516	0.0095853	NA
chr7	100304043	100304693	4	0.0177655	0.0714116	-0.00323373	POP7
chr12	1753440	1754299	4	0.0178528	-0.147519	-0.105024	WNT5B
chr10	11485460	11485771	4	0.0182077	0.0677433	0.0390989	NA
chr16	87492138	87492801	4	0.0207701	0.0620845	0.0168289	ZCCHC14
chr14	24583056	24583689	4	0.0215713	-0.0746863	-0.0152093	DCAF11;NRL
chr5	307591	307899	4	0.0224009	-0.0510775	-0.0306317	AHRR;PDCD6
chr17	7233150	7234027	4	0.0232019	-0.157589	-0.0648954	NEURL4
chr10	112836688	112837240	4	0.0268365	0.0293191	0.0145554	ADRA2A
chr9	127054095	127054510	4	0.0275595	0.0793733	0.00917147	NEK6
chr10	75911181	75911703	4	0.0283735	-0.0592067	-0.00791214	ADK;AP3M1
chr16	15702153	15702420	4	0.028438	-0.115168	-0.0588746	MARF1
chr19	40948296	40948697	4	0.0290719	0.0374528	0.0168207	SERTAD3
chr12	56638534	56638934	4	0.0291823	-0.111866	-0.0382483	ANKRD52
chr16	50186775	50186996	4	0.0294166	-0.0784412	-0.0503616	TENT4B
chr16	31117067	31117318	4	0.0303714	0.0762719	0.0231771	BCKDK
chr15	91414797	91415532	4	0.0307723	0.11965	0.0246532	FURIN
chr4	103266893	103267084	4	0.0316139	-0.047314	-0.00777	SLC39A8
chr19	12846438	12846841	4	0.0316139	-0.0912387	0.0167871	GET3;TRIR
chr1	92946700	92947332	4	0.0333312	-0.143583	-0.0943103	GFI1
chr1	160313545	160314350	4	0.0333894	-0.0497344	-0.00958883	COPA;NCSTN
chr12	133417190	133417338	4	0.0344943	0.124188	0.0972244	CHFR
chr21	45662262	45662813	4	0.0350607	0.0614613	-0.00425909	ICOSLG
chr19	54668230	54668565	4	0.0352892	-0.0984085	-0.0499989	LENG1;TMC4
chr2	239139911	239140182	4	0.0363433	-0.115203	-0.0893491	LINC02610;TARDBPP3
chr19	49223814	49224033	4	0.0366852	-0.108861	-0.0858034	MAMSTR;RASIP1
chr19	45457189	45457300	4	0.0368697	-0.0531636	-0.0341724	CLPTM1
chr13	114927579	114927854	4	0.0380678	-0.0484615	-0.0295071	NA
chr6	29895175	29895260	4	0.0383466	-0.279471	-0.200954	HCG4B;HLA-G;HLA-H;HLA-J
chr9	130742860	130743022	4	0.0387066	-0.0746365	-0.0438892	FAM102A
chr19	1815917	1816196	4	0.0387906	0.0894007	0.0435026	ATP8B3;MIR1909;REXO1
chr19	2588227	2588479	4	0.0388729	0.121019	0.00646401	GNG7
chr13	21348012	21348215	4	0.0389187	0.0898965	0.0104111	EEF1AKMT1
chr16	30042330	30042541	4	0.03964	-0.0456659	-0.02647	BOLA2;TLCD3B
chr1	15763737	15764095	4	0.0397318	0.0477223	0.00355556	CTRC
chr3	113466193	113466425	4	0.0402061	-0.0468264	-0.0340242	ATP6V1A;NAA50
chr6	109787078	109787360	4	0.0403798	-0.0603137	-0.019149	MICAL1;ZBTB24
chr14	100842311	100842590	4	0.0423803	-0.0347454	-0.0157459	WARS1;WDR25
chr7	5413872	5414174	4	0.0424863	0.104381	0.0862957	TNRC18
chr18	55288998	55289231	4	0.0427314	-0.0615943	-0.0294499	NARS1
chr19	8454846	8454938	4	0.0436085	0.0231405	0.00205095	MIR4999;RAB11B;RAB11B-AS1
chr14	94640029	94640495	4	0.0449003	-0.070823	-0.0160242	PPP4R4
chr22	30116319	30116489	4	0.0451179	-0.0875502	-0.0148879	CABP7
chr2	39351390	39351696	4	0.0457269	-0.0322727	0.0027826	SOS1
chr11	62066533	62066669	4	0.0460053	-0.131624	-0.0733964	SCGB1D4
chr8	73449506	73449524	4	0.0463193	-0.0613842	-0.0345737	KCNB2
chr7	151574492	151574642	4	0.0468888	-0.0502897	-0.0117199	PRKAG2;PRKAG2-AS1
chr2	176995076	176995088	4	0.0469228	0.0752771	0.0596099	HOXD8
chr6	28497278	28497370	4	0.0471846	-0.122852	-0.0617017	GPX5
chr5	6868355	6868585	4	0.0476894	0.124112	0.00852296	NA
chr19	49220102	49220235	4	0.0481326	-0.0852539	-0.0598002	MAMSTR
chr2	102314462	102314495	4	0.048581	-0.0542302	-0.0134519	MAP4K4
chr17	29649427	29650042	3	0.000607878	-0.115478	-0.000843546	EVI2A;NF1
chr7	2143507	2143942	3	0.00116069	-0.130654	-0.0887606	MAD1L1
chr20	61448534	61449152	3	0.00199927	-0.123871	-0.0574196	COL9A3
chr19	13125726	13125988	3	0.00200662	-0.163562	-0.0894761	NFIX
chr1	58898552	58898793	3	0.00320535	-0.248731	-0.211267	DAB1
chr7	1233192	1233469	3	0.00364376	-0.17578	-0.10407	NA
chr1	58525572	58525635	3	0.00630507	-0.139068	-0.0911931	DAB1
chr19	23445741	23446001	3	0.00736443	0.0800079	0.071197	NA
chr18	47429208	47429391	3	0.0099528	0.106405	0.00586287	MYO5B
chr11	115266354	115266960	3	0.0118046	-0.0881753	-0.0139292	CADM1
chr20	47364640	47365070	3	0.0128382	0.207486	0.149867	PREX1
chr15	48253631	48254179	3	0.0132207	0.165489	0.0775793	NA
chr19	44861370	44861706	3	0.013613	0.141712	0.107297	ZNF112
chr18	24443262	24443344	3	0.0152086	0.0658948	0.0451672	AQP4;AQP4-AS1
chr17	48207508	48207662	3	0.0154991	0.0335442	0.0022852	SAMD14
chr6	151668632	151668841	3	0.0157124	-0.113605	-0.0724938	AKAP12
chr11	70395310	70395513	3	0.0158598	-0.0572643	-0.0311488	SHANK2
chr12	117100401	117100900	3	0.0172418	-0.0889245	-0.0680881	NA
chr7	38903039	38903457	3	0.0172805	0.0771748	-0.0155316	VPS41
chr3	124777406	124777847	3	0.0183171	0.0762579	-0.0030547	HEG1
chr12	10183850	10184399	3	0.0186346	0.0707128	-0.011943	CLEC9A
chr10	71243495	71243993	3	0.0190941	-0.0765662	-0.0298487	TSPAN15
chr2	9778653	9778812	3	0.0194451	-0.070669	-0.0346234	NA
chr20	3063586	3064015	3	0.0199232	-0.0384563	-0.00372624	AVP
chr13	114886883	114887369	3	0.0201725	0.0937266	0.0344238	RASA3
chr17	78472016	78472290	3	0.0215448	-0.112368	-0.096363	NA
chr6	79943498	79943796	3	0.0224682	0.030377	-0.000914654	HMGN3;HMGN3-AS1
chr19	19016467	19016789	3	0.02335	0.0935933	0.0538783	COPE
chr12	132979486	132979749	3	0.0240413	-0.190277	-0.0648842	NA
chr12	56754826	56755270	3	0.0249265	-0.116755	-0.0294466	APOF;STAT2
chr9	99212660	99213506	3	0.0250914	0.0228586	0.0106902	HABP4
chr3	128590524	128590658	3	0.0256024	0.0832917	0.0224823	LOC653712
chr4	3322285	3322833	3	0.0257972	0.125221	0.0353176	RGS12
chr15	34502580	34502993	3	0.0277238	-0.0897331	-0.0348609	KATNBL1
chr9	137519102	137519225	3	0.0280957	0.0825464	0.0243543	NA
chr7	157130291	157130686	3	0.0284122	-0.133563	-0.0912657	DNAJB6
chr14	21483525	21483641	3	0.0286204	-0.0872953	-0.0206278	NA
chr6	45905338	45905524	3	0.0293375	-0.07318	-0.039156	CLIC5
chr16	616827	616935	3	0.0305463	-0.0618083	-0.0470394	NHLRC4;PIGQ
chr6	36515445	36515856	3	0.0316611	-0.067517	-0.0345016	STK38
chr10	114712217	114712695	3	0.032464	-0.0447155	-0.0404636	TCF7L2
chr12	53887752	53887964	3	0.0327018	0.0678755	0.0576449	MAP3K12
chr13	86373320	86373792	3	0.0329967	-0.088666	-0.0816778	SLITRK6
chr12	20962210	20962423	3	0.0336175	-0.0821322	-0.0263894	SLCO1B3
chr12	101869976	101870079	3	0.0352088	0.190057	0.0337261	SPIC
chr4	180980155	180980552	3	0.0352088	0.0354654	0.0345429	NA
chr13	114830713	114831142	3	0.0355989	-0.0324875	-3.11604e-05	RASA3
chr13	103425389	103425546	3	0.0356339	-0.0259192	-0.0134824	TEX30
chr1	22378412	22378629	3	0.0362737	0.0849124	0.0424325	CDC42
chr13	53775035	53775410	3	0.0366852	0.119361	0.0545013	NA
chr17	47296912	47297130	3	0.0366852	0.110593	0.0752313	ABI3
chr17	60783129	60783200	3	0.0372058	-0.0959849	-0.011804	MARCHF10
chr1	160160670	160160766	3	0.0372741	-0.0727949	-0.039423	CASQ1
chr3	143692255	143692356	3	0.0376875	0.0179193	0.013162	DIPK2A
chr17	74274956	74275137	3	0.0382412	0.0707556	0.0125242	QRICH2
chr10	126308381	126308552	3	0.0384371	-0.138563	-0.0764732	FAM53B
chr14	102230231	102230722	3	0.0384371	-0.0856159	-0.0756266	PPP2R5C
chr19	58143734	58144245	3	0.0386364	0.119352	0.0634826	ZNF211
chr17	4901392	4901584	3	0.038877	-0.0288938	-0.00570142	INCA1;KIF1C
chr1	153589781	153590243	3	0.0390287	0.493782	0.18406	S100A14;S100A16
chr12	54347057	54347286	3	0.0398219	0.0615913	0.0527335	HOXC12
chr10	682449	682693	3	0.0399879	-0.107153	-0.0369067	DIP2C
chr4	99917544	99917608	3	0.0401961	-0.0797761	-0.0262834	METAP1;MIR3684
chr3	43121422	43121668	3	0.0405302	0.0712717	0.0498778	POMGNT2
chr2	230787137	230787493	3	0.0407624	-0.0438626	-0.0166382	FBXO36;TRIP12
chr10	6472750	6472833	3	0.0411717	-0.0703381	-0.0408879	PRKCQ
chr17	27939261	27939327	3	0.0411959	0.0573843	0.00201836	ANKRD13B
chr7	93519220	93519473	3	0.0412841	0.0704328	0.0147513	GNGT1;TFPI2
chr17	77834118	77834299	3	0.0412974	-0.0815224	-0.0135907	NA
chr6	147828624	147828810	3	0.0413297	0.01881	0.00918212	SAMD5
chr19	35306283	35306369	3	0.0415215	-0.0540527	0.00213934	NA
chr15	60690826	60690974	3	0.0420126	0.0422735	-0.00158534	ANXA2
chr4	38524849	38524875	3	0.0421379	-0.0951008	-0.0652874	NA
chr5	3736618	3736816	3	0.042184	0.141003	0.0769454	NA
chr16	49666012	49666504	3	0.0423222	0.128033	0.0937098	ZNF423
chr7	1894300	1894688	3	0.0424177	0.113599	0.0666537	MAD1L1
chr8	142310691	142311034	3	0.042495	0.121701	0.0526737	NA
chr12	10331894	10332199	3	0.0430683	0.103128	0.0818035	TMEM52B
chr5	41968376	41968459	3	0.0436085	0.178476	0.121706	NA
chr12	656423	656757	3	0.0436879	-0.0965599	-0.0447275	B4GALNT3
chr3	189348936	189349021	3	0.0439769	-0.14094	-0.117293	TP63
chr15	69605276	69605418	3	0.0442149	-0.043318	-0.0322677	PAQR5
chr1	45671987	45672074	3	0.0442149	-0.0604762	-0.0276863	ZSWIM5
chr8	142221164	142221243	3	0.0442149	0.0772214	0.035242	SLC45A4
chr6	1615992	1616430	3	0.0445485	-0.145224	-0.110172	NA
chr20	20036632	20036684	3	0.0445784	-0.154861	-0.100149	CFAP61;CRNKL1
chr17	1465813	1466142	3	0.0452271	-0.054112	-0.0291644	PITPNA
chr14	102484795	102484867	3	0.0452271	0.0529198	0.0239332	DYNC1H1
chr1	109969527	109969611	3	0.0453458	0.0437613	0.00310245	PSMA5
chr12	6473299	6473444	3	0.0458537	-0.0926774	-0.0723242	SCNN1A
chr5	134181742	134181967	3	0.0461255	-0.0688555	-0.0558211	C5orf24
chr11	1773018	1773219	3	0.0462706	-0.0923026	-0.0776093	IFITM10;MOB2
chr16	8963642	8963860	3	0.0463131	0.0538575	0.0388192	CARHSP1
chr19	5507274	5507344	3	0.0463193	0.0775887	0.0633247	NA
chr2	231085667	231085735	3	0.046948	0.100965	0.0198845	SP110;SP140
chr3	127872092	127872147	3	0.0469612	-0.033391	-0.0173031	EEFSEC;RUVBL1
chr8	68644689	68644801	3	0.0472773	-0.0856145	-0.00961773	CPA6
chr18	43547530	43547701	3	0.0477223	-0.030553	-0.0136269	EPG5
chr17	76836799	76836835	3	0.0488285	-0.064314	-0.0291845	USP36
chr12	62653704	62653866	3	0.0489935	0.00986721	0.00117451	TAFA2;USP15
chr5	139027535	139027722	3	0.0493394	-0.0940951	-0.0268196	CXXC5
chr9	130487227	130487287	3	0.0493836	-0.10112	-0.0889093	PTRH1;TTC16

## Sheet: Suppl. Table 8
Supplemental Table 8 - All lifestyle specific Differentially Methylated Positions (DMPs)
Log fold change	Average Expression	t-value	P-value	Adj. P-value	B-value	Chromosom	Position	Strand	CpG-Name	UCSC RefGene name
0.193804	0.681741	9.33023	3.34089e-15	2.48875e-09	23.6715	chr5	373378	+	cg05575921	AHRR
0.0894582	0.502053	8.74263	6.28569e-14	2.34122e-08	20.7514	chr19	17000585	-	cg03636183	F2RL3
0.0628077	0.693318	8.30515	5.51963e-13	1.37059e-07	18.5922	chr19	16998668	+	cg21911711	F2RL3
0.083337	0.629031	7.84348	5.36488e-12	7.99298e-07	16.335	chr2	233284661	-	cg21566642	-
0.0729323	0.467577	7.86702	4.78042e-12	7.99298e-07	16.4494	chr2	233284934	-	cg01940273	-
0.0821818	0.281667	7.78234	7.23702e-12	8.90834e-07	16.0381	chr11	86513429	+	cg14391737	PRSS23
0.0789593	0.300692	7.75258	8.37097e-12	8.90834e-07	15.8938	chr17	38477572	-	cg17739917	RARA
0.0416644	0.686417	6.66924	1.51457e-09	0.000141032	10.7517	chr13	30694031	+	cg23508991	-
0.0462699	0.427775	6.57601	2.3427e-09	0.000193907	10.3215	chr11	86510915	+	cg11660018	PRSS23
0.043915	0.4093	6.30204	8.33374e-09	0.00062081	9.07134	chr5	369969	+	cg01899089	AHRR
-0.0304935	0.387703	-6.18947	1.3954e-08	0.000944988	8.56418	chr5	169144438	-	cg04730794	DOCK2
0.0310791	0.421104	6.15967	1.59848e-08	0.000992306	8.43056	chr15	74724918	-	cg00310412	SEMA7A
-0.0859034	0.611707	-5.99816	3.3227e-08	0.001904	7.71147	chr15	90345999	-	cg06344992	ANPEP
0.0325617	0.692078	5.66391	1.47104e-07	0.00782734	6.25231	chr3	47054668	-	cg18704979	LOC100129354
-0.0588562	0.721652	-5.64126	1.62486e-07	0.00806947	6.15492	chr15	90346094	-	cg23432008	ANPEP
-0.0264794	0.829495	-5.50782	2.90825e-07	0.0122237	5.58531	chr4	17277892	+	cg09568924	-
-0.0311233	0.822419	-5.50425	2.95364e-07	0.0122237	5.57016	chr1	108581659	-	cg12754019	-
-0.0764643	0.588249	-5.52312	2.7214e-07	0.0122237	5.65024	chr15	90346089	-	cg02008229	ANPEP
0.0579605	0.560933	5.47154	3.40315e-07	0.0133428	5.43166	chr14	77248049	+	cg10387007	VASH1
0.0269542	0.790676	5.44643	3.79304e-07	0.0141279	5.32565	chr14	105859135	+	cg25112002	PACS2
-0.0787748	0.424794	-5.43101	4.05375e-07	0.0143799	5.26069	chr3	22412124	+	cg05529343	-
0.0212724	0.856615	5.39148	4.80511e-07	0.0149146	5.09459	chr22	18436985	+	cg15991089	MICAL3
0.0170245	0.869007	5.39466	4.73991e-07	0.0149146	5.10793	chr15	102196103	+	cg13151645	TARSL2
0.0260481	0.633334	5.40228	4.58728e-07	0.0149146	5.1399	chr1	17914803	+	cg26224358	ARHGEF10L
0.0433682	0.479191	5.36637	5.35155e-07	0.0159463	4.9894	chr1	111218287	+	cg07421287	KCNA3
0.0263887	0.678902	5.34292	5.91643e-07	0.0169514	4.89144	chr20	3718325	-	cg07888289	HSPA12B
-0.0525495	0.52723	-5.31547	6.65213e-07	0.0183534	4.77704	chr17	73824354	+	cg12407791	UNC13D
-0.0327325	0.759186	-5.2895	7.43023e-07	0.019768	4.6691	chr12	113502194	-	cg16719605	DTX1
0.0477726	0.10508	5.26426	8.2711e-07	0.0199137	4.56452	chr22	51066394	+	cg25575065	ARSA
0.0361035	0.633064	5.2714	8.02438e-07	0.0199137	4.59406	chr9	130660890	+	cg10529558	ST6GALNAC6
0.0265421	0.297247	5.25633	8.55429e-07	0.0199137	4.53169	chr4	1858883	+	cg02481307	LETM1
-0.0184424	0.116163	-5.26259	8.32995e-07	0.0199137	4.55761	chr3	27772705	-	cg05583831	-
0.0283419	0.421004	5.19881	1.091e-06	0.0213874	4.29455	chr14	74227875	+	cg13976502	C14orf43
-0.00644426	0.0372681	-5.20701	1.05389e-06	0.0213874	4.32827	chr19	58962884	+	cg05500574	ZNF324B
-0.0142446	0.0780781	-5.22084	9.94098e-07	0.0213874	4.38521	chr8	26371428	-	cg09656164	DPYSL2
-0.0416651	0.825712	-5.22398	9.80993e-07	0.0213874	4.39814	chr13	40171521	-	cg13714636	LHFP
-0.0604727	0.627161	-5.21658	1.01213e-06	0.0213874	4.36768	chr16	70838524	+	cg16450432	-
0.0238794	0.751949	5.20149	1.07872e-06	0.0213874	4.30558	chr8	11308943	+	cg24453881	FAM167A
0.024705	0.129184	5.18136	1.17419e-06	0.0218673	4.22294	chr1	236559595	-	cg15677293	EDARADD
-0.0449	0.258388	-5.18434	1.15959e-06	0.0218673	4.23513	chr7	71868412	+	cg19757435	CALN1
-0.027972	0.827844	-5.17274	1.21761e-06	0.0221229	4.18756	chr1	153722267	-	cg04893758	INTS3
0.045353	0.622877	5.15832	1.29366e-06	0.0229451	4.12853	chr1	4193806	-	cg04902529	-
0.0313572	0.282794	5.13704	1.41447e-06	0.0234153	4.04158	chr18	2907322	-	cg06856216	EMILIN2
-0.0392638	0.685254	-5.13781	1.40993e-06	0.0234153	4.04471	chr4	144206970	+	cg15348902	-
-0.0517117	0.664475	-5.14519	1.36696e-06	0.0234153	4.07485	chr17	73824760	-	cg23470227	UNC13D
0.0231834	0.69434	5.12871	1.46475e-06	0.0237206	4.00756	chr16	85123342	-	cg07714420	KIAA0513
0.0234407	0.731106	5.09843	1.66244e-06	0.0263492	3.88431	chr16	67879671	+	cg16436566	CENPT
-0.0185869	0.0980877	-5.0884	1.73349e-06	0.0266356	3.84357	chr18	3594243	+	cg06879567	DLGAP1
-0.062518	0.406781	-5.08585	1.75202e-06	0.0266356	3.83322	chr17	73824396	-	cg07010633	UNC13D
0.0239352	0.739933	5.00816	2.41919e-06	0.0290668	3.51934	chr22	25390937	+	cg24930618	-
0.0169267	0.118089	5.03686	2.14803e-06	0.0290668	3.63496	chr22	42679444	+	cg25219329	-
-0.0229748	0.247305	-5.01571	2.34479e-06	0.0290668	3.54972	chr6	5507831	+	cg25781385	FARS2
0.055034	0.313881	5.01741	2.32836e-06	0.0290668	3.55655	chr1	16554984	+	cg11211795	-
0.0486147	0.480699	5.01445	2.357e-06	0.0290668	3.54467	chr16	86155905	+	cg19472984	-
0.0305263	0.736592	5.05501	1.99209e-06	0.0290668	3.70826	chr22	37750979	-	cg09474699	ELFN2
0.0301234	0.721489	5.00838	2.41696e-06	0.0290668	3.52024	chr22	43044387	+	cg20950843	CYB5R3
0.026451	0.717258	5.01054	2.3955e-06	0.0290668	3.52891	chr5	130598541	+	cg17896976	CDC42SE2
-0.0190927	0.268082	-5.01548	2.34705e-06	0.0290668	3.54878	chr1	221924858	+	cg09341616	-
-0.0211459	0.82059	-5.01414	2.36002e-06	0.0290668	3.54342	chr17	39184878	+	cg19691337	KRTAP1-5
-0.0317961	0.328281	-5.04019	2.11853e-06	0.0290668	3.6484	chr10	125754900	+	cg23414330	-
-0.0321194	0.198569	-5.00904	2.41042e-06	0.0290668	3.52288	chr1	9488706	+	cg03605773	-
-0.0470729	0.662397	-5.05945	1.95562e-06	0.0290668	3.72624	chr4	58027287	-	cg20538211	-
0.0867884	0.554524	4.99548	2.54941e-06	0.0301452	3.46837	chr1	92947588	+	cg09935388	GFI1
-0.0104055	0.0642534	-4.98813	2.62789e-06	0.0305876	3.4389	chr18	31802530	-	cg00443596	NOL4
0.0226671	0.759221	4.97389	2.78689e-06	0.0319393	3.3818	chr18	42467626	+	cg07864342	SETBP1
-0.0470219	0.384872	-4.96478	2.89341e-06	0.0326577	3.34535	chr10	134650743	-	cg21073126	CFAP46
0.0521207	0.48278	4.95549	3.00623e-06	0.0329331	3.30819	chr8	144798877	-	cg23562538	MAPK15
0.0217149	0.289181	4.95658	2.99274e-06	0.0329331	3.31255	chr15	91416060	+	cg10698959	FURIN
0.0520232	0.444211	4.94038	3.19881e-06	0.0340415	3.24786	chr11	86437953	-	cg05533761	-
-0.0223024	0.0900444	-4.94089	3.19209e-06	0.0340415	3.24991	chr13	46424943	+	cg10775278	SIAH3
0.0269868	0.224175	4.9355	3.26351e-06	0.0342409	3.22841	chr12	52416600	-	cg04416566	NR4A1
-0.0291987	0.167984	-4.92239	3.44382e-06	0.0350718	3.17618	chr5	191492	+	cg24696500	LRRC14B
0.0166162	0.126116	4.92189	3.45088e-06	0.0350718	3.17419	chr19	52901431	-	cg03478398	ZNF528
-0.0190087	0.865099	-4.91629	3.53102e-06	0.0350718	3.15189	chr9	38443393	-	cg13910489	-
-0.0197123	0.132077	-4.91634	3.53026e-06	0.0350718	3.1521	chr19	45909670	+	cg03658716	CD3EAP
0.0604169	0.182825	4.90844	3.64634e-06	0.0352765	3.12069	chr19	14591033	+	cg20742389	GIPC1
-0.0136648	0.0553552	-4.90931	3.6334e-06	0.0352765	3.12414	chr10	25171393	+	cg21757973	PRTFDC1
0.0234057	0.869514	4.90227	3.73955e-06	0.0357144	3.09618	chr15	40699950	-	cg05294459	IVD
0.0220863	0.794668	4.89901	3.7897e-06	0.0357352	3.08325	chr12	104074804	+	cg08230697	STAB2
0.0272825	0.676969	4.89061	3.92208e-06	0.0360704	3.04991	chr20	61161073	+	cg07915635	C20orf166
-0.0139456	0.113567	-4.89112	3.91381e-06	0.0360704	3.05196	chr6	166402753	+	cg09830769	LINC00473
0.02441	0.767887	4.88526	4.0087e-06	0.0364173	3.02871	chr1	14128574	+	cg14947200	PRDM2
0.0214114	0.779854	4.87714	4.14368e-06	0.0367473	2.99657	chr3	148711966	+	cg07447194	GYG1
-0.0589898	0.656862	-4.87993	4.09678e-06	0.0367473	3.00761	chr17	73824620	-	cg23891399	UNC13D
0.0193698	0.741862	4.87095	4.24963e-06	0.0368105	2.97206	chr17	78651438	-	cg23700649	RPTOR
-0.0213248	0.871818	-4.87246	4.22359e-06	0.0368105	2.97803	chr1	160624409	+	cg25307255	-
0.040748	0.806029	4.86714	4.31606e-06	0.0369562	2.95701	chr2	223435533	+	cg25817435	-
0.0297378	0.148386	4.8572	4.4944e-06	0.038046	2.91772	chr7	1068125	+	cg20007465	C7orf50
-0.0555496	0.64328	-4.85189	4.59248e-06	0.0384393	2.89678	chr4	72119734	+	cg13530673	SLC4A4
0.030787	0.558874	4.83115	4.99608e-06	0.0404539	2.81506	chr1	46770585	-	cg16906929	UQCRH
0.024978	0.329377	4.83501	4.9184e-06	0.0404539	2.83026	chr19	1265877	+	cg09834951	-
-0.0307052	0.163642	-4.83295	4.95976e-06	0.0404539	2.82214	chr5	191500	+	cg00607051	LRRC14B
-0.0586509	0.263921	-4.82508	5.12055e-06	0.0405796	2.7912	chr2	241976080	-	cg26718213	SNED1
-0.0226992	0.1044	-4.82704	5.08006e-06	0.0405796	2.79889	chr14	38064493	-	cg10323697	FOXA1
-0.0581466	0.501399	-4.82222	5.18042e-06	0.0406219	2.77992	chr1	14928945	-	cg08538034	KIAA1026
0.0387346	0.643903	4.80797	5.48815e-06	0.0410993	2.72396	chr1	17766917	+	cg23913963	RCC2
0.0294144	0.648002	4.80667	5.51716e-06	0.0410993	2.71885	chr14	93552128	-	cg05284742	ITPK1
0.0238977	0.698646	4.8161	5.31041e-06	0.0410993	2.75589	chr3	157019345	-	cg17717930	VEPH1
-0.0315003	0.0876883	-4.81018	5.43931e-06	0.0410993	2.73263	chr1	209979470	+	cg22442454	IRF6
0.0462348	0.745002	4.81024	5.43793e-06	0.0410993	2.73288	chr6	30720203	-	cg24859433	-
0.0229455	0.771003	4.80251	5.61067e-06	0.0413821	2.70256	chr1	144996134	+	cg23306824	NBPF20
-0.0251638	0.426908	-4.79174	5.8602e-06	0.042692	2.66037	chr15	86315211	-	cg06527213	KLHL25
-0.0311309	0.715691	-4.7855	6.00978e-06	0.042692	2.63594	chr20	58940540	+	cg17748896	-
-0.0446389	0.42558	-4.78518	6.01751e-06	0.042692	2.6347	chr7	148001779	-	cg09981964	CNTNAP2
-0.0281916	0.408093	-4.78944	5.91508e-06	0.042692	2.65134	chr10	102760784	+	cg24760467	LZTS2
0.0385119	0.651752	4.78229	6.08812e-06	0.0427854	2.62339	chr16	11681482	-	cg02051924	LITAF
0.0296994	0.792806	4.77787	6.19781e-06	0.0431493	2.60608	chr14	74224613	-	cg25845814	ELMSAN1
-0.0172713	0.169131	-4.77254	6.33223e-06	0.0436769	2.58529	chr6	12750392	+	cg04950301	PHACTR1
0.0316219	0.66871	4.76999	6.39763e-06	0.0437232	2.57533	chr20	741937	+	cg00432454	C20orf54
0.0368385	0.345553	4.75939	6.67676e-06	0.0451453	2.53395	chr11	86510998	-	cg23771366	PRSS23
0.0269441	0.445237	4.75581	6.77352e-06	0.0451453	2.52001	chr19	3698926	-	cg15200445	PIP5K1C
0.0265087	0.468577	4.75491	6.79809e-06	0.0451453	2.5165	chr3	39193251	-	cg00501876	CSRNP1
0.0265037	0.641597	4.75292	6.85284e-06	0.0451453	2.50873	chr7	45120098	+	cg25308878	NACAD
0.0211127	0.775487	4.7509	6.90873e-06	0.0451453	2.50086	chr1	155534509	-	cg27628839	-
0.0545877	0.409719	4.72479	7.67199e-06	0.0456372	2.39936	chr15	75350380	+	cg18110140	-
0.0345867	0.552575	4.71756	7.89745e-06	0.0456372	2.37132	chr1	206224334	-	cg08709672	AVPR1B
0.0311363	0.722052	4.73618	7.32939e-06	0.0456372	2.44361	chr11	126422954	-	cg00524887	KIRREL3
0.0253813	0.777769	4.74019	7.21245e-06	0.0456372	2.45919	chr2	99439997	+	cg08517455	C2orf55
0.0143764	0.256984	4.72289	7.73061e-06	0.0456372	2.39199	chr4	25865291	-	cg19488028	SEL1L3
-0.00814658	0.0418328	-4.73352	7.40816e-06	0.0456372	2.43325	chr17	5095455	-	cg17047734	ZNF594
-0.0164352	0.132591	-4.73217	7.44818e-06	0.0456372	2.42804	chr15	93388263	-	cg22365178	-
-0.0170928	0.264517	-4.73289	7.42674e-06	0.0456372	2.43083	chr2	8007099	-	cg10394117	-
-0.0177893	0.350553	-4.73124	7.47601e-06	0.0456372	2.42442	chr4	2691863	-	cg20691469	FAM193A
-0.0228939	0.687464	-4.71819	7.87758e-06	0.0456372	2.37376	chr4	37841179	+	cg15217637	PGM2
-0.0269065	0.787252	-4.73295	7.42493e-06	0.0456372	2.43106	chr9	118501562	-	cg20074929	-
-0.0287909	0.842644	-4.71738	7.90295e-06	0.0456372	2.37064	chr2	150920147	+	cg13823511	-
-0.0292677	0.184451	-4.72423	7.68916e-06	0.0456372	2.3972	chr13	24626904	-	cg14814637	SPATA13
-0.030881	0.837363	-4.74052	7.20283e-06	0.0456372	2.46048	chr8	125953232	-	cg02315696	LOC157381
-0.0309971	0.417658	-4.727	7.6043e-06	0.0456372	2.40795	chr2	103423288	+	cg19412959	TMEM182
0.0142993	0.152601	4.71174	8.08365e-06	0.045968	2.34875	chr17	77816034	+	cg14970515	-
-0.0141913	0.194067	-4.71334	8.03204e-06	0.045968	2.35495	chr15	70929081	-	cg01251686	SALRNA2
0.0426857	0.552323	4.70873	8.18152e-06	0.046172	2.3371	chr6	32118312	-	cg08123207	PRRT1
0.0361137	0.796694	4.70283	8.37684e-06	0.0465146	2.31426	chr10	101914678	+	cg18786841	ERLIN1
-0.0296397	0.723987	-4.70126	8.42955e-06	0.0465146	2.30819	chr12	131715773	+	cg09717146	-
-0.0175675	0.104863	-4.70425	8.32947e-06	0.0465146	2.31975	chr8	53478706	-	cg26021627	FAM150A
0.0269886	0.682578	4.69525	8.63444e-06	0.0472949	2.28494	chr13	111227596	-	cg24670947	-
-0.0159	0.0837173	-4.69283	8.71809e-06	0.0474045	2.27561	chr14	38064490	-	cg03026462	FOXA1
0.0491262	0.643459	4.67767	9.26154e-06	0.048502	2.21709	chr5	399360	-	cg21161138	AHRR
0.0265539	0.839223	4.68014	9.17095e-06	0.048502	2.2266	chr12	105420356	-	cg16527105	ALDH1L2
0.0184242	0.80655	4.67843	9.23367e-06	0.048502	2.22	chr15	78381084	-	cg20001830	-
-0.0135139	0.060036	-4.67635	9.31057e-06	0.048502	2.21198	chr3	157261086	-	cg06827247	C3orf55
-0.0281427	0.701805	-4.6816	9.11767e-06	0.048502	2.23224	chr8	49607937	-	cg05151268	LOC101929268
-0.0353857	0.455755	-4.68241	9.08839e-06	0.048502	2.23535	chr11	62344917	+	cg16107565	TUT1
0.0275519	0.692361	4.67447	9.38067e-06	0.0485278	2.20472	chr7	75891115	+	cg11145108	SRRM3
0.0137455	0.854736	4.66839	9.61048e-06	0.0493737	2.1813	chr17	25819427	-	cg16465695	KSR1

## Sheet: Suppl. Table 9
Supplemental Table 9 - Lifestyle specific Differentially Methylated Positions (DMPs) correlation analysis
Correlation analysis top DMPs - obesity specific phenotypes and scores (p-values, correlation coefficiant r)
total discorvery cohort
		Age (years)		HbA1c (%)		HDL (mmol/l)		LDL (mmol/l)		Apolipoprotein A1 (g/l)		Triglycerides (mmol/l)		Glucose (mmol/l)		Insulin (pmol/l)		BMI (kg/m2)		Waist circumference (cm)		WHR		Diet score		Physical activity score		Smoking score		Alcohol score		Lifestyle score
UCSC RefGene name	CpG-name	p	r	p	r	p	r	p	r	p	r	p	r	p	r	p	r	p	r	p	r	p	r	p	r	p	r	p	r	p	r	p	r
[truncated: 20 more rows]

## Sheet: Suppl. Table 10
Supplemental Table 10 - Differentially Methylated Regions (DMRs) of the healthy living subjects
[truncated: 1,573 more rows]

[truncated: 3 more sheets: Suppl. Table 11, Suppl. Table 12, Suppl. Table 13]
